# Supplementary material for: Differential effects of RASA3 mutations on hematopoiesis are profoundly influenced by genetic background and molecular variant
Source: PLoS Genet. 2020 Dec 28;16(12):e1008857. doi: 10.1371/journal.pgen.1008857 (PMC7793307; doi:10.1371/journal.pgen.1008857)
Supplement: S1 Data — (XLSX) [file pgen.1008857.s024.xlsx]

## Sheet: Table List
Differential Effects of RASA3 Mutations on Hematopoiesis are Profoundly Influenced by Genetic Background and Molecular Variant
Raymond F. Robledo¹, Steven L. Ciciotte¹, Joel H. Graber², Yue Zhao¹, Amy J. Lambert¹, Babette Gwynn¹, Nathaniel J. Maki², Elena C. Brindley³, Emily Hartman³, Lionel Blanc³*, and Luanne L. Peters¹*
1The Jackson Laboratory, Bar Harbor, ME 04609, USA; 2MDI Biological Laboratory, Salisbury Cove, ME 04672, USA; 3Feinstein Institute for Medical Research, Manhasset, NY 11030, USA
Supplementary Table S12	Differentially Expressed Genes in Mutant (cr and pr combined) Spleen vs. WT
Supplementary Table S13	Differentially Expressed Genes in Mutant (cr and pr combined) Spleen SMP vs. WT
Supplementary Table S14	Differentially Expressed Genes in Mutant (cr and pr combined) Spleen MEP vs. WT
Supplementary Table S15	Differentially Expressed Genes in Mutant (cr and pr combined) Bone Marrow vs. WT
Supplementary Table S16	Differentially Expressed Genes in Mutant (cr and pr combined) Bone Marrow SMP vs. WT
Supplementary Table S17	Differentially Expressed Genes in Mutant (cr and pr combined) Bone Marrow MEP vs. WT
Supplementary Table S18	Differentially Expressed Genes in cr vs. WT across all samples (Mutation Effect)
Supplementary Table S19	Differentially Expressed Genes in pr vs. WT across all samples (Mutation Effect)
Supplementary Table S20	Differentially Expressed Genes in Cr Spleen vs. PR
Supplementary Table S21	Differentially Expressed Genes in Cr Spleen SMP vs. PR
Supplementary Table S22	Differentially Expressed Genes in Cr Spleen MEP vs. PR
Supplementary Table S23	Differentially Expressed Genes in Cr Bone Marrow vs.SMP PR
Supplementary Table S24	Differentially Expressed Genes in Cr Bone Marrow MEP vs. PR
Supplementary Table S25	Differentially Expressed Genes in Cr Bone Marrow vs. PR

## Sheet: S12 Spleen MU vs. WT
GeneID	baseMean	log2FoldChange	lfcSE	stat	pvalue	padj	Chromosome_Name	Gene_Start_(bp)	Gene_End_(bp)	Strand	Associated_Gene_Name	Description
ENSMUSG00000096461	6.56543	-5.58953	0.975422	-5.73037	1.00209e-08	1.18173e-07	6	67791046	67791511	1	Igkv14-130	immunoglobulin_kappa_variable_14-130_[Source:MGI_Symbol;Acc:MGI:3645770]
ENSMUSG00000046548	5.89429	-5.44338	0.976636	-5.5736	2.49529e-08	2.54204e-07	5	136613702	136615328	-1	4731417B20Rik	RIKEN_cDNA_4731417B20_gene_[Source:MGI_Symbol;Acc:MGI:1921826]
ENSMUSG00000021908	3.11715	-5.02036	1.84515	-2.72084	0.00651156	0.0151026	12	119260934	119264272	1	Gm6768	predicted_gene_6768_[Source:MGI_Symbol;Acc:MGI:3648259]
ENSMUSG00000027603	6.28581	-5.01713	0.949842	-5.28206	1.27737e-07	1.02869e-06	2	155490379	155518237	-1	Ggt7	gamma-glutamyltransferase_7_[Source:MGI_Symbol;Acc:MGI:1913385]
ENSMUSG00000047759	4.25575	-4.94374	1.0603	-4.66258	3.12277e-06	1.68436e-05	11	64435332	64522841	1	Hs3st3a1	heparan_sulfate_(glucosamine)_3-O-sulfotransferase_3A1_[Source:MGI_Symbol;Acc:MGI:1333861]
ENSMUSG00000021565	4.00422	-4.86638	1.10672	-4.3971	1.09707e-05	5.10463e-05	13	73679745	73704865	-1	Slc6a19	solute_carrier_family_6_(neurotransmitter_transporter),_member_19_[Source:MGI_Symbol;Acc:MGI:1921588]
ENSMUSG00000041550	2.74824	-4.83886	1.63139	-2.96609	0.00301609	0.00754674	12	104101113	104106137	1	Serpina5	serine_(or_cysteine)_peptidase_inhibitor,_clade_A,_member_5_[Source:MGI_Symbol;Acc:MGI:107817]
ENSMUSG00000044678	3.74156	-4.75452	1.38219	-3.43986	0.000582023	0.00171411	15	74796874	74799986	-1	Ly6k	lymphocyte_antigen_6_complex,_locus_K_[Source:MGI_Symbol;Acc:MGI:1923736]
ENSMUSG00000034872	3.57842	-4.71105	1.18482	-3.97616	7.00372e-05	0.000261124	10	81337762	81343266	-1	Gipc3	GIPC_PDZ_domain_containing_family,_member_3_[Source:MGI_Symbol;Acc:MGI:2387006]
ENSMUSG00000076758	3.47799	-4.66499	1.07602	-4.33541	1.45488e-05	6.54214e-05	14	52427928	52428874	1	Trav1	T_cell_receptor_alpha_variable_1_[Source:MGI_Symbol;Acc:MGI:3651476]
ENSMUSG00000086117	3.45594	-4.62739	1.08744	-4.2553	2.08766e-05	8.95386e-05	11	24198737	24202624	-1	Gm12065	predicted_gene_12065_[Source:MGI_Symbol;Acc:MGI:3649819]
ENSMUSG00000031294	3.18376	-4.52407	1.06533	-4.24665	2.16991e-05	9.26025e-05	10	116964707	116969105	1	D630029K05Rik	RIKEN_cDNA_D630029K05_gene_[Source:MGI_Symbol;Acc:MGI:2143561]
ENSMUSG00000057163	3.09065	-4.45911	1.16141	-3.83939	0.00012334	0.000429889	6	41521787	41525079	1	Prss2	protease,_serine,_2_[Source:MGI_Symbol;Acc:MGI:102759]
ENSMUSG00000086519	2.09144	-4.44011	1.25222	-3.54579	0.000391441	0.00120588	2	29088666	29094501	1	Gm13393	predicted_gene_13393_[Source:MGI_Symbol;Acc:MGI:3649783]
ENSMUSG00000070837	2.87494	-4.37527	1.11421	-3.9268	8.60831e-05	0.00031283	7	6995443	7002945	1	Aurkc	aurora_kinase_C_[Source:MGI_Symbol;Acc:MGI:1321119]
ENSMUSG00000091722	2.8001	-4.3417	1.20164	-3.61316	0.000302492	0.000957025	14	75455982	75526141	1	Siah3	seven_in_absentia_homolog_3_(Drosophila)_[Source:MGI_Symbol;Acc:MGI:2685758]
ENSMUSG00000086846	2.68472	-4.28832	1.40392	-3.05453	0.00225414	0.00580554	2	71412531	71412917	-1	Gm13642	predicted_gene_13642_[Source:MGI_Symbol;Acc:MGI:3651865]
ENSMUSG00000073010	3.74026	-4.25658	1.09036	-3.90382	9.46847e-05	0.000340319	X	106583186	106710557	1	Gm5127	predicted_gene_5127_[Source:MGI_Symbol;Acc:MGI:3648285]
ENSMUSG00000096746	3.71757	-4.23472	1.19465	-3.54474	0.000392999	0.0012103	14	52744249	52744839	1	Trav7d-3	T_cell_receptor_alpha_variable_7D-3_[Source:MGI_Symbol;Acc:MGI:3649861]
ENSMUSG00000039032	1.73765	-4.18927	1.61052	-2.60118	0.00929026	0.0207927	6	30896981	30915573	-1	Tsga13	testis_specific_gene_A13_[Source:MGI_Symbol;Acc:MGI:1891413]
ENSMUSG00000067702	7.53687	-4.12429	0.839312	-4.9139	8.92845e-07	5.60899e-06	6	125278274	125286042	-1	Tuba3a	tubulin,_alpha_3A_[Source:MGI_Symbol;Acc:MGI:1095406]
ENSMUSG00000048015	2.37966	-4.11574	1.11392	-3.69483	0.000220036	0.000718319	10	130268153	130280240	-1	Neurod4	neurogenic_differentiation_4_[Source:MGI_Symbol;Acc:MGI:108055]
ENSMUSG00000094993	4.71884	-4.11563	0.984158	-4.18188	2.89114e-05	0.000119646	6	69197585	69198116	-1	Igkv4-73	immunoglobulin_kappa_variable_4-73_[Source:MGI_Symbol;Acc:MGI:3645825]
ENSMUSG00000095426	3.4538	-4.09646	1.25738	-3.25793	0.00112227	0.003108	14	52795028	52795633	1	Trav6d-5	T_cell_receptor_alpha_variable_6D-5_[Source:MGI_Symbol;Acc:MGI:3649416]
ENSMUSG00000074268	3.44321	-4.0887	1.76485	-2.31675	0.0205175	0.0417261	3	113249176	113258837	-1	Amy2a5	amylase_2a5_[Source:MGI_Symbol;Acc:MGI:88020]
ENSMUSG00000093931	3.44321	-4.0887	1.76485	-2.31675	0.0205175	0.0417261	3	113314455	113324052	-1	Amy2a3	amylase_2a3_[Source:MGI_Symbol;Acc:MGI:3714985]
ENSMUSG00000096569	3.44321	-4.0887	1.76485	-2.31675	0.0205175	0.0417261	3	113347055	113356658	-1	Amy2a2	amylase_2a2_[Source:MGI_Symbol;Acc:MGI:3711220]
ENSMUSG00000096770	3.44321	-4.0887	1.76485	-2.31675	0.0205175	0.0417261	3	113281843	113291449	-1	Amy2a4	amylase_2a4_[Source:MGI_Symbol;Acc:MGI:3711258]
ENSMUSG00000035606	1.64145	-4.08555	1.54942	-2.63683	0.00836856	0.0189474	9	102506138	102546238	1	Ky	kyphoscoliosis_peptidase_[Source:MGI_Symbol;Acc:MGI:96709]
ENSMUSG00000060621	2.36164	-4.07084	1.13906	-3.57387	0.000351744	0.0010949	7	19518731	19525050	1	Nkpd1	NTPase,_KAP_family_P-loop_domain_containing_1_[Source:MGI_Symbol;Acc:MGI:1916797]
ENSMUSG00000085837	3.28076	-4.07013	1.18188	-3.44379	0.000573628	0.00169191	10	116473163	116475319	1	4933400F03Rik	RIKEN_cDNA_4933400F03_gene_[Source:MGI_Symbol;Acc:MGI:1918263]
ENSMUSG00000035964	1.60427	-4.06907	1.67947	-2.42283	0.0154002	0.0324874	8	70483876	70487358	-1	Tmem59l	transmembrane_protein_59-like_[Source:MGI_Symbol;Acc:MGI:1915187]
ENSMUSG00000095088	4.49133	-4.05516	0.977442	-4.14874	3.34304e-05	0.000135638	14	52824340	52824912	1	Trav11d	T_cell_receptor_alpha_variable_11D_[Source:MGI_Symbol;Acc:MGI:3649423]
ENSMUSG00000049630	11.3645	-4.04408	0.666533	-6.06734	1.30043e-09	2.11705e-08	2	13003457	13011747	-1	C1ql3	C1q-like_3_[Source:MGI_Symbol;Acc:MGI:2387350]
ENSMUSG00000084611	2.29066	-4.04086	1.19699	-3.37587	0.000735838	0.00211736	4	32514787	32515053	1	Gm24371	predicted_gene,_24371_[Source:MGI_Symbol;Acc:MGI:5454148]
ENSMUSG00000023084	5.4699	-3.98686	0.951164	-4.19156	2.77046e-05	0.00011516	3	87736923	87748625	-1	Lrrc71	leucine_rich_repeat_containing_71_[Source:MGI_Symbol;Acc:MGI:1921735]
ENSMUSG00000094825	1.51504	-3.98272	1.38595	-2.87363	0.00405781	0.00987217	14	5438065	5455467	-1	Gm3194	predicted_gene_3194_[Source:MGI_Symbol;Acc:MGI:3781373]
ENSMUSG00000040147	4.11771	-3.908	1.01263	-3.85924	0.000113739	0.00040054	X	16709282	16817366	-1	Maob	monoamine_oxidase_B_[Source:MGI_Symbol;Acc:MGI:96916]
ENSMUSG00000031538	3.05246	-3.90163	1.0801	-3.61227	0.000303524	0.000959825	8	22757744	22782847	1	Plat	plasminogen_activator,_tissue_[Source:MGI_Symbol;Acc:MGI:97610]
ENSMUSG00000072573	1.44204	-3.90042	1.34028	-2.91015	0.00361261	0.00889904	5	134676490	134680145	1	Gm10369	predicted_gene_10369_[Source:MGI_Symbol;Acc:MGI:3642774]
ENSMUSG00000070568	3.05344	-3.89924	1.07339	-3.63263	0.000280552	0.000893788	7	45277513	45288998	1	1700039E15Rik	RIKEN_cDNA_1700039E15_gene_[Source:MGI_Symbol;Acc:MGI:1923963]
ENSMUSG00000097088	5.12603	-3.8595	0.904567	-4.26668	1.98403e-05	8.55602e-05	4	133085474	133089146	1	Gm26615	predicted_gene,_26615_[Source:MGI_Symbol;Acc:MGI:5477109]
ENSMUSG00000096825	3.74979	-3.82709	1.25267	-3.05515	0.00224946	0.00579547	14	53538260	53538738	1	Trav12-1	T_cell_receptor_alpha_variable_12-1_[Source:MGI_Symbol;Acc:MGI:4440525]
ENSMUSG00000067147	5.63026	-3.82544	1.37725	-2.77759	0.00547642	0.0129179	X	166854190	166855053	1	Rpl7a-ps11	ribosomal_protein_L7A,_pseudogene_11_[Source:MGI_Symbol;Acc:MGI:3644020]
ENSMUSG00000051985	2.76938	-3.8144	1.62925	-2.3412	0.0192217	0.0395197	1	135953578	136006342	-1	Igfn1	immunoglobulin-like_and_fibronectin_type_III_domain_containing_1_[Source:MGI_Symbol;Acc:MGI:3045352]
ENSMUSG00000094758	1.33409	-3.79173	1.27676	-2.9698	0.00297997	0.00746491	14	52943019	52943282	1	Trav13d-2	T_cell_receptor_alpha_variable_13D-2_[Source:MGI_Symbol;Acc:MGI:3643151]
ENSMUSG00000094779	1.33409	-3.79173	1.27676	-2.9698	0.00297997	0.00746491	14	53254047	53254310	1	Trav13n-2	T_cell_receptor_alpha_variable_13N-2_[Source:MGI_Symbol;Acc:MGI:3642345]
ENSMUSG00000096653	13.6616	-3.77491	0.736177	-5.12773	2.93259e-07	2.11891e-06	14	52863299	52863935	1	Trav15d-1-dv6d-1	T_cell_receptor_alpha_variable_15D-1-DV6D-1_[Source:MGI_Symbol;Acc:MGI:3651288]
ENSMUSG00000027718	4.77544	-3.76649	1.20932	-3.11454	0.00184231	0.00484245	3	37222759	37232618	-1	Il21	interleukin_21_[Source:MGI_Symbol;Acc:MGI:1890474]
ENSMUSG00000094016	2.76331	-3.75161	1.19405	-3.14191	0.00167852	0.0044608	14	53559676	53560247	1	Trav15-1-dv6-1	T_cell_receptor_alpha_variable_15-1-DV6-1_[Source:MGI_Symbol;Acc:MGI:4439369]
ENSMUSG00000095646	1.26691	-3.7377	1.56233	-2.39238	0.0167393	0.0349748	14	53122114	53122610	1	Trav10n	T_cell_receptor_alpha_variable_10N_[Source:MGI_Symbol;Acc:MGI:3647936]
ENSMUSG00000091199	9.62085	-3.72869	1.05884	-3.52148	0.000429143	0.00130891	1	85308659	85327306	-1	Gm2619	predicted_gene_2619_[Source:MGI_Symbol;Acc:MGI:3780787]
ENSMUSG00000096292	11.4508	-3.71882	1.09955	-3.38213	0.000719256	0.0020745	1	85484252	85485142	-1	Gm2666	predicted_gene_2666_[Source:MGI_Symbol;Acc:MGI:3780835]
ENSMUSG00000016995	8.51943	-3.70898	0.809562	-4.58147	4.6172e-06	2.37957e-05	2	164389393	164405160	-1	Matn4	matrilin_4_[Source:MGI_Symbol;Acc:MGI:1328314]
ENSMUSG00000041248	17.8463	-3.70866	0.520807	-7.12099	1.07154e-12	5.90756e-11	9	32372418	32399192	1	Kcnj1	potassium_inwardly-rectifying_channel,_subfamily_J,_member_1_[Source:MGI_Symbol;Acc:MGI:1927248]
ENSMUSG00000018849	1.91115	-3.69259	1.19061	-3.10143	0.0019259	0.00503594	11	35838400	35980527	-1	Wwc1	WW,_C2_and_coiled-coil_domain_containing_1_[Source:MGI_Symbol;Acc:MGI:2388637]
ENSMUSG00000097582	6.61311	-3.69011	1.18112	-3.12425	0.00178257	0.0047068	13	93940990	93943015	-1	Gm26527	predicted_gene,_26527_[Source:MGI_Symbol;Acc:MGI:5477021]
ENSMUSG00000078907	7.00983	-3.68817	0.773268	-4.76959	1.84605e-06	1.06177e-05	15	99271018	99287180	-1	Fam186b	family_with_sequence_similarity_186,_member_B_[Source:MGI_Symbol;Acc:MGI:3647604]
ENSMUSG00000080939	2.59576	-3.6817	1.30367	-2.82411	0.00474123	0.0113386	X	107279015	107279962	-1	Gm9208	predicted_gene_9208_[Source:MGI_Symbol;Acc:MGI:3648125]
ENSMUSG00000036586	4.73886	-3.68093	0.967909	-3.80297	0.000142971	0.000489469	5	140563119	140565071	-1	Grifin	galectin-related_inter-fiber_protein_[Source:MGI_Symbol;Acc:MGI:1925248]
ENSMUSG00000095295	1.22791	-3.68047	1.64028	-2.24381	0.0248447	0.0493583	14	5501674	5522927	1	Gm3488	predicted_gene,_3488_[Source:MGI_Symbol;Acc:MGI:3781665]
ENSMUSG00000083193	1.23624	-3.67138	1.48412	-2.47377	0.0133694	0.0286486	12	111159850	111184491	-1	4930595D18Rik	RIKEN_cDNA_4930595D18_gene_[Source:MGI_Symbol;Acc:MGI:1925312]
ENSMUSG00000021318	3.39717	-3.66489	1.31561	-2.78569	0.00534135	0.0126265	13	15463235	15730026	1	Gli3	GLI-Kruppel_family_member_GLI3_[Source:MGI_Symbol;Acc:MGI:95729]
ENSMUSG00000094792	7.06483	-3.65878	0.823377	-4.44363	8.84535e-06	4.20213e-05	14	52810934	52811495	1	Trav10d	T_cell_receptor_alpha_variable_10D_[Source:MGI_Symbol;Acc:MGI:5293417]
ENSMUSG00000076839	5.44259	-3.64673	0.965429	-3.77732	0.000158526	0.000536317	14	53545014	53545521	1	Trav13-1	T_cell_receptor_alpha_variable_13-1_[Source:MGI_Symbol;Acc:MGI:4439904]
ENSMUSG00000086795	1.20701	-3.64563	1.40817	-2.58892	0.00962773	0.0214747	1	60776665	60781834	-1	Gm11579	predicted_gene_11579_[Source:MGI_Symbol;Acc:MGI:3650510]
ENSMUSG00000047884	2.51613	-3.64421	1.13595	-3.20807	0.00133629	0.00362771	7	43791891	43796756	1	Klk9	kallikrein_related-peptidase_9_[Source:MGI_Symbol;Acc:MGI:1921082]
ENSMUSG00000093979	19.1825	-3.62981	0.521375	-6.962	3.35486e-12	1.52848e-10	14	19563801	19585135	-1	Gm2237	predicted_gene_2237_[Source:MGI_Symbol;Acc:MGI:3780407]
ENSMUSG00000028246	1.80851	-3.62117	1.4414	-2.51225	0.0119963	0.0260292	4	21931329	21996839	1	Faxc	failed_axon_connections_homolog_(Drosophila)_[Source:MGI_Symbol;Acc:MGI:1923382]
ENSMUSG00000043456	1.73492	-3.61468	1.43703	-2.51539	0.0118902	0.0258331	7	37472135	37773641	-1	Zfp536	zinc_finger_protein_536_[Source:MGI_Symbol;Acc:MGI:1926102]
ENSMUSG00000022227	45.3253	-3.61373	0.513003	-7.04427	1.86433e-12	9.48159e-11	14	56017964	56020391	1	Mcpt1	mast_cell_protease_1_[Source:MGI_Symbol;Acc:MGI:96937]
ENSMUSG00000020383	1.19143	-3.61165	1.4396	-2.50879	0.0121147	0.0262514	11	53631324	53634702	-1	Il13	interleukin_13_[Source:MGI_Symbol;Acc:MGI:96541]
ENSMUSG00000076578	4.27441	-3.60891	1.27217	-2.83682	0.00455658	0.0109489	6	70138462	70139082	-1	Igkv6-29	immunoglobulin_kappa_chain_variable_6-29_[Source:MGI_Symbol;Acc:MGI:4439616]
ENSMUSG00000010136	1.17716	-3.60322	1.53027	-2.35464	0.0185408	0.0382796	3	105996957	106014646	-1	Pifo	primary_cilia_formation_[Source:MGI_Symbol;Acc:MGI:1923670]
ENSMUSG00000017720	1.69855	-3.60058	1.52005	-2.36873	0.0178492	0.0370226	2	164470301	164473724	-1	Trp53tg5	transformation_related_protein_53_target_5_[Source:MGI_Symbol;Acc:MGI:1920853]
ENSMUSG00000021587	1.15139	-3.5872	1.44611	-2.48059	0.0131167	0.0281853	13	75089826	75132498	1	Pcsk1	proprotein_convertase_subtilisin/kexin_type_1_[Source:MGI_Symbol;Acc:MGI:97511]
ENSMUSG00000055170	11.0124	-3.57722	0.689399	-5.1889	2.11541e-07	1.59157e-06	10	118441047	118445892	1	Ifng	interferon_gamma_[Source:MGI_Symbol;Acc:MGI:107656]
ENSMUSG00000009210	2.39535	-3.57588	1.12574	-3.17647	0.0014908	0.00400846	11	106365474	106377114	1	2310007L24Rik	RIKEN_cDNA_2310007L24_gene_[Source:MGI_Symbol;Acc:MGI:1922823]
ENSMUSG00000083165	3.32005	-3.57056	1.02536	-3.48225	0.000497225	0.00149069	13	24410106	24410440	-1	Gm11344	predicted_gene_11344_[Source:MGI_Symbol;Acc:MGI:3652103]
ENSMUSG00000039760	3.15617	-3.56933	1.54724	-2.30691	0.0210601	0.0427192	10	19621998	19634681	1	Il22ra2	interleukin_22_receptor,_alpha_2_[Source:MGI_Symbol;Acc:MGI:2665114]
ENSMUSG00000078125	1.67774	-3.56336	1.401	-2.54344	0.0109768	0.0240611	14	50769248	50769730	1	Gm10916	predicted_gene_10916_[Source:MGI_Symbol;Acc:MGI:3779123]
ENSMUSG00000040373	4.19782	-3.55978	1.03988	-3.42325	0.000618767	0.00180932	11	107874605	107915055	-1	Cacng5	calcium_channel,_voltage-dependent,_gamma_subunit_5_[Source:MGI_Symbol;Acc:MGI:2157946]
ENSMUSG00000078635	1.13224	-3.54801	1.36607	-2.59723	0.00939779	0.0210071	11	103264860	103267745	-1	1700028N14Rik	RIKEN_cDNA_1700028N14_gene_[Source:MGI_Symbol;Acc:MGI:1920530]
ENSMUSG00000087175	3.27533	-3.53906	1.11356	-3.17815	0.00148218	0.00398854	7	104315019	104324838	1	Gm15133	predicted_gene_15133_[Source:MGI_Symbol;Acc:MGI:3705170]
ENSMUSG00000049123	4.10543	-3.53606	1.1775	-3.00301	0.00267323	0.00677497	7	29697219	29727015	-1	Catsperg2	catsper_channel_auxiliary_subunit_gamma_2_[Source:MGI_Symbol;Acc:MGI:1923968]
ENSMUSG00000085316	1.62967	-3.53605	1.1883	-2.97573	0.00292294	0.00734167	2	116900152	116912791	1	D330050G23Rik	RIKEN_cDNA_D330050G23_gene_[Source:MGI_Symbol;Acc:MGI:2445155]
ENSMUSG00000087067	13.5751	-3.53417	0.808721	-4.37008	1.24204e-05	5.67713e-05	11	97020508	97026248	-1	Gm11532	predicted_gene_11532_[Source:MGI_Symbol;Acc:MGI:3713523]
ENSMUSG00000087475	1.61326	-3.53254	1.24295	-2.84206	0.00448231	0.0107876	7	114315479	114415161	-1	4933406I18Rik	RIKEN_cDNA_4933406I18_gene_[Source:MGI_Symbol;Acc:MGI:1918295]
ENSMUSG00000031841	5.13922	-3.5281	0.904693	-3.89978	9.62817e-05	0.000345428	8	118283733	119324921	1	Cdh13	cadherin_13_[Source:MGI_Symbol;Acc:MGI:99551]
ENSMUSG00000087611	1.63445	-3.51754	1.22525	-2.87087	0.00409341	0.00994649	5	100840797	100847167	-1	4930458D05Rik	RIKEN_cDNA_4930458D05_gene_[Source:MGI_Symbol;Acc:MGI:1923052]
ENSMUSG00000086924	5.75285	-3.49387	0.897639	-3.89229	9.93023e-05	0.000354649	11	119938511	119942074	1	Gm11766	predicted_gene_11766_[Source:MGI_Symbol;Acc:MGI:3650673]
ENSMUSG00000064121	1.60643	-3.49064	1.26575	-2.75776	0.00581995	0.0136611	17	37225091	37226141	1	Olfr96	olfactory_receptor_96_[Source:MGI_Symbol;Acc:MGI:2177479]
ENSMUSG00000035186	23.9887	-3.48865	0.621009	-5.61771	1.93504e-08	2.04857e-07	17	37193892	37196095	1	Ubd	ubiquitin_D_[Source:MGI_Symbol;Acc:MGI:1344410]
ENSMUSG00000063611	2.20611	-3.45606	1.12379	-3.07536	0.00210251	0.00545356	2	28506095	28506475	1	Gm10134	predicted_gene_10134_[Source:MGI_Symbol;Acc:MGI:3642322]
ENSMUSG00000079402	2.95038	-3.44554	1.14049	-3.0211	0.00251857	0.00641937	14	3652030	3673215	1	Gm3020	predicted_gene_3020_[Source:MGI_Symbol;Acc:MGI:3781198]
ENSMUSG00000093966	4.0325	-3.44091	0.980068	-3.51089	0.000446603	0.00135628	14	53598908	53599410	1	Trav4-3	T_cell_receptor_alpha_variable_4-3_[Source:MGI_Symbol;Acc:MGI:4440478]
ENSMUSG00000076575	67.1595	-3.43763	0.936218	-3.67182	0.000240827	0.000778189	6	70058632	70059199	-1	Igkv7-33	immunoglobulin_kappa_chain_variable_7-33_[Source:MGI_Symbol;Acc:MGI:3577282]
ENSMUSG00000094282	1.03309	-3.42469	1.45899	-2.3473	0.01891	0.0389398	5	120628335	120634235	-1	Ccdc42b	coiled-coil_domain_containing_42B_[Source:MGI_Symbol;Acc:MGI:3779542]
ENSMUSG00000023484	3.07324	-3.41095	1.09528	-3.11422	0.00184429	0.00484637	15	99055174	99058978	1	Prph	peripherin_[Source:MGI_Symbol;Acc:MGI:97774]
ENSMUSG00000089886	3.00363	-3.40623	1.05261	-3.23597	0.00121229	0.00332825	7	19911825	19912397	1	Gm16184	predicted_gene_16184_[Source:MGI_Symbol;Acc:MGI:3802154]
ENSMUSG00000076463	11.9461	-3.40603	0.610745	-5.57685	2.44911e-08	2.49888e-07	6	41048394	41048824	1	Trbv3	T_cell_receptor_beta,_variable_3_[Source:MGI_Symbol;Acc:MGI:98590]
ENSMUSG00000096488	2.87541	-3.40567	1.14132	-2.98398	0.00284525	0.00717216	14	3412614	3433800	1	Gm10409	predicted_gene_10409_[Source:MGI_Symbol;Acc:MGI:3710610]
ENSMUSG00000019429	2.94758	-3.3983	1.33328	-2.54883	0.0108085	0.023732	7	30854330	30856178	-1	Ffar3	free_fatty_acid_receptor_3_[Source:MGI_Symbol;Acc:MGI:2685324]
ENSMUSG00000025141	2.21438	-3.38721	1.10532	-3.06446	0.0021806	0.00563754	11	120646031	120648158	-1	Myadml2	myeloid-associated_differentiation_marker-like_2_[Source:MGI_Symbol;Acc:MGI:1915765]
ENSMUSG00000083435	1.48468	-3.38374	1.25112	-2.70456	0.00683946	0.0157757	5	64190032	64190989	-1	Gm15824	predicted_gene_15824_[Source:MGI_Symbol;Acc:MGI:3801976]
ENSMUSG00000063239	7.09968	-3.38165	0.78148	-4.32724	1.50993e-05	6.75111e-05	17	27422387	27513341	-1	Grm4	glutamate_receptor,_metabotropic_4_[Source:MGI_Symbol;Acc:MGI:1351341]
ENSMUSG00000097386	1.49878	-3.38157	1.28821	-2.62502	0.00866438	0.0195385	11	69120054	69122589	-1	9130213A22Rik	RIKEN_cDNA_9130213A22_gene_[Source:MGI_Symbol;Acc:MGI:3642718]
ENSMUSG00000020411	1.5108	-3.36617	1.33286	-2.52553	0.0115523	0.0251686	11	46148155	46166508	-1	Nipal4	NIPA-like_domain_containing_4_[Source:MGI_Symbol;Acc:MGI:2444671]
ENSMUSG00000027481	2.77819	-3.35637	1.29619	-2.58941	0.00961416	0.0214469	2	153875045	153895270	1	Bpifb2	BPI_fold_containing_family_B,_member_2_[Source:MGI_Symbol;Acc:MGI:1913807]
ENSMUSG00000074472	2.14662	-3.3523	1.19059	-2.81565	0.00486789	0.0116119	9	22188168	22202123	1	Zfp872	zinc_finger_protein_872_[Source:MGI_Symbol;Acc:MGI:3588272]
ENSMUSG00000076461	31.8976	-3.34727	0.597043	-5.60641	2.06567e-08	2.16028e-07	6	40891296	40891885	1	Trbv1	T_cell_receptor_beta,_variable_1_[Source:MGI_Symbol;Acc:MGI:98594]
ENSMUSG00000036523	4.71371	-3.32325	0.840432	-3.95421	7.67874e-05	0.000282782	12	16670615	16800886	-1	Greb1	gene_regulated_by_estrogen_in_breast_cancer_protein_[Source:MGI_Symbol;Acc:MGI:2149712]
ENSMUSG00000049314	2.10883	-3.31614	1.23656	-2.68174	0.00732406	0.0167951	9	109179227	109195975	-1	Fbxw13	F-box_and_WD-40_domain_protein_13_[Source:MGI_Symbol;Acc:MGI:3505590]
ENSMUSG00000022041	7.92708	-3.31551	0.759451	-4.36566	1.2674e-05	5.78099e-05	14	66140960	66152948	1	Chrna2	cholinergic_receptor,_nicotinic,_alpha_polypeptide_2_(neuronal)_[Source:MGI_Symbol;Acc:MGI:87886]
ENSMUSG00000078612	2.00241	-3.31238	1.37771	-2.40427	0.016205	0.0339775	4	104913456	105016863	1	1700024P16Rik	RIKEN_cDNA_1700024P16_gene_[Source:MGI_Symbol;Acc:MGI:2685466]
ENSMUSG00000033419	5.29613	-3.30841	1.02808	-3.21806	0.00129061	0.00351291	9	86765936	86880654	-1	Snap91	synaptosomal-associated_protein_91_[Source:MGI_Symbol;Acc:MGI:109132]
ENSMUSG00000033024	3.3929	-3.29923	1.20302	-2.74246	0.00609808	0.0142409	6	130178753	130193112	-1	Klra9	killer_cell_lectin-like_receptor_subfamily_A,_member_9_[Source:MGI_Symbol;Acc:MGI:1321153]
ENSMUSG00000057969	9.34157	-3.2784	0.635345	-5.16003	2.46915e-07	1.82082e-06	9	107597674	107609229	-1	Sema3b	sema_domain,_immunoglobulin_domain_(Ig),_short_basic_domain,_secreted,_(semaphorin)_3B_[Source:MGI_Symbol;Acc:MGI:107561]
ENSMUSG00000049598	2.64456	-3.27336	1.22968	-2.66197	0.00776856	0.0177215	1	172555938	172563717	1	Vsig8	V-set_and_immunoglobulin_domain_containing_8_[Source:MGI_Symbol;Acc:MGI:3642995]
ENSMUSG00000097344	3.7917	-3.27043	0.938457	-3.4849	0.000492321	0.00147846	16	44329997	44333050	1	Gm26732	predicted_gene,_26732_[Source:MGI_Symbol;Acc:MGI:5477226]
ENSMUSG00000096900	2.65232	-3.26685	1.0959	-2.98098	0.00287331	0.00723547	14	53488045	53488566	1	Trav9-1	T_cell_receptor_alpha__variable_9-1_[Source:MGI_Symbol;Acc:MGI:3650356]
ENSMUSG00000076755	3.70441	-3.26579	0.928891	-3.51579	0.000438446	0.00133356	13	19340016	19340454	1	Gm16602	T_cell_receptor_gamma,_variable_1_[Source:MGI_Symbol;Acc:MGI:98631]
ENSMUSG00000029576	1.36032	-3.23884	1.27488	-2.5405	0.0110693	0.0242357	5	142484839	142551098	-1	Radil	Ras_association_and_DIL_domains_[Source:MGI_Symbol;Acc:MGI:2443088]
ENSMUSG00000072955	20.7547	-3.21452	0.487297	-6.59664	4.20579e-11	1.23369e-09	X	136954988	136976869	-1	Tmsb15l	thymosin_beta_15b_like_[Source:MGI_Symbol;Acc:MGI:3026988]
ENSMUSG00000015843	6.87694	-3.21109	0.813314	-3.94815	7.87569e-05	0.000289383	1	167598384	167639623	1	Rxrg	retinoid_X_receptor_gamma_[Source:MGI_Symbol;Acc:MGI:98216]
ENSMUSG00000020713	26.9158	-3.20583	0.544014	-5.89292	3.79433e-09	5.26941e-08	11	106300271	106301865	-1	Gh	growth_hormone_[Source:MGI_Symbol;Acc:MGI:95707]
ENSMUSG00000045662	1.3737	-3.20499	1.39981	-2.28959	0.0220451	0.0444379	3	108940084	108960773	1	Henmt1	HEN1_methyltransferase_homolog_1_(Arabidopsis)_[Source:MGI_Symbol;Acc:MGI:1913965]
ENSMUSG00000086548	1.89542	-3.1988	1.14293	-2.79877	0.0051297	0.0121701	4	130786069	130787855	1	Gm12972	predicted_gene_12972_[Source:MGI_Symbol;Acc:MGI:3650043]
ENSMUSG00000056271	4.26354	-3.1948	0.952985	-3.35241	0.00080112	0.00228915	9	57607085	57620774	-1	Lman1l	lectin,_mannose-binding_1_like_[Source:MGI_Symbol;Acc:MGI:2667537]
ENSMUSG00000081418	3.11433	-3.18179	1.21094	-2.62755	0.00860029	0.0194096	X	94774978	94775677	-1	Gm14830	predicted_gene_14830_[Source:MGI_Symbol;Acc:MGI:3705386]
ENSMUSG00000076770	16.2882	-3.16754	0.562597	-5.63022	1.79982e-08	1.92729e-07	14	52778447	52778994	1	Trav8d-1	T_cell_receptor_alpha_variable_8D-1_[Source:MGI_Symbol;Acc:MGI:3650121]
ENSMUSG00000093969	1.81966	-3.15778	1.35413	-2.33196	0.019703	0.0403352	14	53302059	53302559	1	Trav4n-4	T_cell_receptor_alpha_variable_4N-4_[Source:MGI_Symbol;Acc:MGI:3704439]
ENSMUSG00000096505	1.81966	-3.15778	1.35413	-2.33196	0.019703	0.0403352	14	52990889	52991389	1	Trav4d-4	T_cell_receptor_alpha_variable_4D-4_[Source:MGI_Symbol;Acc:MGI:2684872]
ENSMUSG00000094689	10.2929	-3.15388	0.669374	-4.71169	2.45672e-06	1.36398e-05	12	115920279	115920712	-1	Ighv1-81	immunoglobulin_heavy_variable_1-81_[Source:MGI_Symbol;Acc:MGI:4439635]
ENSMUSG00000085001	20.8313	-3.14675	0.596403	-5.27621	1.31881e-07	1.05644e-06	2	72224688	72232302	-1	BB114351	expressed_sequence_BB114351_[Source:MGI_Symbol;Acc:MGI:2139429]
ENSMUSG00000033730	376.101	-3.1444	0.296225	-10.6149	2.53986e-26	9.99791e-23	14	70077445	70080157	1	Egr3	early_growth_response_3_[Source:MGI_Symbol;Acc:MGI:1306780]
ENSMUSG00000028626	1.86974	-3.14423	1.31438	-2.39217	0.0167489	0.0349912	4	121039385	121055322	1	Col9a2	collagen,_type_IX,_alpha_2_[Source:MGI_Symbol;Acc:MGI:88466]
ENSMUSG00000035031	1.82019	-3.14362	1.25177	-2.51134	0.0120275	0.0260912	4	104815679	104876398	-1	C8a	complement_component_8,_alpha_polypeptide_[Source:MGI_Symbol;Acc:MGI:2668347]
ENSMUSG00000021303	2.91393	-3.14149	1.21546	-2.5846	0.00974915	0.0217062	13	13784059	13827897	1	Gng4	guanine_nucleotide_binding_protein_(G_protein),_gamma_4_[Source:MGI_Symbol;Acc:MGI:102703]
ENSMUSG00000095854	25.1137	-3.13861	0.404889	-7.75177	9.0619e-15	1.08095e-12	14	52855614	52856165	1	Trav14d-1	T_cell_receptor_alpha_variable_14D-1_[Source:MGI_Symbol;Acc:MGI:3651279]
ENSMUSG00000068463	29.1274	-3.12231	0.452563	-6.89917	5.23057e-12	2.20908e-10	16	23175288	23224446	1	B630019A10Rik	RIKEN_cDNA_B630019A10_gene_[Source:MGI_Symbol;Acc:MGI:2443371]
ENSMUSG00000076465	31.8499	-3.11953	0.55135	-5.65798	1.53163e-08	1.68223e-07	6	41062359	41062803	1	Trbv5	T_cell_receptor_beta,_variable_5_[Source:MGI_Symbol;Acc:MGI:98583]
ENSMUSG00000076863	6.30025	-3.11856	0.707859	-4.40562	1.0548e-05	4.9336e-05	14	53875984	53876752	1	Trav21-dv12	T_cell_receptor_alpha_variable_21-DV12_[Source:MGI_Symbol;Acc:MGI:3652097]
ENSMUSG00000065987	33.082	-3.10248	0.447928	-6.92629	4.32013e-12	1.88953e-10	8	3917657	3926814	-1	Cd209b	CD209b_antigen_[Source:MGI_Symbol;Acc:MGI:1916415]
ENSMUSG00000096802	25.3909	-3.10141	0.750291	-4.1336	3.57118e-05	0.000143503	1	84963669	84964559	1	Gm15433	predicted_pseudogene_15433_[Source:MGI_Symbol;Acc:MGI:3705860]
ENSMUSG00000039891	8.49135	-3.10032	0.79926	-3.87899	0.000104891	0.00037238	10	17796226	17845665	1	Txlnb	taxilin_beta_[Source:MGI_Symbol;Acc:MGI:2671945]
ENSMUSG00000076796	13.3408	-3.09019	0.703764	-4.39095	1.12857e-05	5.23019e-05	14	53047287	53047821	1	Trav16d-dv11	T_cell_receptor_alpha_variable_16D-DV11_[Source:MGI_Symbol;Acc:MGI:3704436]
ENSMUSG00000000125	6.06717	-3.0881	0.831178	-3.71533	0.000202937	0.000668263	11	103774150	103817957	1	Wnt3	wingless-related_MMTV_integration_site_3_[Source:MGI_Symbol;Acc:MGI:98955]
ENSMUSG00000045521	1.81725	-3.08599	1.2133	-2.54348	0.0109755	0.0240611	16	17898637	17900023	1	Tssk2	testis-specific_serine_kinase_2_[Source:MGI_Symbol;Acc:MGI:1347559]
ENSMUSG00000069806	1.2386	-3.08206	1.32888	-2.31929	0.0203794	0.0414925	7	3332955	3368216	1	Cacng7	calcium_channel,_voltage-dependent,_gamma_subunit_7_[Source:MGI_Symbol;Acc:MGI:1932374]
ENSMUSG00000040133	17.1281	-3.08176	0.4547	-6.77757	1.22216e-11	4.34197e-10	2	118277110	118373419	-1	Gpr176	G_protein-coupled_receptor_176_[Source:MGI_Symbol;Acc:MGI:2685858]
ENSMUSG00000052504	1.2277	-3.08136	1.26704	-2.43194	0.0150183	0.0317736	16	63543538	63864158	-1	Epha3	Eph_receptor_A3_[Source:MGI_Symbol;Acc:MGI:99612]
ENSMUSG00000046550	13.7819	-3.07343	0.673251	-4.56506	4.99348e-06	2.542e-05	X	153832225	153834243	1	Spin2c	spindlin_family,_member_2C_[Source:MGI_Symbol;Acc:MGI:3605548]
ENSMUSG00000024647	1.21778	-3.0704	1.30616	-2.35071	0.0187374	0.0386369	18	86711110	86718283	1	Cbln2	cerebellin_2_precursor_protein_[Source:MGI_Symbol;Acc:MGI:88282]
ENSMUSG00000087538	10.4196	-3.06968	0.579384	-5.29817	1.16969e-07	9.55516e-07	1	86275509	86301375	-1	Gm16341	predicted_gene_16341_[Source:MGI_Symbol;Acc:MGI:3840137]
ENSMUSG00000067577	41.6562	-3.06747	0.499595	-6.13992	8.25618e-10	1.45088e-08	19	10740947	10786043	1	A430093F15Rik	RIKEN_cDNA_A430093F15_gene_[Source:MGI_Symbol;Acc:MGI:2685520]
ENSMUSG00000040680	1.21449	-3.06642	1.27681	-2.40163	0.0163222	0.0341941	17	23741200	23745829	-1	Kremen2	kringle_containing_transmembrane_protein_2_[Source:MGI_Symbol;Acc:MGI:1920266]
ENSMUSG00000050179	14.4987	-3.06598	0.565018	-5.42634	5.75213e-08	5.17665e-07	3	107090880	107098401	1	A930002I21Rik	RIKEN_cDNA_A930002I21_gene_[Source:MGI_Symbol;Acc:MGI:1924480]
ENSMUSG00000073231	2.41082	-3.06511	1.17174	-2.61586	0.00890018	0.0200016	X	42526585	42529330	1	Gm10483	predicted_gene_10483_[Source:MGI_Symbol;Acc:MGI:3642894]
ENSMUSG00000096656	4.38732	-3.05783	0.920162	-3.32315	0.000890081	0.00251559	14	53616315	53616914	1	Trav12-2	T_cell_receptor_alpha_variable_12-2_[Source:MGI_Symbol;Acc:MGI:5293447]
ENSMUSG00000092103	4.89132	-3.05624	0.807022	-3.78705	0.000152444	0.000518474	13	67360671	67365679	1	Gm17039	predicted_gene_17039_[Source:MGI_Symbol;Acc:MGI:4937866]
ENSMUSG00000095761	10.0599	-3.05253	0.541826	-5.63379	1.76294e-08	1.89194e-07	12	114723772	114724205	-1	Ighv1-20	immunoglobulin_heavy_variable_V1-20_[Source:MGI_Symbol;Acc:MGI:3644607]
ENSMUSG00000025754	11.6103	-3.05084	0.529168	-5.76534	8.14915e-09	9.86281e-08	7	76318071	76766608	1	Agbl1	ATP/GTP_binding_protein-like_1_[Source:MGI_Symbol;Acc:MGI:3646469]
ENSMUSG00000076761	4.23536	-3.04106	1.06241	-2.8624	0.0042044	0.0101847	14	52622566	52623082	1	Trav5-1	T_cell_receptor_alpha_variable_5-1_[Source:MGI_Symbol;Acc:MGI:3815062]
ENSMUSG00000094231	4.46908	-3.03647	0.921436	-3.29537	0.000982912	0.00275305	14	53294596	53295030	1	Trav9n-4	T_cell_receptor_alpha_variable_9N-4_[Source:MGI_Symbol;Acc:MGI:3583949]
ENSMUSG00000048001	35.9374	-3.03337	0.389407	-7.78973	6.71544e-15	8.52731e-13	4	154960923	154962371	1	Hes5	hairy_and_enhancer_of_split_5_(Drosophila)_[Source:MGI_Symbol;Acc:MGI:104876]
ENSMUSG00000092556	5.0472	-3.03206	0.955236	-3.17414	0.0015028	0.00403576	17	37276648	37278105	1	Olfr755-ps1	olfactory_receptor_755,_pseudogene_1_[Source:MGI_Symbol;Acc:MGI:3030589]
ENSMUSG00000061068	150.954	-3.03139	0.454923	-6.66351	2.67356e-11	8.4736e-10	14	56059744	56062310	-1	Mcpt4	mast_cell_protease_4_[Source:MGI_Symbol;Acc:MGI:96940]
ENSMUSG00000026167	34.4125	-3.00936	0.626524	-4.80326	1.561e-06	9.15778e-06	1	74791516	74804179	1	Wnt10a	wingless_related_MMTV_integration_site_10a_[Source:MGI_Symbol;Acc:MGI:108071]
ENSMUSG00000076709	12.3267	-3.00533	0.647942	-4.63827	3.5134e-06	1.87096e-05	12	114991108	114991401	-1	Ighv1-47	immunoglobulin_heavy_variable_1-47_[Source:MGI_Symbol;Acc:MGI:4439890]
ENSMUSG00000032511	1.67534	-2.99204	1.28878	-2.3216	0.0202543	0.0412932	9	119483408	119579016	-1	Scn5a	sodium_channel,_voltage-gated,_type_V,_alpha_[Source:MGI_Symbol;Acc:MGI:98251]
ENSMUSG00000030518	5.77609	-2.9885	0.859821	-3.47573	0.000509466	0.00152067	7	64756113	65156570	-1	Fam189a1	family_with_sequence_similarity_189,_member_A1_[Source:MGI_Symbol;Acc:MGI:1917888]
ENSMUSG00000042064	9.41529	-2.98498	0.662683	-4.50439	6.65642e-06	3.26794e-05	2	70039126	70429198	1	Myo3b	myosin_IIIB_[Source:MGI_Symbol;Acc:MGI:2448580]
ENSMUSG00000032340	29.4447	-2.96865	0.388076	-7.64966	2.0151e-14	2.10964e-12	9	58874679	59036441	-1	Neo1	neogenin_[Source:MGI_Symbol;Acc:MGI:1097159]
ENSMUSG00000022996	11.8238	-2.95222	0.558189	-5.28891	1.23045e-07	9.93753e-07	15	98771753	98778150	-1	Wnt10b	wingless_related_MMTV_integration_site_10b_[Source:MGI_Symbol;Acc:MGI:108061]
ENSMUSG00000086008	8.39314	-2.95042	0.819442	-3.60052	0.00031758	0.000999617	X	167063194	167070380	-1	Gm8817	predicted_gene_8817_[Source:MGI_Symbol;Acc:MGI:3648637]
ENSMUSG00000030302	3.56214	-2.94971	0.938223	-3.14394	0.00166692	0.00443534	6	113745669	114042613	-1	Atp2b2	ATPase,_Ca++_transporting,_plasma_membrane_2_[Source:MGI_Symbol;Acc:MGI:105368]
ENSMUSG00000024749	2.16641	-2.94512	1.14378	-2.57491	0.0100266	0.0222441	19	20783458	20954202	-1	Tmc1	transmembrane_channel-like_gene_family_1_[Source:MGI_Symbol;Acc:MGI:2151016]
ENSMUSG00000090891	3.9827	-2.93955	1.02539	-2.86677	0.00414686	0.0100576	6	87104826	87112251	1	D6Ertd527e	DNA_segment,_Chr_6,_ERATO_Doi_527,_expressed_[Source:MGI_Symbol;Acc:MGI:1261919]
ENSMUSG00000096129	4.02346	-2.929	0.949169	-3.08586	0.00202965	0.00528267	14	52915909	52916426	1	Trav12d-2	T_cell_receptor_alpha_variable_12D-2_[Source:MGI_Symbol;Acc:MGI:3642520]
ENSMUSG00000096531	4.02346	-2.929	0.949169	-3.08586	0.00202965	0.00528267	14	53226883	53227400	1	Trav12n-2	T_cell_receptor_alpha_variable_12N-2_[Source:MGI_Symbol;Acc:MGI:3644334]
ENSMUSG00000076476	32.4008	-2.92811	0.581259	-5.03753	4.71588e-07	3.21614e-06	6	41188273	41188977	1	Trbv20	T_cell_receptor_beta,_variable_20_[Source:MGI_Symbol;Acc:MGI:98589]
ENSMUSG00000037849	99.5033	-2.92203	0.369232	-7.9138	2.49646e-15	3.80893e-13	1	173468509	173491041	-1	Gm4955	predicted_gene_4955_[Source:MGI_Symbol;Acc:MGI:3646410]
ENSMUSG00000009545	5.42542	-2.91986	0.748489	-3.901	9.5796e-05	0.000343936	7	143107254	143427042	1	Kcnq1	potassium_voltage-gated_channel,_subfamily_Q,_member_1_[Source:MGI_Symbol;Acc:MGI:108083]
ENSMUSG00000044056	5.52501	-2.91836	0.814183	-3.5844	0.000337851	0.001057	11	32522751	32532081	-1	Efcab9	EF-hand_calcium_binding_domain_9_[Source:MGI_Symbol;Acc:MGI:1916556]
ENSMUSG00000097184	55.6103	-2.90974	0.603788	-4.81915	1.44174e-06	8.55479e-06	16	30008667	30021430	1	4632428C04Rik	RIKEN_cDNA_4632428C04_gene_[Source:MGI_Symbol;Acc:MGI:1921600]
ENSMUSG00000027762	7.20647	-2.90506	0.852467	-3.40782	0.000654842	0.00190462	3	60081869	60087566	1	Sucnr1	succinate_receptor_1_[Source:MGI_Symbol;Acc:MGI:1934135]
ENSMUSG00000078306	16.5621	-2.89831	0.531444	-5.45365	4.93449e-08	4.53835e-07	9	57148180	57151937	1	Gm16493	predicted_gene_16493_[Source:MGI_Symbol;Acc:MGI:3642697]
ENSMUSG00000082663	2.25103	-2.89663	1.2129	-2.38819	0.0169314	0.0352863	14	53729504	53730181	1	Trav13-3	T_cell_receptor_alpha_variable_13-3_[Source:MGI_Symbol;Acc:MGI:3652331]
ENSMUSG00000026841	7.02768	-2.89239	0.641081	-4.51173	6.43013e-06	3.16656e-05	2	31813290	31846005	-1	Fibcd1	fibrinogen_C_domain_containing_1_[Source:MGI_Symbol;Acc:MGI:2138953]
ENSMUSG00000082305	10.7159	-2.88864	0.497546	-5.80578	6.40668e-09	8.17744e-08	5	32724352	32736194	1	Gm2420	predicted_gene_2420_[Source:MGI_Symbol;Acc:MGI:3780587]
ENSMUSG00000076474	16.1796	-2.8851	0.473223	-6.09671	1.08272e-09	1.80441e-08	6	41163092	41163551	1	Trbv17	T_cell_receptor_beta,_variable_17_[Source:MGI_Symbol;Acc:MGI:98610]
ENSMUSG00000092483	8.97978	-2.88495	0.582036	-4.95666	7.17166e-07	4.64623e-06	4	154960770	154961678	-1	Gm20421	predicted_gene_20421_[Source:MGI_Symbol;Acc:MGI:5141886]
ENSMUSG00000086670	1.613	-2.88052	1.21221	-2.37625	0.0174898	0.0363345	2	4942174	4942484	1	Gm13194	predicted_gene_13194_[Source:MGI_Symbol;Acc:MGI:3651272]
ENSMUSG00000085785	2.85134	-2.87739	1.12922	-2.54812	0.0108305	0.023775	6	144672868	144693834	1	4933425H06Rik	RIKEN_cDNA_4933425H06_gene_[Source:MGI_Symbol;Acc:MGI:1914010]
ENSMUSG00000097566	3.82585	-2.8772	1.06394	-2.70429	0.00684502	0.0157867	17	15375000	15379475	1	A930024N18Rik	RIKEN_cDNA_A930024N18_gene_[Source:MGI_Symbol;Acc:MGI:4360907]
ENSMUSG00000064299	1.53782	-2.87394	1.2391	-2.31938	0.0203746	0.041487	9	114276683	114317028	-1	4921528I07Rik	RIKEN_cDNA_4921528I07_gene_[Source:MGI_Symbol;Acc:MGI:1924299]
ENSMUSG00000050241	32.8393	-2.87368	0.865519	-3.32018	0.000899602	0.00254031	6	129577893	129585824	1	Klre1	killer_cell_lectin-like_receptor_family_E_member_1_[Source:MGI_Symbol;Acc:MGI:2662547]
ENSMUSG00000076472	6.4908	-2.87009	0.689261	-4.16401	3.12706e-05	0.000127823	6	41141211	41141658	1	Trbv15	T_cell_receptor_beta,_variable_15_[Source:MGI_Symbol;Acc:MGI:98586]
ENSMUSG00000054588	224.808	-2.86809	0.437184	-6.56039	5.3668e-11	1.51985e-09	5	105215699	105239533	-1	Gbp10	guanylate-binding_protein_10_[Source:MGI_Symbol;Acc:MGI:4359647]
ENSMUSG00000094766	14.8662	-2.86612	0.512661	-5.59068	2.26185e-08	2.33321e-07	14	53461099	53461736	1	Trav7-4	T_cell_receptor_alpha_variable_7-4_[Source:MGI_Symbol;Acc:MGI:3649611]
ENSMUSG00000031963	2.34441	-2.86183	1.23829	-2.31111	0.0208265	0.0423022	9	23223076	23485202	1	Bmper	BMP-binding_endothelial_regulator_[Source:MGI_Symbol;Acc:MGI:1920480]
ENSMUSG00000044081	3.35338	-2.85738	1.04785	-2.7269	0.00639328	0.014865	13	67729262	67756838	1	4930441O14Rik	RIKEN_cDNA_4930441O14_gene_[Source:MGI_Symbol;Acc:MGI:1915521]
ENSMUSG00000096397	4.0374	-2.85228	0.830917	-3.43269	0.000597629	0.00175404	14	53806525	53807113	1	Trav17	T_cell_receptor_alpha_variable_17_[Source:MGI_Symbol;Acc:MGI:3702128]
ENSMUSG00000028186	2.29329	-2.84952	1.20551	-2.36376	0.0180908	0.0374525	3	146597077	146632305	1	Uox	urate_oxidase_[Source:MGI_Symbol;Acc:MGI:98907]
ENSMUSG00000050511	8.50179	-2.84929	0.712747	-3.99762	6.39822e-05	0.000241245	4	132110726	132144486	-1	Oprd1	opioid_receptor,_delta_1_[Source:MGI_Symbol;Acc:MGI:97438]
ENSMUSG00000074207	12.2154	-2.84821	0.778993	-3.65627	0.000255912	0.00082221	3	138260991	138290698	1	Adh1	alcohol_dehydrogenase_1_(class_I)_[Source:MGI_Symbol;Acc:MGI:87921]
ENSMUSG00000096149	6.15945	-2.84706	0.68129	-4.17893	2.92886e-05	0.000121079	14	53491115	53491622	1	Trav6-5	T_cell_receptor_alpha_variable_6-5_[Source:MGI_Symbol;Acc:MGI:3649609]
ENSMUSG00000040867	24.8793	-2.84517	0.421412	-6.75151	1.46313e-11	5.08786e-10	12	109032187	109068217	-1	Begain	brain-enriched_guanylate_kinase-associated_[Source:MGI_Symbol;Acc:MGI:3044626]
ENSMUSG00000040498	53.3842	-2.84083	0.393512	-7.21916	5.23106e-13	3.28941e-11	7	19937305	19950743	-1	Igsf23	immunoglobulin_superfamily,_member_23_[Source:MGI_Symbol;Acc:MGI:1917330]
ENSMUSG00000055865	10.5194	-2.83897	0.597192	-4.75387	1.9956e-06	1.13617e-05	3	104767406	104781840	-1	Fam19a3	family_with_sequence_similarity_19,_member_A3_[Source:MGI_Symbol;Acc:MGI:3046463]
ENSMUSG00000073590	3.32014	-2.83736	0.960933	-2.95272	0.00314991	0.0078441	18	37655907	37658737	1	3222401L13Rik	RIKEN_cDNA_3222401L13_gene_[Source:MGI_Symbol;Acc:MGI:2444186]
ENSMUSG00000095197	9.53899	-2.83568	0.684774	-4.14105	3.45727e-05	0.000139581	12	115335082	115335514	-1	Ighv1-59	immunoglobulin_heavy_variable_V1-59_[Source:MGI_Symbol;Acc:MGI:3644474]
ENSMUSG00000030651	52.4417	-2.82955	0.553771	-5.1096	3.22846e-07	2.30477e-06	7	101578860	101581161	-1	Art2b	ADP-ribosyltransferase_2b_[Source:MGI_Symbol;Acc:MGI:107545]
ENSMUSG00000067001	9.49008	-2.82541	0.782302	-3.61167	0.000304237	0.000961617	1	107399655	107452689	1	Serpinb7	serine_(or_cysteine)_peptidase_inhibitor,_clade_B,_member_7_[Source:MGI_Symbol;Acc:MGI:2151053]
ENSMUSG00000041552	11.7122	-2.8251	0.735965	-3.83864	0.00012372	0.000430831	X	155573455	155623814	-1	Ptchd1	patched_domain_containing_1_[Source:MGI_Symbol;Acc:MGI:2685233]
ENSMUSG00000001027	326.468	-2.81744	0.359413	-7.839	4.54133e-15	6.12209e-13	11	106318592	106353288	-1	Scn4a	sodium_channel,_voltage-gated,_type_IV,_alpha_[Source:MGI_Symbol;Acc:MGI:98250]
ENSMUSG00000032023	196.949	-2.81719	0.384827	-7.32066	2.46754e-13	1.71612e-11	9	40894849	40964118	-1	4931429I11Rik	RIKEN_cDNA_4931429I11_gene_[Source:MGI_Symbol;Acc:MGI:1918239]
ENSMUSG00000096629	2.55698	-2.8165	1.15909	-2.42991	0.0151024	0.0319413	14	5607620	5807982	-1	Gm3383	predicted_gene_3383_[Source:MGI_Symbol;Acc:MGI:3781561]
ENSMUSG00000090939	3.20725	-2.81315	0.984081	-2.85866	0.0042544	0.0102957	6	65128571	65129002	1	Gm17147	predicted_gene_17147_[Source:MGI_Symbol;Acc:MGI:4937974]
ENSMUSG00000053044	835.836	-2.81257	0.422013	-6.66465	2.65291e-11	8.46264e-10	6	71322836	71337477	1	Cd8b1	CD8_antigen,_beta_chain_1_[Source:MGI_Symbol;Acc:MGI:88347]
ENSMUSG00000083100	2.27833	-2.8125	1.08911	-2.58237	0.00981243	0.0218298	5	64320256	64320754	1	Gm6044	predicted_gene_6044_[Source:MGI_Symbol;Acc:MGI:3648725]
ENSMUSG00000005540	3989.01	-2.81203	0.425844	-6.60342	4.01766e-11	1.19269e-09	8	3681737	3694174	-1	Fcer2a	Fc_receptor,_IgE,_low_affinity_II,_alpha_polypeptide_[Source:MGI_Symbol;Acc:MGI:95497]
ENSMUSG00000046961	8.68107	-2.81004	0.60616	-4.63581	3.55544e-06	1.89014e-05	16	37916496	38007527	1	Gpr156	G_protein-coupled_receptor_156_[Source:MGI_Symbol;Acc:MGI:2653880]
ENSMUSG00000070291	14.9852	-2.80172	0.513313	-5.45812	4.8121e-08	4.45493e-07	9	78395777	78423587	1	Ddx43	DEAD_(Asp-Glu-Ala-Asp)_box_polypeptide_43_[Source:MGI_Symbol;Acc:MGI:3642857]
ENSMUSG00000041202	174.798	-2.799	0.559978	-4.99841	5.78053e-07	3.83201e-06	4	138775735	138782046	1	Pla2g2d	phospholipase_A2,_group_IID_[Source:MGI_Symbol;Acc:MGI:1341796]
ENSMUSG00000024669	821.868	-2.797	0.446217	-6.26826	3.651e-10	7.32259e-09	19	10718143	10738974	-1	Cd5	CD5_antigen_[Source:MGI_Symbol;Acc:MGI:88340]
ENSMUSG00000079853	11.8598	-2.79666	1.00305	-2.78817	0.00530073	0.0125395	6	130363918	130386874	-1	Klra1	killer_cell_lectin-like_receptor,_subfamily_A,_member_1_[Source:MGI_Symbol;Acc:MGI:101907]
ENSMUSG00000032446	332.025	-2.79278	0.538042	-5.19064	2.09572e-07	1.57994e-06	9	118478212	118486132	1	Eomes	eomesodermin_homolog_(Xenopus_laevis)_[Source:MGI_Symbol;Acc:MGI:1201683]
ENSMUSG00000086862	15.5678	-2.78762	0.479895	-5.8088	6.29207e-09	8.04159e-08	2	58164001	58177063	1	Gm13546	predicted_gene_13546_[Source:MGI_Symbol;Acc:MGI:3649666]
ENSMUSG00000076826	5.14301	-2.78311	0.922608	-3.01657	0.00255649	0.00650594	14	53418349	53418872	1	Trav4-2	T_cell_receptor_alpha_variable_4-2_[Source:MGI_Symbol;Acc:MGI:3649605]
ENSMUSG00000036912	3.00549	-2.78263	1.13957	-2.44183	0.0146132	0.0310199	9	14696230	14740733	-1	Piwil4	piwi-like_RNA-mediated_gene_silencing_4_[Source:MGI_Symbol;Acc:MGI:3041167]
ENSMUSG00000027783	2.57809	-2.78118	1.09584	-2.53795	0.0111503	0.024385	3	69222419	69223616	1	Arl14	ADP-ribosylation_factor-like_14_[Source:MGI_Symbol;Acc:MGI:1918869]
ENSMUSG00000091800	20.5148	-2.77854	0.660121	-4.20914	2.5635e-05	0.000107671	6	68161415	68161756	1	Igkv1-115	immunoglobulin_kappa_variable_1-115_[Source:MGI_Symbol;Acc:MGI:3644873]
ENSMUSG00000067555	6.94666	-2.77774	0.702272	-3.95537	7.64164e-05	0.000281547	19	11569447	11573114	1	Gm10212	predicted_pseudogene_10212_[Source:MGI_Symbol;Acc:MGI:3641904]
ENSMUSG00000095387	6.9908	-2.77604	0.722584	-3.84182	0.000122124	0.00042633	14	52753367	52753846	1	Trav6d-4	T_cell_receptor_alpha_variable_6D-4_[Source:MGI_Symbol;Acc:MGI:2685547]
ENSMUSG00000094212	14.0956	-2.77019	0.585584	-4.73065	2.238e-06	1.25745e-05	14	53763083	53765043	1	Trav14-3	T_cell_receptor_alpha_variable_14-3_[Source:MGI_Symbol;Acc:MGI:3702149]
ENSMUSG00000070880	38.2186	-2.77015	0.487251	-5.68526	1.30611e-08	1.47826e-07	2	70553072	70602014	1	Gad1	glutamate_decarboxylase_1_[Source:MGI_Symbol;Acc:MGI:95632]
ENSMUSG00000098111	1.97501	-2.76991	1.23382	-2.24498	0.0247692	0.0492431	14	103370465	103371446	-1	Gm4654	predicted_gene_4654_[Source:MGI_Symbol;Acc:MGI:3782836]
ENSMUSG00000066607	4.77965	-2.76965	0.784826	-3.529	0.00041714	0.00127606	9	58488603	58499742	1	6030419C18Rik	RIKEN_cDNA_6030419C18_gene_[Source:MGI_Symbol;Acc:MGI:2442108]
ENSMUSG00000095574	3.87769	-2.76819	0.983408	-2.8149	0.00487929	0.0116363	6	41113567	41114067	1	Trbv12-1	T_cell_receptor_beta,_variable_12-1_[Source:MGI_Symbol;Acc:MGI:98602]
ENSMUSG00000024064	8.22707	-2.76572	0.660473	-4.18748	2.82065e-05	0.000117147	17	73493228	73710453	-1	Galnt14	UDP-N-acetyl-alpha-D-galactosamine:polypeptide_N-acetylgalactosaminyltransferase_14_[Source:MGI_Symbol;Acc:MGI:1918935]
ENSMUSG00000054446	4.00156	-2.76494	1.07056	-2.5827	0.00980301	0.0218113	6	30639218	30645363	1	Cpa1	carboxypeptidase_A1,_pancreatic_[Source:MGI_Symbol;Acc:MGI:88478]
ENSMUSG00000097219	33.179	-2.76477	0.567311	-4.87348	1.09652e-06	6.72116e-06	11	51949882	52269514	-1	Gm26551	predicted_gene,_26551_[Source:MGI_Symbol;Acc:MGI:5477045]
ENSMUSG00000086296	18.3478	-2.76387	0.504228	-5.48139	4.21987e-08	3.97585e-07	9	106148687	106160201	1	D030055H07Rik	RIKEN_cDNA_D030055H07_gene_[Source:MGI_Symbol;Acc:MGI:3605036]
ENSMUSG00000048852	97.5696	-2.76271	0.464311	-5.95013	2.67923e-09	3.92647e-08	11	48904656	48992226	-1	Gm12185	predicted_gene_12185_[Source:MGI_Symbol;Acc:MGI:3652173]
ENSMUSG00000041845	4.01195	-2.76138	0.921083	-2.99797	0.00271781	0.00687115	19	4425459	4439432	-1	Rhod	ras_homolog_gene_family,_member_D_[Source:MGI_Symbol;Acc:MGI:108446]
ENSMUSG00000048347	1.93708	-2.75661	1.22166	-2.25645	0.0240424	0.0479824	18	37489465	37494503	1	Pcdhb18	protocadherin_beta_18_[Source:MGI_Symbol;Acc:MGI:2136756]
ENSMUSG00000097705	19.4888	-2.75425	0.384683	-7.15979	8.08009e-13	4.69122e-11	10	22187013	22302835	-1	Gm26740	predicted_gene,_26740_[Source:MGI_Symbol;Acc:MGI:5477234]
ENSMUSG00000074141	1118.36	-2.75192	0.405105	-6.79311	1.09741e-11	3.99985e-10	7	44816370	44840809	1	Il4i1	interleukin_4_induced_1_[Source:MGI_Symbol;Acc:MGI:109552]
ENSMUSG00000047363	3.66216	-2.74929	0.946092	-2.90594	0.00366152	0.00900714	2	30595040	30608943	1	Cstad	CSA-conditional,_T_cell_activation-dependent_protein_[Source:MGI_Symbol;Acc:MGI:1925867]
ENSMUSG00000044550	6.42557	-2.74541	0.815667	-3.36584	0.000763101	0.00218877	X	136590842	136668378	1	Tceal3	transcription_elongation_factor_A_(SII)-like_3_[Source:MGI_Symbol;Acc:MGI:1913354]
ENSMUSG00000029167	10.47	-2.74533	0.638917	-4.29685	1.7324e-05	7.60757e-05	5	51454249	51567725	-1	Ppargc1a	peroxisome_proliferative_activated_receptor,_gamma,_coactivator_1_alpha_[Source:MGI_Symbol;Acc:MGI:1342774]
ENSMUSG00000044055	4.15523	-2.74278	0.845676	-3.2433	0.00118156	0.0032516	1	92644218	92648841	-1	Otos	otospiralin_[Source:MGI_Symbol;Acc:MGI:2672814]
ENSMUSG00000070823	3.06783	-2.73663	1.08099	-2.53159	0.0113547	0.0247846	5	37185897	37193023	1	Gm1043	predicted_gene_1043_[Source:MGI_Symbol;Acc:MGI:2685889]
ENSMUSG00000076866	3.23277	-2.73628	0.983975	-2.78084	0.00542184	0.0127999	14	53960993	53961599	1	Trdv2-2	T_cell_receptor_delta_variable_2-2_[Source:MGI_Symbol;Acc:MGI:4819748]
ENSMUSG00000097294	14.8008	-2.73621	0.5292	-5.17048	2.33496e-07	1.7316e-06	11	119151651	119156994	1	Gm26888	predicted_gene,_26888_[Source:MGI_Symbol;Acc:MGI:5477382]
ENSMUSG00000047502	4.47989	-2.73609	0.917051	-2.98358	0.00284899	0.00717976	4	106680417	106730925	-1	Mroh7	maestro_heat-like_repeat_family_member_7_[Source:MGI_Symbol;Acc:MGI:2685873]
ENSMUSG00000070501	397.397	-2.73117	0.401705	-6.79896	1.05375e-11	3.88386e-10	1	173519717	173535957	-1	BC094916	cDNA_sequence_BC094916_[Source:MGI_Symbol;Acc:MGI:3584522]
ENSMUSG00000096580	5.36227	-2.73081	1.07741	-2.53461	0.0112573	0.0245965	6	67759700	67760413	1	Igkv1-132	immunoglobulin_kappa_variable_1-132_[Source:MGI_Symbol;Acc:MGI:3648800]
ENSMUSG00000051726	45.3951	-2.72998	0.340458	-8.01857	1.06988e-15	1.89705e-13	12	17172102	17176888	-1	Kcnf1	potassium_voltage-gated_channel,_subfamily_F,_member_1_[Source:MGI_Symbol;Acc:MGI:2687399]
ENSMUSG00000059412	8.12878	-2.72773	0.887798	-3.07247	0.00212297	0.0055001	9	45403138	45410278	1	Fxyd2	FXYD_domain-containing_ion_transport_regulator_2_[Source:MGI_Symbol;Acc:MGI:1195260]
ENSMUSG00000003273	8.98062	-2.72747	0.576589	-4.73036	2.24121e-06	1.25889e-05	7	45699843	45704682	1	Car11	carbonic_anhydrase_11_[Source:MGI_Symbol;Acc:MGI:1336193]
ENSMUSG00000090691	4.31275	-2.72629	0.997445	-2.73327	0.00627085	0.0145993	14	6868502	6889962	-1	Gm3667	predicted_gene_3667_[Source:MGI_Symbol;Acc:MGI:3781843]
ENSMUSG00000085853	3.79285	-2.71862	0.938114	-2.89797	0.00375589	0.00921164	11	46342287	46345020	1	Gm12167	predicted_gene_12167_[Source:MGI_Symbol;Acc:MGI:3650837]
ENSMUSG00000078537	13.0151	-2.71374	0.518504	-5.23378	1.66076e-07	1.2901e-06	13	119949357	119950806	-1	B020031M17Rik	RIKEN_cDNA_B020031M17_gene_[Source:MGI_Symbol;Acc:MGI:3588226]
ENSMUSG00000041696	12.3264	-2.71113	0.674121	-4.02172	5.77736e-05	0.00022024	9	65398488	65414853	1	Rasl12	RAS-like,_family_12_[Source:MGI_Symbol;Acc:MGI:1918034]
ENSMUSG00000037995	79.6326	-2.70838	0.357655	-7.57261	3.65812e-14	3.53669e-12	1	172481788	172498878	1	Igsf9	immunoglobulin_superfamily,_member_9_[Source:MGI_Symbol;Acc:MGI:2135283]
ENSMUSG00000076570	6.46026	-2.70628	0.654358	-4.13578	3.53757e-05	0.00014224	6	69943186	69943648	-1	Igkv12-38	immunoglobulin_kappa_chain_variable_12-38_[Source:MGI_Symbol;Acc:MGI:4439614]
ENSMUSG00000033255	19.6116	-2.70564	0.601181	-4.50054	6.77803e-06	3.32101e-05	10	75954514	76009591	1	Gm5134	predicted_gene_5134_[Source:MGI_Symbol;Acc:MGI:3646667]
ENSMUSG00000076464	24.0934	-2.70119	0.427175	-6.32339	2.55887e-10	5.50422e-09	6	41059443	41059881	1	Trbv4	T_cell_receptor_beta,_variable_10_[Source:MGI_Symbol;Acc:MGI:98584]
ENSMUSG00000097194	222.029	-2.70073	0.331244	-8.1533	3.54139e-16	7.33702e-14	8	94422899	94435105	-1	9330175E14Rik	RIKEN_cDNA_9330175E14_gene_[Source:MGI_Symbol;Acc:MGI:2443913]
ENSMUSG00000058153	14.2907	-2.69323	0.606003	-4.44425	8.81971e-06	4.19096e-05	5	112419151	112577198	-1	Sez6l	seizure_related_6_homolog_like_[Source:MGI_Symbol;Acc:MGI:1935121]
ENSMUSG00000085110	8.0362	-2.69129	0.673905	-3.99358	6.50825e-05	0.000244503	2	102057587	102061430	1	Gm13920	predicted_gene_13920_[Source:MGI_Symbol;Acc:MGI:3651615]
ENSMUSG00000086184	13.9613	-2.69048	0.479993	-5.60526	2.07944e-08	2.17007e-07	7	34388665	34394779	1	Gm12764	predicted_gene_12764_[Source:MGI_Symbol;Acc:MGI:3649980]
ENSMUSG00000085302	4.65774	-2.69031	0.896307	-3.00155	0.00268608	0.00680316	14	53738302	53741038	1	Trav8-2	T-cell_receptor_alpha_variable_8-2_[Source:MGI_Symbol;Acc:MGI:3650859]
ENSMUSG00000021373	6.67058	-2.68992	0.628379	-4.28073	1.8628e-05	8.09173e-05	13	46501848	46649642	1	Cap2	CAP,_adenylate_cyclase-associated_protein,_2_(yeast)_[Source:MGI_Symbol;Acc:MGI:1914502]
ENSMUSG00000076598	97.7284	-2.68982	0.543669	-4.94753	7.51607e-07	4.8391e-06	6	70607738	70608036	1	Igkv3-7	immunoglobulin_kappa_variable_3-7_[Source:MGI_Symbol;Acc:MGI:1330852]
ENSMUSG00000086111	49.8897	-2.6861	0.349852	-7.67781	1.61834e-14	1.76275e-12	13	111867936	111874730	1	Gm15326	predicted_gene_15326_[Source:MGI_Symbol;Acc:MGI:3705205]
ENSMUSG00000095370	3.13096	-2.68523	0.871961	-3.07953	0.00207329	0.00538841	14	53318839	53319284	1	Trav6n-7	T_cell_receptor_alpha_variable_6N-7_[Source:MGI_Symbol;Acc:MGI:3704441]
ENSMUSG00000095756	3.13096	-2.68523	0.871961	-3.07953	0.00207329	0.00538841	14	53007653	53008098	1	Trav6d-7	T_cell_receptor_alpha_variable_6D-7_[Source:MGI_Symbol;Acc:MGI:2686335]
ENSMUSG00000022376	4.22196	-2.68484	0.858934	-3.12578	0.00177333	0.00468493	15	64699042	64922296	-1	Adcy8	adenylate_cyclase_8_[Source:MGI_Symbol;Acc:MGI:1341110]
ENSMUSG00000084918	7.9293	-2.67713	0.64723	-4.13629	3.52973e-05	0.000141983	4	95193313	95209727	1	Gm12708	predicted_gene_12708_[Source:MGI_Symbol;Acc:MGI:3652178]
ENSMUSG00000007872	413.306	-2.67413	0.387321	-6.90415	5.05043e-12	2.1423e-10	4	136143497	136145755	1	Id3	inhibitor_of_DNA_binding_3_[Source:MGI_Symbol;Acc:MGI:96398]
ENSMUSG00000076752	21.1991	-2.67175	0.450871	-5.92576	3.10859e-09	4.44969e-08	13	19305060	19307551	-1	Tcrg-C2	T-cell_receptor_gamma,_constant_2_[Source:MGI_Symbol;Acc:MGI:98626]
ENSMUSG00000094176	26.4791	-2.66983	0.407518	-6.55144	5.69841e-11	1.59087e-09	14	52821860	52822359	1	Trav6d-6	T_cell_receptor_alpha_variable_6D-6_[Source:MGI_Symbol;Acc:MGI:2686066]
ENSMUSG00000093772	2.45192	-2.6693	1.09373	-2.44054	0.0146652	0.0311168	19	26768801	26823907	-1	4931403E22Rik	RIKEN_cDNA_4931403E22_gene_[Source:MGI_Symbol;Acc:MGI:1918192]
ENSMUSG00000033210	10.271	-2.66696	0.528575	-5.04557	4.52175e-07	3.10094e-06	16	45535266	45607001	1	Slc9c1	solute_carrier_family_9,_subfamily_C_(Na+-transporting_carboxylic_acid_decarboxylase),_member_1_[Source:MGI_Symbol;Acc:MGI:2685456]
ENSMUSG00000015222	39.7728	-2.6661	0.55546	-4.7998	1.58826e-06	9.28976e-06	1	66175273	66442583	1	Map2	microtubule-associated_protein_2_[Source:MGI_Symbol;Acc:MGI:97175]
ENSMUSG00000072718	1.88807	-2.66393	1.18685	-2.24454	0.0247979	0.0492847	6	130269194	130281928	-1	Klra10	killer_cell_lectin-like_receptor_subfamily_A,_member_10_[Source:MGI_Symbol;Acc:MGI:1321093]
ENSMUSG00000032021	83.5588	-2.66261	0.314762	-8.45912	2.694e-17	8.55216e-15	9	40972753	41004628	-1	Crtam	cytotoxic_and_regulatory_T_cell_molecule_[Source:MGI_Symbol;Acc:MGI:1859822]
ENSMUSG00000028264	8.08473	-2.66062	0.691946	-3.84513	0.000120491	0.000421308	4	34024874	34050191	-1	Spaca1	sperm_acrosome_associated_1_[Source:MGI_Symbol;Acc:MGI:1914902]
ENSMUSG00000045092	2876.77	-2.65713	0.372622	-7.1309	9.97174e-13	5.60753e-11	3	115710433	115715055	-1	S1pr1	sphingosine-1-phosphate_receptor_1_[Source:MGI_Symbol;Acc:MGI:1096355]
ENSMUSG00000045775	124.617	-2.65322	0.332108	-7.98905	1.35985e-15	2.27515e-13	11	115462474	115474398	1	Slc16a5	solute_carrier_family_16_(monocarboxylic_acid_transporters),_member_5_[Source:MGI_Symbol;Acc:MGI:2443515]
ENSMUSG00000026415	109.418	-2.65298	0.536597	-4.94409	7.6499e-07	4.91261e-06	1	130800902	130814740	1	Fcamr	Fc_receptor,_IgA,_IgM,_high_affinity_[Source:MGI_Symbol;Acc:MGI:1927803]
ENSMUSG00000076855	3.63262	-2.65226	0.942887	-2.81291	0.00490954	0.0116957	14	53743104	53743706	1	Trav16	T_cell_receptor_alpha_variable_16_[Source:MGI_Symbol;Acc:MGI:3702130]
ENSMUSG00000062609	2.6311	-2.65114	1.02458	-2.58754	0.00966633	0.0215559	16	95257558	95300260	1	Kcnj15	potassium_inwardly-rectifying_channel,_subfamily_J,_member_15_[Source:MGI_Symbol;Acc:MGI:1310000]
ENSMUSG00000053137	463.889	-2.65087	0.361547	-7.33204	2.2668e-13	1.59911e-11	15	89142486	89149606	-1	Mapk11	mitogen-activated_protein_kinase_11_[Source:MGI_Symbol;Acc:MGI:1338024]
ENSMUSG00000042474	4646.94	-2.64968	0.40553	-6.53387	6.40899e-11	1.75441e-09	1	130865669	130880790	1	Faim3	Fas_apoptotic_inhibitory_molecule_3_[Source:MGI_Symbol;Acc:MGI:1916419]
ENSMUSG00000044393	7.69928	-2.64663	0.668318	-3.96014	7.49062e-05	0.00027684	18	20558074	20604521	1	Dsg2	desmoglein_2_[Source:MGI_Symbol;Acc:MGI:1196466]
ENSMUSG00000038777	6.52558	-2.64239	0.683924	-3.86357	0.00011174	0.000394062	3	95160457	95174024	1	Sema6c	sema_domain,_transmembrane_domain_(TM),_and_cytoplasmic_domain,_(semaphorin)_6C_[Source:MGI_Symbol;Acc:MGI:1338032]
ENSMUSG00000041536	3.19598	-2.63822	0.991934	-2.65967	0.00782176	0.0178304	12	104112724	104121896	1	Serpina3a	serine_(or_cysteine)_peptidase_inhibitor,_clade_A,_member_3A_[Source:MGI_Symbol;Acc:MGI:1921319]
ENSMUSG00000076550	38.0952	-2.63808	0.646895	-4.07806	4.54122e-05	0.000177251	6	69377944	69378229	-1	Igkv4-63	immunoglobulin_kappa_variable_4-63_[Source:MGI_Symbol;Acc:MGI:3645235]
ENSMUSG00000049491	5.40286	-2.63286	0.91252	-2.88527	0.00391084	0.00954883	11	55124815	55151708	-1	Slc36a3	solute_carrier_family_36_(proton/amino_acid_symporter),_member_3_[Source:MGI_Symbol;Acc:MGI:2665001]
ENSMUSG00000024670	978.749	-2.63193	0.378351	-6.95633	3.49261e-12	1.58757e-10	19	10789341	10830058	-1	Cd6	CD6_antigen_[Source:MGI_Symbol;Acc:MGI:103566]
ENSMUSG00000022686	1365.64	-2.63164	0.359783	-7.31453	2.58291e-13	1.79003e-11	16	19760208	19772753	1	B3gnt5	UDP-GlcNAc:betaGal_beta-1,3-N-acetylglucosaminyltransferase_5_[Source:MGI_Symbol;Acc:MGI:2137302]
ENSMUSG00000096417	7.5587	-2.62564	0.765256	-3.43106	0.000601226	0.00176337	14	53390570	53391142	1	Trav7-2	T_cell_receptor_alpha_variable_7-2_[Source:MGI_Symbol;Acc:MGI:3649607]
ENSMUSG00000086049	13.2782	-2.62242	0.446532	-5.87287	4.28323e-09	5.81798e-08	11	3193516	3194263	-1	Gm12735	predicted_gene_12735_[Source:MGI_Symbol;Acc:MGI:3650816]
ENSMUSG00000076481	3.95252	-2.6217	0.824779	-3.17867	0.00147953	0.00398252	6	41281376	41281990	1	Trbv30	T_cell_receptor_beta,_variable_30_[Source:MGI_Symbol;Acc:MGI:98592]
ENSMUSG00000042388	12.129	-2.62069	0.611204	-4.28775	1.80488e-05	7.86577e-05	4	127169204	127237022	1	Dlgap3	discs,_large_(Drosophila)_homolog-associated_protein_3_[Source:MGI_Symbol;Acc:MGI:3039563]
ENSMUSG00000097455	1.89336	-2.62029	1.1141	-2.35193	0.0186765	0.0385355	7	27927724	27931003	1	Gm26891	predicted_gene,_26891_[Source:MGI_Symbol;Acc:MGI:5477385]
ENSMUSG00000017007	60.8037	-2.61956	0.435778	-6.01121	1.84139e-09	2.85822e-08	2	164403141	164415448	1	Rbpjl	recombination_signal_binding_protein_for_immunoglobulin_kappa_J_region-like_[Source:MGI_Symbol;Acc:MGI:1196616]
ENSMUSG00000076498	1022.73	-2.61831	0.441456	-5.93109	3.00926e-09	4.32638e-08	6	41546730	41548181	1	Trbc2	T_cell_receptor_beta,_constant_2_[Source:MGI_Symbol;Acc:MGI:4835227]
ENSMUSG00000097915	4.43133	-2.61678	0.823531	-3.17751	0.00148543	0.00399621	15	101221196	101224121	-1	A330009N23Rik	RIKEN_cDNA_A330009N23_gene_[Source:MGI_Symbol;Acc:MGI:2443491]
ENSMUSG00000079339	108.148	-2.61608	0.542247	-4.82451	1.40347e-06	8.34532e-06	19	34592888	34601968	-1	Gm14446	predicted_gene_14446_[Source:MGI_Symbol;Acc:MGI:3650685]
ENSMUSG00000059479	255.47	-2.61326	0.487558	-5.3599	8.32692e-08	7.13498e-07	7	25627624	25629490	1	B3gnt8	UDP-GlcNAc:betaGal_beta-1,3-N-acetylglucosaminyltransferase_8_[Source:MGI_Symbol;Acc:MGI:2385269]
ENSMUSG00000076676	4.36251	-2.61151	0.99064	-2.63618	0.00838454	0.0189749	12	114366526	114366954	-1	Ighv12-3	immunoglobulin_heavy_variable_V12-3_[Source:MGI_Symbol;Acc:MGI:3646760]
ENSMUSG00000076490	620.243	-2.60533	0.434083	-6.00192	1.95e-09	3.00548e-08	6	41538218	41539347	1	Trbc1	T_cell_receptor_beta,_constant_region_1_[Source:MGI_Symbol;Acc:MGI:4439726]
ENSMUSG00000033544	9.47381	-2.60435	0.67155	-3.87811	0.00010527	0.000373588	1	156838562	156861078	1	Angptl1	angiopoietin-like_1_[Source:MGI_Symbol;Acc:MGI:1919963]
ENSMUSG00000067220	23.691	-2.60416	0.637501	-4.08495	4.40862e-05	0.000172746	5	72603696	72642752	-1	Cnga1	cyclic_nucleotide_gated_channel_alpha_1_[Source:MGI_Symbol;Acc:MGI:88436]
ENSMUSG00000054672	27.1883	-2.60373	0.406501	-6.40524	1.50131e-10	3.50937e-09	7	140247301	140299791	1	5830411N06Rik	RIKEN_cDNA_5830411N06_gene_[Source:MGI_Symbol;Acc:MGI:2443685]
ENSMUSG00000053977	1259.03	-2.60222	0.339139	-7.67301	1.68004e-14	1.79709e-12	6	71373427	71379171	1	Cd8a	CD8_antigen,_alpha_chain_[Source:MGI_Symbol;Acc:MGI:88346]
ENSMUSG00000058470	160.244	-2.59928	0.331952	-7.83029	4.86727e-15	6.42937e-13	19	11492038	11512577	1	Gm8369	predicted_gene_8369_[Source:MGI_Symbol;Acc:MGI:3645380]
ENSMUSG00000076535	505.409	-2.59585	0.373678	-6.94675	3.73799e-12	1.68741e-10	6	68862265	68863031	-1	Igkv1-88	immunoglobulin_kappa_chain_variable_1-88_[Source:MGI_Symbol;Acc:MGI:4439828]
ENSMUSG00000049555	47.29	-2.59465	0.55529	-4.67261	2.97401e-06	1.61653e-05	9	110865711	110880113	-1	Tmie	transmembrane_inner_ear_[Source:MGI_Symbol;Acc:MGI:2159400]
ENSMUSG00000047751	5.95703	-2.59371	0.731763	-3.54447	0.000393406	0.00121136	7	139943789	139945112	1	Utf1	undifferentiated_embryonic_cell_transcription_factor_1_[Source:MGI_Symbol;Acc:MGI:1276125]
ENSMUSG00000096715	122.483	-2.59366	0.58107	-4.46359	8.05962e-06	3.86053e-05	6	70671789	70672377	1	Igkv3-4	immunoglobulin_kappa_variable_3-4_[Source:MGI_Symbol;Acc:MGI:1330855]
ENSMUSG00000049044	740.045	-2.59359	0.337899	-7.67562	1.64618e-14	1.78022e-12	2	71981240	72257474	1	Rapgef4	Rap_guanine_nucleotide_exchange_factor_(GEF)_4_[Source:MGI_Symbol;Acc:MGI:1917723]
ENSMUSG00000056290	2309.51	-2.59137	0.392863	-6.59612	4.22044e-11	1.23584e-09	19	11443553	11463549	1	Ms4a4b	membrane-spanning_4-domains,_subfamily_A,_member_4B_[Source:MGI_Symbol;Acc:MGI:1913083]
ENSMUSG00000070577	5.86622	-2.58609	0.686503	-3.76704	0.000165192	0.000556541	4	148643317	148671572	1	Gm572	predicted_gene_572_[Source:MGI_Symbol;Acc:MGI:2685418]
ENSMUSG00000047898	60.6744	-2.58458	0.306271	-8.43886	3.20444e-17	9.55604e-15	9	114490316	114496544	-1	Ccr4	chemokine_(C-C_motif)_receptor_4_[Source:MGI_Symbol;Acc:MGI:107824]
ENSMUSG00000045232	16.0118	-2.58456	0.526013	-4.91349	8.94675e-07	5.6187e-06	8	84042929	84045000	-1	Rln3	relaxin_3_[Source:MGI_Symbol;Acc:MGI:2158015]
ENSMUSG00000079543	2.45062	-2.58428	0.971138	-2.66109	0.00778891	0.0177617	6	69750856	69751310	-1	Igkv12-47	immunoglobulin_kappa_variable_12-47_[Source:MGI_Symbol;Acc:MGI:3644595]
ENSMUSG00000085603	311.819	-2.58277	0.471345	-5.47957	4.26359e-08	4.0132e-07	13	24597613	24604925	-1	Gm11346	predicted_gene_11346_[Source:MGI_Symbol;Acc:MGI:1923274]
ENSMUSG00000095071	14.7049	-2.58216	0.717419	-3.59924	0.000319144	0.00100342	13	120263114	120264517	1	AF067061	cDNA_sequence_AF067061_[Source:MGI_Symbol;Acc:MGI:2681166]
ENSMUSG00000046169	216.213	-2.58113	0.375201	-6.87932	6.01392e-12	2.46596e-10	13	104287873	104494763	1	Adamts6	a_disintegrin-like_and_metallopeptidase_(reprolysin_type)_with_thrombospondin_type_1_motif,_6_[Source:MGI_Symbol;Acc:MGI:1347348]
ENSMUSG00000057606	88.8545	-2.58036	0.359757	-7.17251	7.36343e-13	4.41851e-11	14	31523082	31591343	-1	Colq	collagen-like_tail_subunit_(single_strand_of_homotrimer)_of_asymmetric_acetylcholinesterase_[Source:MGI_Symbol;Acc:MGI:1338761]
ENSMUSG00000085844	57.5438	-2.57759	0.39698	-6.49299	8.41467e-11	2.2038e-09	11	114219239	114238502	-1	Gm11690	predicted_gene_11690_[Source:MGI_Symbol;Acc:MGI:3652329]
ENSMUSG00000033965	8.65784	-2.57562	0.571462	-4.50707	6.57298e-06	3.2302e-05	X	103697414	103821965	-1	Slc16a2	solute_carrier_family_16_(monocarboxylic_acid_transporters),_member_2_[Source:MGI_Symbol;Acc:MGI:1203732]
ENSMUSG00000027863	1234.59	-2.5725	0.380372	-6.76311	1.35063e-11	4.72359e-10	3	101275899	101287939	-1	Cd2	CD2_antigen_[Source:MGI_Symbol;Acc:MGI:88320]
ENSMUSG00000050158	1.93382	-2.57242	1.13389	-2.26867	0.0232881	0.0466223	16	19407039	19408078	-1	Olfr165	olfactory_receptor_165_[Source:MGI_Symbol;Acc:MGI:3029999]
ENSMUSG00000031147	2.25634	-2.57029	1.08943	-2.35929	0.0183097	0.0378582	X	7673164	7681251	-1	Magix	MAGI_family_member,_X-linked_[Source:MGI_Symbol;Acc:MGI:1859644]
ENSMUSG00000002033	1033.08	-2.56933	0.403871	-6.36176	1.99457e-10	4.45091e-09	9	44969572	44980431	-1	Cd3g	CD3_antigen,_gamma_polypeptide_[Source:MGI_Symbol;Acc:MGI:88333]
ENSMUSG00000022408	18.0882	-2.56893	0.488481	-5.25901	1.44836e-07	1.14714e-06	15	80671847	80700420	1	Fam83f	family_with_sequence_similarity_83,_member_F_[Source:MGI_Symbol;Acc:MGI:2146227]
ENSMUSG00000092198	3.05481	-2.56879	0.88333	-2.90808	0.00363658	0.00895249	17	35465455	35466482	-1	Gm20527	predicted_gene_20527_[Source:MGI_Symbol;Acc:MGI:5141992]
ENSMUSG00000040592	6580.25	-2.56399	0.38627	-6.63783	3.18343e-11	9.83616e-10	11	106311341	106314762	-1	Cd79b	CD79B_antigen_[Source:MGI_Symbol;Acc:MGI:96431]
ENSMUSG00000057337	4005.68	-2.56313	0.375299	-6.82958	8.51608e-12	3.2737e-10	10	60181532	60219260	-1	Chst3	carbohydrate_(chondroitin_6/keratan)_sulfotransferase_3_[Source:MGI_Symbol;Acc:MGI:1858224]
ENSMUSG00000032011	1541.7	-2.56085	0.40809	-6.27521	3.49153e-10	7.08239e-09	9	44043384	44048579	1	Thy1	thymus_cell_antigen_1,_theta_[Source:MGI_Symbol;Acc:MGI:98747]
ENSMUSG00000003379	9276.59	-2.55788	0.408075	-6.26816	3.65348e-10	7.32259e-09	7	24897381	24902197	1	Cd79a	CD79A_antigen_(immunoglobulin-associated_alpha)_[Source:MGI_Symbol;Acc:MGI:101774]
ENSMUSG00000031138	19.1406	-2.55483	0.563286	-4.53559	5.7444e-06	2.87542e-05	X	59999464	60030759	1	F9	coagulation_factor_IX_[Source:MGI_Symbol;Acc:MGI:88384]
ENSMUSG00000056174	16.0033	-2.55464	0.623191	-4.09929	4.14414e-05	0.000163884	4	126286793	126314330	1	Col8a2	collagen,_type_VIII,_alpha_2_[Source:MGI_Symbol;Acc:MGI:88464]
ENSMUSG00000086706	86.9618	-2.55435	0.423938	-6.02529	1.68811e-09	2.64533e-08	1	130809977	130824084	-1	Gm15848	predicted_gene_15848_[Source:MGI_Symbol;Acc:MGI:3802054]
ENSMUSG00000028270	652.866	-2.55264	0.342716	-7.44826	9.45775e-14	7.88761e-12	3	142620602	142638008	1	Gbp2	guanylate_binding_protein_2_[Source:MGI_Symbol;Acc:MGI:102772]
ENSMUSG00000032572	431.043	-2.55257	0.426016	-5.99173	2.07615e-09	3.17011e-08	9	105989454	106096783	-1	Col6a4	collagen,_type_VI,_alpha_4_[Source:MGI_Symbol;Acc:MGI:1915803]
ENSMUSG00000076795	4.14892	-2.55215	0.899494	-2.83731	0.00454947	0.0109332	14	53042428	53042891	1	Trav8d-2	T_cell_receptor_alpha__variable_8D-2_[Source:MGI_Symbol;Acc:MGI:3647760]
ENSMUSG00000076928	647.407	-2.55113	0.381052	-6.69497	2.15713e-11	7.0761e-10	14	54220521	54223097	1	Trac	T_cell_receptor_alpha_constant_[Source:MGI_Symbol;Acc:MGI:4439838]
ENSMUSG00000085784	5.42414	-2.55034	0.773306	-3.29796	0.00097389	0.0027305	11	44659522	44662676	-1	Gm12158	predicted_gene_12158_[Source:MGI_Symbol;Acc:MGI:3649487]
ENSMUSG00000000402	30.7321	-2.54941	0.469368	-5.43158	5.58563e-08	5.04527e-07	X	166523007	166585720	-1	Egfl6	EGF-like-domain,_multiple_6_[Source:MGI_Symbol;Acc:MGI:1858599]
ENSMUSG00000036853	160.261	-2.54838	0.43051	-5.91945	3.23024e-09	4.60284e-08	3	146117459	146141806	1	Mcoln3	mucolipin_3_[Source:MGI_Symbol;Acc:MGI:1890500]
ENSMUSG00000026141	5.11249	-2.54673	0.733501	-3.47202	0.000516556	0.0015395	1	24261890	24587472	-1	Col19a1	collagen,_type_XIX,_alpha_1_[Source:MGI_Symbol;Acc:MGI:1095415]
ENSMUSG00000024910	390.078	-2.54623	0.439577	-5.79246	6.93643e-09	8.681e-08	19	5465240	5468498	-1	Ctsw	cathepsin_W_[Source:MGI_Symbol;Acc:MGI:1338045]
ENSMUSG00000079363	1623.63	-2.54557	0.369365	-6.89175	5.51094e-12	2.29802e-10	5	105115767	105139586	-1	Gbp4	guanylate_binding_protein_4_[Source:MGI_Symbol;Acc:MGI:97072]
ENSMUSG00000024673	5425.95	-2.54238	0.471621	-5.39072	7.01759e-08	6.16883e-07	19	11250603	11266151	-1	Ms4a1	membrane-spanning_4-domains,_subfamily_A,_member_1_[Source:MGI_Symbol;Acc:MGI:88321]
ENSMUSG00000032818	36.4386	-2.54216	0.565276	-4.4972	6.88536e-06	3.36439e-05	18	77281958	77442341	1	Loxhd1	lipoxygenase_homology_domains_1_[Source:MGI_Symbol;Acc:MGI:1914609]
ENSMUSG00000044867	248.027	-2.53851	0.322635	-7.86806	3.60196e-15	5.17472e-13	6	48738346	48740621	-1	Gm3345	predicted_gene_3345_[Source:MGI_Symbol;Acc:MGI:3781523]
ENSMUSG00000040413	18.061	-2.53851	0.507699	-5.00003	5.73216e-07	3.80635e-06	11	46668960	46707061	-1	Timd2	T_cell_immunoglobulin_and_mucin_domain_containing_2_[Source:MGI_Symbol;Acc:MGI:2159681]
ENSMUSG00000022594	92.5	-2.53825	0.618253	-4.10553	4.03395e-05	0.000159991	15	74747856	74752979	-1	Lynx1	Ly6/neurotoxin_1_[Source:MGI_Symbol;Acc:MGI:1345180]
ENSMUSG00000079056	9.77196	-2.5364	0.647641	-3.91636	8.98947e-05	0.000324644	2	127456498	127522094	-1	Kcnip3	Kv_channel_interacting_protein_3,_calsenilin_[Source:MGI_Symbol;Acc:MGI:1929258]
ENSMUSG00000085971	21.6985	-2.53614	0.484463	-5.23496	1.6502e-07	1.28376e-06	5	148995651	149015813	-1	Gm15411	predicted_gene_15411_[Source:MGI_Symbol;Acc:MGI:3705213]
ENSMUSG00000079852	5.46768	-2.53424	0.987329	-2.56676	0.0102653	0.022714	6	130043731	130067271	-1	Klra4	killer_cell_lectin-like_receptor,_subfamily_A,_member_4_[Source:MGI_Symbol;Acc:MGI:101904]
ENSMUSG00000076757	30.307	-2.53315	0.564186	-4.48992	7.12488e-06	3.47108e-05	13	19342186	19352343	1	Tcrg-C4	T_cell_receptor_gamma,_constant_4_[Source:MGI_Symbol;Acc:MGI:98628]
ENSMUSG00000051354	108.159	-2.53248	0.399748	-6.3352	2.37035e-10	5.1722e-09	10	26229707	26272172	1	Samd3	sterile_alpha_motif_domain_containing_3_[Source:MGI_Symbol;Acc:MGI:2685469]
ENSMUSG00000090778	2.24299	-2.53241	1.04406	-2.42555	0.0152851	0.0322825	8	91621448	91629729	-1	Gm3235	predicted_gene_3235_[Source:MGI_Symbol;Acc:MGI:3781413]
ENSMUSG00000062859	7.96021	-2.53046	0.660639	-3.83032	0.000127977	0.000444317	17	28066747	28080639	-1	Tcp11	t-complex_protein_11_[Source:MGI_Symbol;Acc:MGI:98544]
ENSMUSG00000076541	36.6523	-2.52836	0.626863	-4.03335	5.49865e-05	0.000210594	6	69042978	69043505	-1	Igkv4-79	immunoglobulin_kappa_variable_4-79_[Source:MGI_Symbol;Acc:MGI:2685040]
ENSMUSG00000029602	265.941	-2.52621	0.385211	-6.558	5.45324e-11	1.53769e-09	5	120648812	120679597	1	Rasal1	RAS_protein_activator_like_1_(GAP1_like)_[Source:MGI_Symbol;Acc:MGI:1330842]
ENSMUSG00000032093	1307.2	-2.52269	0.427908	-5.89541	3.73745e-09	5.21705e-08	9	44998743	45009590	-1	Cd3e	CD3_antigen,_epsilon_polypeptide_[Source:MGI_Symbol;Acc:MGI:88332]
ENSMUSG00000058975	29.6104	-2.52079	0.470022	-5.36314	8.17869e-08	7.03246e-07	7	46396497	46438375	1	Kcnc1	potassium_voltage_gated_channel,_Shaw-related_subfamily,_member_1_[Source:MGI_Symbol;Acc:MGI:96667]
ENSMUSG00000076680	215.495	-2.52053	0.343502	-7.33775	2.17222e-13	1.5379e-11	12	114434788	114435244	-1	Ighv6-6	immunoglobulin_heavy_variable_6-6_[Source:MGI_Symbol;Acc:MGI:4439619]
ENSMUSG00000047517	4.0937	-2.5176	0.846738	-2.9733	0.00294619	0.0073897	7	131032076	131121626	1	Dmbt1	deleted_in_malignant_brain_tumors_1_[Source:MGI_Symbol;Acc:MGI:106210]
ENSMUSG00000031028	7.24119	-2.51526	0.810703	-3.10256	0.00191852	0.00501864	7	109010825	109034460	1	Tub	tubby_candidate_gene_[Source:MGI_Symbol;Acc:MGI:2651573]
ENSMUSG00000097827	2.89855	-2.51516	1.01142	-2.48676	0.0128912	0.0277688	15	100459740	100468691	-1	5330439K02Rik	RIKEN_cDNA_5330439K02_gene_[Source:MGI_Symbol;Acc:MGI:1925532]
ENSMUSG00000076778	2.59283	-2.51491	1.08949	-2.30832	0.0209811	0.0425766	14	52851290	52851865	1	Trav13d-1	T_cell_receptor_alpha_variable_13D-1_[Source:MGI_Symbol;Acc:MGI:3652171]
ENSMUSG00000071361	3.94368	-2.51387	1.00006	-2.51371	0.0119469	0.0259421	14	56026864	56030495	-1	Mcpt9	mast_cell_protease_9_[Source:MGI_Symbol;Acc:MGI:1194491]
ENSMUSG00000001444	203.893	-2.51161	0.531048	-4.72953	2.25039e-06	1.26297e-05	11	97098071	97115331	-1	Tbx21	T-box_21_[Source:MGI_Symbol;Acc:MGI:1888984]
ENSMUSG00000004267	20.8434	-2.51109	0.589344	-4.26082	2.03682e-05	8.75682e-05	6	124760053	124769673	-1	Eno2	enolase_2,_gamma_neuronal_[Source:MGI_Symbol;Acc:MGI:95394]
ENSMUSG00000037944	1723.28	-2.50988	0.338137	-7.42266	1.14795e-13	9.18452e-12	11	99144196	99155077	-1	Ccr7	chemokine_(C-C_motif)_receptor_7_[Source:MGI_Symbol;Acc:MGI:103011]
ENSMUSG00000071984	4.95055	-2.50983	0.910705	-2.75592	0.0058527	0.0137314	17	7738569	7827302	-1	Fndc1	fibronectin_type_III_domain_containing_1_[Source:MGI_Symbol;Acc:MGI:1915905]
ENSMUSG00000051804	15.159	-2.50884	0.684269	-3.66645	0.000245939	0.000793406	12	113489545	113492018	1	Adam6b	a_disintegrin_and_metallopeptidase_domain_6B_[Source:MGI_Symbol;Acc:MGI:2444636]
ENSMUSG00000032564	129.932	-2.50861	0.572514	-4.38175	1.17729e-05	5.41897e-05	9	104547286	105034544	1	Cpne4	copine_IV_[Source:MGI_Symbol;Acc:MGI:1921270]
ENSMUSG00000050052	304.749	-2.50789	0.424091	-5.91355	3.34816e-09	4.73736e-08	8	13952009	13975032	-1	Tdrp	testis_development_related_protein_[Source:MGI_Symbol;Acc:MGI:1919398]
ENSMUSG00000063522	8.80126	-2.50605	0.557316	-4.49664	6.90368e-06	3.37251e-05	15	74878336	74881704	-1	2010109I03Rik	RIKEN_cDNA_2010109I03_gene_[Source:MGI_Symbol;Acc:MGI:1914288]
ENSMUSG00000092528	3.75076	-2.50596	1.04141	-2.40632	0.0161141	0.0338049	11	71242430	71285232	-1	Nlrp1c-ps	NLR_family,_pyrin_domain_containing_1C,_pseudogene_[Source:MGI_Symbol;Acc:MGI:3582962]
ENSMUSG00000079362	366.478	-2.50502	0.330812	-7.57234	3.66571e-14	3.53669e-12	5	105270704	105293699	-1	Gbp6	guanylate_binding_protein_6_[Source:MGI_Symbol;Acc:MGI:2140937]
ENSMUSG00000037972	3205.25	-2.49862	0.30575	-8.1721	3.03071e-16	6.48374e-14	16	11066298	11074983	1	Snn	stannin_[Source:MGI_Symbol;Acc:MGI:1276549]
ENSMUSG00000000782	3166.31	-2.49767	0.410849	-6.07929	1.20716e-09	1.9815e-08	11	52252371	52283014	-1	Tcf7	transcription_factor_7,_T_cell_specific_[Source:MGI_Symbol;Acc:MGI:98507]
ENSMUSG00000002007	744.399	-2.49722	0.363297	-6.87378	6.25238e-12	2.51655e-10	X	73774405	73778925	1	Srpk3	serine/arginine-rich_protein_specific_kinase_3_[Source:MGI_Symbol;Acc:MGI:1891338]
ENSMUSG00000076536	85.8626	-2.49719	0.619473	-4.03115	5.55046e-05	0.000212447	6	68910411	68910938	-1	Igkv4-86	immunoglobulin_kappa_variable_4-86_[Source:MGI_Symbol;Acc:MGI:2685305]
ENSMUSG00000050425	3.08774	-2.49649	0.982697	-2.54044	0.0110712	0.0242357	7	48550968	48558086	-1	Mrgprb2	MAS-related_GPR,_member_B2_[Source:MGI_Symbol;Acc:MGI:2441674]
ENSMUSG00000020395	1553.44	-2.49637	0.432543	-5.77138	7.86259e-09	9.57621e-08	11	46325150	46389515	-1	Itk	IL2_inducible_T_cell_kinase_[Source:MGI_Symbol;Acc:MGI:96621]
ENSMUSG00000097604	6.12519	-2.49553	0.876712	-2.84647	0.00442073	0.0106511	9	57998041	58007451	1	Gm17322	predicted_gene,_17322_[Source:MGI_Symbol;Acc:MGI:4936956]
ENSMUSG00000067219	53.3803	-2.49537	0.487838	-5.11517	3.13465e-07	2.24187e-06	5	72647796	72671078	1	Nipal1	NIPA-like_domain_containing_1_[Source:MGI_Symbol;Acc:MGI:1917951]
ENSMUSG00000027514	519.026	-2.49415	0.373087	-6.68516	2.30668e-11	7.49177e-10	2	173206612	173218923	-1	Zbp1	Z-DNA_binding_protein_1_[Source:MGI_Symbol;Acc:MGI:1927449]
ENSMUSG00000025461	12.0012	-2.49374	0.503698	-4.95086	7.38849e-07	4.76788e-06	7	140218267	140231145	1	Cd163l1	CD163_molecule-like_1_[Source:MGI_Symbol;Acc:MGI:2443796]
ENSMUSG00000026919	13.102	-2.49182	0.597839	-4.16804	3.0723e-05	0.000125924	2	26667674	26671282	-1	Lcn4	lipocalin_4_[Source:MGI_Symbol;Acc:MGI:102668]
ENSMUSG00000020297	224.788	-2.4903	0.309562	-8.0446	8.65304e-16	1.59167e-13	11	32000463	32059202	1	Nsg2	neuron_specific_gene_family_member_2_[Source:MGI_Symbol;Acc:MGI:1202070]
ENSMUSG00000031517	5.06516	-2.49008	0.712226	-3.4962	0.00047194	0.00142378	8	54954728	55060877	1	Gpm6a	glycoprotein_m6a_[Source:MGI_Symbol;Acc:MGI:107671]
ENSMUSG00000040502	49.675	-2.48926	0.423068	-5.88382	4.00898e-09	5.51011e-08	10	127055011	127060184	-1	2019-03-09	membrane-associated_ring_finger_(C3HC4)_9_[Source:MGI_Symbol;Acc:MGI:2446144]
ENSMUSG00000097649	34.426	-2.48916	0.496461	-5.01381	5.33616e-07	3.58696e-06	1	55226251	55235622	1	Gm10561	predicted_gene_10561_[Source:MGI_Symbol;Acc:MGI:3648163]
ENSMUSG00000042514	302.981	-2.48761	0.413581	-6.0148	1.80107e-09	2.80226e-08	18	21550377	21654718	-1	Klhl14	kelch-like_14_[Source:MGI_Symbol;Acc:MGI:1921249]
ENSMUSG00000090141	24.3646	-2.48734	0.474885	-5.23777	1.62525e-07	1.26815e-06	X	101261376	101263992	-1	Gm614	predicted_gene_614_[Source:MGI_Symbol;Acc:MGI:2685460]
ENSMUSG00000076873	3.59755	-2.48691	0.894299	-2.78085	0.00542166	0.0127999	14	54148662	54149201	-1	Trdv5	T_cell_receptor_delta_variable_5_[Source:MGI_Symbol;Acc:MGI:3704133]
ENSMUSG00000053166	5.18877	-2.48563	0.821279	-3.02654	0.00247368	0.00631561	2	165111507	165234853	-1	Cdh22	cadherin_22_[Source:MGI_Symbol;Acc:MGI:1341843]
ENSMUSG00000018168	4359.11	-2.48518	0.35455	-7.00941	2.39326e-12	1.16696e-10	11	98464902	98546031	-1	Ikzf3	IKAROS_family_zinc_finger_3_[Source:MGI_Symbol;Acc:MGI:1342542]
ENSMUSG00000074194	5.29955	-2.4845	0.979537	-2.53641	0.0111996	0.0244842	8	85109647	85119637	-1	Zfp791	zinc_finger_protein_791_[Source:MGI_Symbol;Acc:MGI:3648473]
ENSMUSG00000030724	6515.87	-2.48385	0.412144	-6.02666	1.67387e-09	2.62721e-08	7	126408450	126414870	-1	Cd19	CD19_antigen_[Source:MGI_Symbol;Acc:MGI:88319]
ENSMUSG00000054044	2.69652	-2.48104	1.0943	-2.26724	0.0233756	0.0467606	8	71674957	71676674	-1	Gm9933	predicted_gene_9933_[Source:MGI_Symbol;Acc:MGI:3641937]
ENSMUSG00000030745	1179.08	-2.4793	0.393727	-6.29701	3.03439e-10	6.32658e-09	7	125603429	125633570	1	Il21r	interleukin_21_receptor_[Source:MGI_Symbol;Acc:MGI:1890475]
ENSMUSG00000048251	1253.33	-2.47916	0.426938	-5.80684	6.36646e-09	8.13139e-08	12	107910403	108003602	-1	Bcl11b	B_cell_leukemia/lymphoma_11B_[Source:MGI_Symbol;Acc:MGI:1929913]
ENSMUSG00000042372	3.53131	-2.47892	1.06124	-2.33588	0.0194977	0.0399953	19	25610537	25623920	1	Dmrt3	doublesex_and_mab-3_related_transcription_factor_3_[Source:MGI_Symbol;Acc:MGI:2449470]
ENSMUSG00000000731	15.2947	-2.47838	0.650227	-3.81157	0.000138087	0.000474315	10	78030022	78043610	-1	Aire	autoimmune_regulator_(autoimmune_polyendocrinopathy_candidiasis_ectodermal_dystrophy)_[Source:MGI_Symbol;Acc:MGI:1338803]
ENSMUSG00000076525	7.34702	-2.47772	0.72165	-3.43341	0.000596031	0.00175038	6	68541658	68542422	1	Igkv1-99	immunoglobulin_kappa_variable_1-99_[Source:MGI_Symbol;Acc:MGI:4439724]
ENSMUSG00000026117	673.819	-2.4755	0.396478	-6.24374	4.27241e-10	8.37546e-09	1	36761861	36782816	1	Zap70	zeta-chain_(TCR)_associated_protein_kinase_[Source:MGI_Symbol;Acc:MGI:99613]
ENSMUSG00000022225	60.2674	-2.47439	0.479634	-5.15892	2.48373e-07	1.82954e-06	14	55941453	55944661	-1	Cma1	chymase_1,_mast_cell_[Source:MGI_Symbol;Acc:MGI:96941]
ENSMUSG00000020042	72.5373	-2.47397	0.499516	-4.95273	7.31777e-07	4.73e-06	10	85386814	85660292	1	Btbd11	BTB_(POZ)_domain_containing_11_[Source:MGI_Symbol;Acc:MGI:1921257]
ENSMUSG00000045007	27.0409	-2.4734	0.667865	-3.70344	0.000212696	0.000696668	11	101155907	101161787	1	Tubg2	tubulin,_gamma_2_[Source:MGI_Symbol;Acc:MGI:2144208]
ENSMUSG00000076754	10.3252	-2.4731	0.558144	-4.43093	9.38267e-06	4.43385e-05	13	19336573	19337026	-1	Trgv2	T_cell_receptor_gamma_variable_2_[Source:MGI_Symbol;Acc:MGI:98632]
ENSMUSG00000094796	72.3401	-2.47239	0.451033	-5.48161	4.2147e-08	3.97288e-07	13	120308146	120308649	1	BC147527	cDNA_sequence_BC147527_[Source:MGI_Symbol;Acc:MGI:4840510]
ENSMUSG00000058447	10.8933	-2.47072	1.0086	-2.44967	0.0142989	0.0304233	7	30056034	30090410	-1	Gm26920	predicted_gene,_26920_[Source:MGI_Symbol;Acc:MGI:5504035]
ENSMUSG00000086501	62.4745	-2.47066	0.44654	-5.53289	3.14997e-08	3.10766e-07	11	44586317	44591229	1	4930597A21Rik	RIKEN_cDNA_4930597A21_gene_[Source:MGI_Symbol;Acc:MGI:1922639]
ENSMUSG00000026594	2731.8	-2.46642	0.408414	-6.03902	1.55049e-09	2.467e-08	1	156804166	156939626	-1	Ralgps2	Ral_GEF_with_PH_domain_and_SH3_binding_motif_2_[Source:MGI_Symbol;Acc:MGI:1925505]
ENSMUSG00000054435	3507.6	-2.46384	0.411972	-5.98059	2.22328e-09	3.35571e-08	6	48684549	48692060	1	Gimap4	GTPase,_IMAP_family_member_4_[Source:MGI_Symbol;Acc:MGI:1349656]
ENSMUSG00000027985	1504.21	-2.46353	0.389368	-6.32698	2.5e-10	5.4012e-09	3	131110471	131224356	1	Lef1	lymphoid_enhancer_binding_factor_1_[Source:MGI_Symbol;Acc:MGI:96770]
ENSMUSG00000048215	123.868	-2.46353	0.444351	-5.5441	2.95469e-08	2.94154e-07	5	110514923	110525980	1	A630023P12Rik	RIKEN_cDNA_A630023P12_gene_[Source:MGI_Symbol;Acc:MGI:2445162]
ENSMUSG00000028460	144.952	-2.46185	0.34667	-7.10142	1.23481e-12	6.69518e-11	4	43482081	43483734	-1	Sit1	suppression_inducing_transmembrane_adaptor_1_[Source:MGI_Symbol;Acc:MGI:1889342]
ENSMUSG00000054072	191.72	-2.46051	0.330134	-7.45307	9.11898e-14	7.7362e-12	18	60376029	60392627	1	Iigp1	interferon_inducible_GTPase_1_[Source:MGI_Symbol;Acc:MGI:1926259]
ENSMUSG00000016283	38.715	-2.4604	0.476744	-5.16084	2.4584e-07	1.81358e-06	17	37480851	37483552	-1	H2-M2	histocompatibility_2,_M_region_locus_2_[Source:MGI_Symbol;Acc:MGI:95914]
ENSMUSG00000022416	829.676	-2.45923	0.401081	-6.1315	8.70535e-10	1.51627e-08	15	80287238	80398279	1	Cacna1i	calcium_channel,_voltage-dependent,_alpha_1I_subunit_[Source:MGI_Symbol;Acc:MGI:2178051]
ENSMUSG00000073628	74.7691	-2.45817	0.355157	-6.92134	4.47376e-12	1.93948e-10	1	85604085	85611896	-1	Gm10552	predicted_gene_10552_[Source:MGI_Symbol;Acc:MGI:3642083]
ENSMUSG00000030170	13.4554	-2.45669	0.54123	-4.53909	5.64962e-06	2.83663e-05	6	119432531	119544347	-1	Wnt5b	wingless-related_MMTV_integration_site_5B_[Source:MGI_Symbol;Acc:MGI:98959]
ENSMUSG00000049109	519.997	-2.45625	0.453873	-5.41176	6.24074e-08	5.55542e-07	10	28668360	28883818	1	Themis	thymocyte_selection_associated_[Source:MGI_Symbol;Acc:MGI:2443552]
ENSMUSG00000049093	3.91217	-2.45565	0.895479	-2.74227	0.00610158	0.0142457	6	67422932	67491855	-1	Il23r	interleukin_23_receptor_[Source:MGI_Symbol;Acc:MGI:2181693]
ENSMUSG00000095105	324.131	-2.45369	0.384063	-6.38877	1.67224e-10	3.83156e-09	13	12471209	12520450	-1	Edaradd	EDAR_(ectodysplasin-A_receptor)-associated_death_domain_[Source:MGI_Symbol;Acc:MGI:1931001]
ENSMUSG00000052563	79.1885	-2.45241	0.31301	-7.83493	4.69094e-15	6.23831e-13	11	51650954	51657681	1	D930048N14Rik	RIKEN_cDNA_D930048N14_gene_[Source:MGI_Symbol;Acc:MGI:2144709]
ENSMUSG00000052374	11.1118	-2.45073	0.835797	-2.93221	0.0033656	0.00834173	13	12269426	12340760	-1	Actn2	actinin_alpha_2_[Source:MGI_Symbol;Acc:MGI:109192]
ENSMUSG00000091472	14.8389	-2.44904	0.665231	-3.68149	0.000231875	0.000751979	14	7293648	7315049	-1	Gm3739	predicted_gene_3739_[Source:MGI_Symbol;Acc:MGI:3781914]
ENSMUSG00000014030	1805.12	-2.44857	0.384161	-6.37382	1.84372e-10	4.14248e-09	4	44531145	44711446	-1	Pax5	paired_box_gene_5_[Source:MGI_Symbol;Acc:MGI:97489]
ENSMUSG00000076499	31.799	-2.44785	0.460573	-5.31479	1.06778e-07	8.85258e-07	6	41557691	41558371	-1	Trbv31	T_cell_receptor_beta,_variable_31_[Source:MGI_Symbol;Acc:MGI:98588]
ENSMUSG00000029417	85.116	-2.44768	0.464154	-5.27343	1.33898e-07	1.06999e-06	5	92321331	92328079	-1	Cxcl9	chemokine_(C-X-C_motif)_ligand_9_[Source:MGI_Symbol;Acc:MGI:1352449]
ENSMUSG00000096678	9.42948	-2.44735	0.745079	-3.28469	0.00102095	0.00284863	14	53676141	53676629	1	Trav9-4	T_cell_receptor_alpha_variable_9-4_[Source:MGI_Symbol;Acc:MGI:3702135]
ENSMUSG00000097707	5.66571	-2.44703	0.751405	-3.25661	0.00112753	0.00312035	18	54981435	54987689	1	Gm26742	predicted_gene,_26742_[Source:MGI_Symbol;Acc:MGI:5477236]
ENSMUSG00000096355	6.39655	-2.44642	0.824568	-2.96691	0.00300812	0.00753062	12	115024026	115024319	-1	Ighv8-4	immunoglobulin_heavy_variable_V8-4_[Source:MGI_Symbol;Acc:MGI:3646040]
ENSMUSG00000044703	60.0715	-2.44272	0.396928	-6.15407	7.55194e-10	1.34392e-08	14	59276913	59297522	-1	Phf11a	PHD_finger_protein_11A_[Source:MGI_Symbol;Acc:MGI:1918441]
ENSMUSG00000057719	4.91923	-2.44193	0.896767	-2.72304	0.00646843	0.0150185	18	42053667	42158960	1	Sh3rf2	SH3_domain_containing_ring_finger_2_[Source:MGI_Symbol;Acc:MGI:2444628]
ENSMUSG00000005696	90.3864	-2.44178	0.289232	-8.44227	3.11225e-17	9.55604e-15	X	42502453	42523697	1	Sh2d1a	SH2_domain_protein_1A_[Source:MGI_Symbol;Acc:MGI:1328352]
ENSMUSG00000022657	407.956	-2.43887	0.379175	-6.43205	1.25891e-10	3.01802e-09	16	46035657	46120251	-1	Cd96	CD96_antigen_[Source:MGI_Symbol;Acc:MGI:1934368]
ENSMUSG00000078922	732.25	-2.43878	0.386483	-6.31018	2.78719e-10	5.89231e-09	11	48985327	48994172	-1	Tgtp1	T_cell_specific_GTPase_1_[Source:MGI_Symbol;Acc:MGI:98734]
ENSMUSG00000005763	807.449	-2.43866	0.410998	-5.93351	2.96528e-09	4.27461e-08	1	165788681	165877276	1	Cd247	CD247_antigen_[Source:MGI_Symbol;Acc:MGI:88334]
ENSMUSG00000032494	16.1668	-2.43851	0.699203	-3.48755	0.000487467	0.0014647	9	110939610	110946158	-1	Tdgf1	teratocarcinoma-derived_growth_factor_1_[Source:MGI_Symbol;Acc:MGI:98658]
ENSMUSG00000030125	10.7917	-2.43817	0.788633	-3.09164	0.00199056	0.00518779	6	124769863	124779727	-1	Lrrc23	leucine_rich_repeat_containing_23_[Source:MGI_Symbol;Acc:MGI:1315192]
ENSMUSG00000053199	32.3239	-2.43806	0.328902	-7.41274	1.23719e-13	9.58678e-12	9	51765337	51853856	1	Arhgap20	Rho_GTPase_activating_protein_20_[Source:MGI_Symbol;Acc:MGI:2445175]
ENSMUSG00000095351	161.781	-2.4374	0.539712	-4.51611	6.29845e-06	3.1077e-05	6	70698468	70699067	1	Igkv3-2	immunoglobulin_kappa_variable_3-2_[Source:MGI_Symbol;Acc:MGI:1330850]
ENSMUSG00000033825	68.0269	-2.437	0.489855	-4.97494	6.52686e-07	4.27351e-06	17	25366550	25368094	1	Tpsb2	tryptase_beta_2_[Source:MGI_Symbol;Acc:MGI:96942]
ENSMUSG00000096478	8.27338	-2.43691	0.832003	-2.92897	0.00340084	0.00841849	14	52792208	52792776	1	Trav9d-1	T_cell_receptor_alpha_variable_9D-1_[Source:MGI_Symbol;Acc:MGI:3650631]
ENSMUSG00000047986	97.9562	-2.43637	0.528866	-4.60679	4.08932e-06	2.13717e-05	8	84021471	84030295	1	Palm3	paralemmin_3_[Source:MGI_Symbol;Acc:MGI:1921587]
ENSMUSG00000014453	2283.07	-2.43488	0.377673	-6.44706	1.14043e-10	2.81926e-09	14	63372837	63417187	-1	Blk	B_lymphoid_kinase_[Source:MGI_Symbol;Acc:MGI:88169]
ENSMUSG00000030173	6.65175	-2.43257	0.662044	-3.67433	0.000238476	0.000771606	6	129898996	129917650	-1	Klra5	killer_cell_lectin-like_receptor,_subfamily_A,_member_5_[Source:MGI_Symbol;Acc:MGI:101903]
ENSMUSG00000056367	31.0583	-2.43247	0.349868	-6.95253	3.58799e-12	1.62716e-10	5	25759997	25850342	1	Actr3b	ARP3_actin-related_protein_3B_[Source:MGI_Symbol;Acc:MGI:2661120]
ENSMUSG00000026012	697.46	-2.43235	0.411071	-5.91712	3.27624e-09	4.65244e-08	1	60716800	60773359	1	Cd28	CD28_antigen_[Source:MGI_Symbol;Acc:MGI:88327]
ENSMUSG00000032528	424.064	-2.43213	0.439866	-5.52926	3.21587e-08	3.16e-07	9	121642716	121672954	1	Vipr1	vasoactive_intestinal_peptide_receptor_1_[Source:MGI_Symbol;Acc:MGI:109272]
ENSMUSG00000099065	3895.05	-2.43147	0.380966	-6.38239	1.74348e-10	3.95793e-09	4	44524757	44529159	-1	Gm19980	predicted_gene,_19980_[Source:MGI_Symbol;Acc:MGI:5012165]
ENSMUSG00000096515	59.8436	-2.43073	0.44685	-5.43971	5.33675e-08	4.85612e-07	6	68519012	68519477	1	Igkv14-100	immunoglobulin_kappa_chain_variable_14-100_[Source:MGI_Symbol;Acc:MGI:4439559]
ENSMUSG00000029121	63.6893	-2.42751	0.411594	-5.89783	3.68311e-09	5.15216e-08	5	37242080	37292132	1	Crmp1	collapsin_response_mediator_protein_1_[Source:MGI_Symbol;Acc:MGI:107793]
ENSMUSG00000092021	25.9995	-2.42447	0.51049	-4.74929	2.04134e-06	1.15986e-05	5	105323042	105346472	-1	Gbp11	guanylate_binding_protein_11_[Source:MGI_Symbol;Acc:MGI:3646307]
ENSMUSG00000004837	1578.91	-2.42409	0.375769	-6.45102	1.11101e-10	2.76446e-09	11	61653265	61672784	1	Grap	GRB2-related_adaptor_protein_[Source:MGI_Symbol;Acc:MGI:1918770]
ENSMUSG00000044037	721.67	-2.42331	0.486022	-4.986	6.16406e-07	4.05892e-06	9	110879870	110900530	1	Als2cl	ALS2_C-terminal_like_[Source:MGI_Symbol;Acc:MGI:2447532]
ENSMUSG00000038738	107.537	-2.42319	0.552168	-4.38851	1.1413e-05	5.28046e-05	7	44310253	44358351	1	Shank1	SH3/ankyrin_domain_gene_1_[Source:MGI_Symbol;Acc:MGI:3613677]
ENSMUSG00000073598	6.18195	-2.42236	0.638915	-3.79137	0.000149821	0.00051061	18	35703225	35730869	1	1700066B19Rik	RIKEN_cDNA_1700066B19_gene_[Source:MGI_Symbol;Acc:MGI:1920699]
ENSMUSG00000073008	857.189	-2.42208	0.442561	-5.47287	4.42807e-08	4.15213e-07	X	107255878	107296769	1	Gpr174	G_protein-coupled_receptor_174_[Source:MGI_Symbol;Acc:MGI:2685222]
ENSMUSG00000055407	5.91558	-2.42139	0.764982	-3.16529	0.00154927	0.00414866	7	99267447	99337137	1	Map6	microtubule-associated_protein_6_[Source:MGI_Symbol;Acc:MGI:1201690]
ENSMUSG00000025352	403.369	-2.41616	0.514363	-4.69737	2.63533e-06	1.45046e-05	10	128882295	128891718	-1	Gdf11	growth_differentiation_factor_11_[Source:MGI_Symbol;Acc:MGI:1338027]
ENSMUSG00000022696	955.628	-2.41489	0.552056	-4.37435	1.21793e-05	5.58597e-05	16	44240180	44333196	-1	Sidt1	SID1_transmembrane_family,_member_1_[Source:MGI_Symbol;Acc:MGI:2443155]
ENSMUSG00000030577	6487.17	-2.41413	0.395718	-6.10062	1.05657e-09	1.77133e-08	7	30865402	30880342	-1	Cd22	CD22_antigen_[Source:MGI_Symbol;Acc:MGI:88322]
ENSMUSG00000094828	24.1779	-2.41336	0.339261	-7.11358	1.13073e-12	6.19918e-11	14	53665929	53666505	1	Trav3-3	T_cell_receptor_alpha_variable_3-3_[Source:MGI_Symbol;Acc:MGI:3702145]
ENSMUSG00000073608	3.11115	-2.41268	0.994252	-2.42663	0.0152398	0.0321938	1	93990509	94011541	1	Gm6086	predicted_gene_6086_[Source:MGI_Symbol;Acc:MGI:3646771]
ENSMUSG00000041460	76.2078	-2.40837	0.33608	-7.16606	7.71874e-13	4.53982e-11	6	119236526	119352407	1	Cacna2d4	calcium_channel,_voltage-dependent,_alpha_2/delta_subunit_4_[Source:MGI_Symbol;Acc:MGI:2442632]
ENSMUSG00000094468	5.27779	-2.40689	0.731124	-3.29204	0.000994635	0.00278272	14	53454296	53454784	1	Trav6-4	T_cell_receptor_alpha_variable_6-4_[Source:MGI_Symbol;Acc:MGI:3702153]
ENSMUSG00000034168	889.001	-2.40669	0.407958	-5.89936	3.64912e-09	5.11552e-08	12	86880703	86884814	-1	Irf2bpl	interferon_regulatory_factor_2_binding_protein-like_[Source:MGI_Symbol;Acc:MGI:2442463]
ENSMUSG00000047959	219.69	-2.40467	0.462303	-5.2015	1.97687e-07	1.50111e-06	3	107036162	107038129	1	Kcna3	potassium_voltage-gated_channel,_shaker-related_subfamily,_member_3_[Source:MGI_Symbol;Acc:MGI:96660]
ENSMUSG00000021313	23.9433	-2.4046	0.47925	-5.01744	5.23656e-07	3.52724e-06	13	11553103	12106945	-1	Ryr2	ryanodine_receptor_2,_cardiac_[Source:MGI_Symbol;Acc:MGI:99685]
ENSMUSG00000030954	10.745	-2.40434	0.642098	-3.7445	0.000180753	0.000602691	7	119442544	119459272	-1	Gp2	glycoprotein_2_(zymogen_granule_membrane)_[Source:MGI_Symbol;Acc:MGI:1914383]
ENSMUSG00000094924	367.326	-2.40377	0.796513	-3.01786	0.00254565	0.00648168	1	195165745	195171168	-1	Cr2	complement_receptor_2_[Source:MGI_Symbol;Acc:MGI:88489]
ENSMUSG00000036412	22.3872	-2.40335	0.496015	-4.84531	1.26412e-06	7.60171e-06	18	60911780	60918561	1	Arsi	arylsulfatase_i_[Source:MGI_Symbol;Acc:MGI:2670959]
ENSMUSG00000066129	5.57801	-2.4033	0.737263	-3.25976	0.00111506	0.00308933	7	139894696	139941537	1	Kndc1	kinase_non-catalytic_C-lobe_domain_(KIND)_containing_1_[Source:MGI_Symbol;Acc:MGI:1923734]
ENSMUSG00000030325	110.097	-2.40291	0.495973	-4.84483	1.26717e-06	7.6154e-06	6	128778485	128789215	-1	Klrb1c	killer_cell_lectin-like_receptor_subfamily_B_member_1C_[Source:MGI_Symbol;Acc:MGI:107538]
ENSMUSG00000026390	162.885	-2.40284	0.460298	-5.22017	1.78757e-07	1.37811e-06	1	120474538	120505084	-1	Marco	macrophage_receptor_with_collagenous_structure_[Source:MGI_Symbol;Acc:MGI:1309998]
ENSMUSG00000034634	564.669	-2.4005	0.525182	-4.57079	4.85884e-06	2.48587e-05	15	74762056	74763567	-1	Ly6d	lymphocyte_antigen_6_complex,_locus_D_[Source:MGI_Symbol;Acc:MGI:96881]
ENSMUSG00000012123	76.9666	-2.39985	0.229398	-10.4615	1.29746e-25	4.25609e-22	4	134065912	134092504	1	Aim1l	absent_in_melanoma_1-like_[Source:MGI_Symbol;Acc:MGI:1334463]
ENSMUSG00000080810	2.71771	-2.39933	0.954538	-2.51361	0.0119504	0.0259468	11	118204712	118205179	-1	Gm11737	predicted_gene_11737_[Source:MGI_Symbol;Acc:MGI:3650525]
ENSMUSG00000024399	4239.84	-2.39585	0.396023	-6.04978	1.45046e-09	2.31721e-08	17	35194439	35196320	1	Ltb	lymphotoxin_B_[Source:MGI_Symbol;Acc:MGI:104796]
ENSMUSG00000063382	894.765	-2.39533	0.360119	-6.65149	2.90135e-11	9.1026e-10	9	44499136	44510388	1	Bcl9l	B_cell_CLL/lymphoma_9-like_[Source:MGI_Symbol;Acc:MGI:1933114]
ENSMUSG00000022610	44.297	-2.39448	0.484284	-4.94437	7.63899e-07	4.90861e-06	15	89130585	89140703	-1	Mapk12	mitogen-activated_protein_kinase_12_[Source:MGI_Symbol;Acc:MGI:1353438]
ENSMUSG00000047867	3784.32	-2.39376	0.346678	-6.90486	5.02514e-12	2.13617e-10	6	48701582	48708225	-1	Gimap6	GTPase,_IMAP_family_member_6_[Source:MGI_Symbol;Acc:MGI:1918876]
ENSMUSG00000025085	6108.43	-2.39298	0.382514	-6.25594	3.95121e-10	7.82371e-09	19	57032733	57314919	-1	Ablim1	actin-binding_LIM_protein_1_[Source:MGI_Symbol;Acc:MGI:1194500]
ENSMUSG00000038421	2130.56	-2.3924	0.382953	-6.24723	4.17808e-10	8.21509e-09	1	170917576	170927583	-1	Fcrla	Fc_receptor-like_A_[Source:MGI_Symbol;Acc:MGI:2138647]
ENSMUSG00000090103	31.3562	-2.39199	0.499455	-4.7892	1.67451e-06	9.71628e-06	1	85599286	85599839	1	Gm16094	predicted_gene_16094_[Source:MGI_Symbol;Acc:MGI:3801967]
ENSMUSG00000008193	5852.95	-2.39132	0.438814	-5.44951	5.05081e-08	4.62803e-07	7	44525995	44532071	-1	Spib	Spi-B_transcription_factor_(Spi-1/PU.1_related)_[Source:MGI_Symbol;Acc:MGI:892986]
ENSMUSG00000029660	3.68684	-2.38898	0.804508	-2.96949	0.00298297	0.00747052	5	149439706	149470620	1	Tex26	testis_expressed_26_[Source:MGI_Symbol;Acc:MGI:1923110]
ENSMUSG00000050556	29.9349	-2.38877	0.432693	-5.5207	3.37656e-08	3.29323e-07	2	167103378	167190155	-1	Kcnb1	potassium_voltage_gated_channel,_Shab-related_subfamily,_member_1_[Source:MGI_Symbol;Acc:MGI:96666]
ENSMUSG00000057058	689.668	-2.38874	0.397812	-6.00469	1.91695e-09	2.96382e-08	11	96464593	96759130	1	Skap1	src_family_associated_phosphoprotein_1_[Source:MGI_Symbol;Acc:MGI:1925723]
ENSMUSG00000039264	1717.48	-2.38836	0.405895	-5.88417	4.00045e-09	5.50607e-08	6	48765089	48766519	-1	Gimap3	GTPase,_IMAP_family_member_3_[Source:MGI_Symbol;Acc:MGI:1932723]
ENSMUSG00000035914	44.8762	-2.38789	0.383687	-6.22353	4.86081e-10	9.27939e-09	9	58524300	58555132	-1	Cd276	CD276_antigen_[Source:MGI_Symbol;Acc:MGI:2183926]
ENSMUSG00000071540	9.94706	-2.38641	0.596908	-3.99794	6.38955e-05	0.000241056	14	32659119	32685272	-1	3425401B19Rik	RIKEN_cDNA_3425401B19_gene_[Source:MGI_Symbol;Acc:MGI:3588196]
ENSMUSG00000095565	23.7122	-2.38617	0.403244	-5.91744	3.26983e-09	4.6467e-08	12	113769850	113770283	-1	Ighv2-9-1	immunoglobulin_heavy_variable_2-9-1_[Source:MGI_Symbol;Acc:MGI:4439519]
ENSMUSG00000054892	420.013	-2.38563	0.423722	-5.63018	1.80026e-08	1.92729e-07	5	72695978	72752773	-1	Txk	TXK_tyrosine_kinase_[Source:MGI_Symbol;Acc:MGI:102960]
ENSMUSG00000022015	29.2656	-2.38432	0.515357	-4.62654	3.7183e-06	1.96624e-05	14	78277445	78308043	-1	Tnfsf11	tumor_necrosis_factor_(ligand)_superfamily,_member_11_[Source:MGI_Symbol;Acc:MGI:1100089]
ENSMUSG00000029603	2330.18	-2.38328	0.442414	-5.387	7.1643e-08	6.27538e-07	5	120680202	120711927	-1	Dtx1	deltex_1_homolog_(Drosophila)_[Source:MGI_Symbol;Acc:MGI:1352744]
ENSMUSG00000086279	5.88962	-2.38229	0.835127	-2.85261	0.00433621	0.0104718	8	46152610	46156100	1	Gm15634	predicted_gene_15634_[Source:MGI_Symbol;Acc:MGI:3783078]
ENSMUSG00000087314	6.52219	-2.3821	0.864932	-2.75409	0.00588552	0.0138002	5	24873544	24875934	1	Gm15552	predicted_gene_15552_[Source:MGI_Symbol;Acc:MGI:3783001]
ENSMUSG00000041538	2976.22	-2.38147	0.394413	-6.03801	1.56031e-09	2.47862e-08	17	34238903	34245907	1	H2-Ob	histocompatibility_2,_O_region_beta_locus_[Source:MGI_Symbol;Acc:MGI:95925]
ENSMUSG00000020183	686.346	-2.37939	0.416723	-5.70976	1.13135e-08	1.30983e-07	10	117629500	117687352	1	Cpm	carboxypeptidase_M_[Source:MGI_Symbol;Acc:MGI:1917824]
ENSMUSG00000027297	169.988	-2.37905	0.45216	-5.26152	1.42866e-07	1.13337e-06	2	119751320	119760431	-1	Ltk	leukocyte_tyrosine_kinase_[Source:MGI_Symbol;Acc:MGI:96840]
ENSMUSG00000072109	517.459	-2.37694	0.283173	-8.39394	4.70109e-17	1.32502e-14	1	85105946	85114035	1	A530040E14Rik	RIKEN_cDNA_A530040E14_gene_[Source:MGI_Symbol;Acc:MGI:3612703]
ENSMUSG00000021624	1807.37	-2.37175	0.40154	-5.90662	3.49191e-09	4.91967e-08	13	102693558	102739629	1	Cd180	CD180_antigen_[Source:MGI_Symbol;Acc:MGI:1194924]
ENSMUSG00000096106	3.54114	-2.37014	0.835812	-2.83573	0.00457214	0.0109805	14	53001713	53002232	1	Trav5d-4	T_cell_receptor_alpha_variable_5D-4_[Source:MGI_Symbol;Acc:MGI:3704130]
ENSMUSG00000096168	3.54114	-2.37014	0.835812	-2.83573	0.00457214	0.0109805	14	53312904	53313422	1	Trav5n-4	T_cell_receptor_alpha_variable_5N-4_[Source:MGI_Symbol;Acc:MGI:3704440]
ENSMUSG00000061740	22.2638	-2.36947	0.522129	-4.53809	5.67658e-06	2.84726e-05	15	82370528	82380260	-1	Cyp2d22	cytochrome_P450,_family_2,_subfamily_d,_polypeptide_22_[Source:MGI_Symbol;Acc:MGI:1929474]
ENSMUSG00000076670	12.3755	-2.36934	0.500299	-4.73585	2.18141e-06	1.22951e-05	12	114262652	114262950	-1	Ighv3-5	immunoglobulin_heavy_variable_3-5_[Source:MGI_Symbol;Acc:MGI:3648045]
ENSMUSG00000028071	698.761	-2.36885	0.414747	-5.71155	1.11952e-08	1.29844e-07	3	87846755	87855722	1	Sh2d2a	SH2_domain_protein_2A_[Source:MGI_Symbol;Acc:MGI:1351596]
ENSMUSG00000027776	127.624	-2.36849	0.345206	-6.8611	6.83345e-12	2.72259e-10	3	68690644	68698547	1	Il12a	interleukin_12a_[Source:MGI_Symbol;Acc:MGI:96539]
ENSMUSG00000038630	7.39426	-2.36739	0.629471	-3.76091	0.000169293	0.000568681	4	58943628	58958355	1	Zkscan16	zinc_finger_with_KRAB_and_SCAN_domains_16_[Source:MGI_Symbol;Acc:MGI:3510405]
ENSMUSG00000023132	622.161	-2.36716	0.711923	-3.32503	0.000884098	0.0025012	13	113093825	113100979	-1	Gzma	granzyme_A_[Source:MGI_Symbol;Acc:MGI:109266]
ENSMUSG00000034028	256.803	-2.36694	0.402702	-5.87765	4.16139e-09	5.69572e-08	18	89197431	89270201	1	Cd226	CD226_antigen_[Source:MGI_Symbol;Acc:MGI:3039602]
ENSMUSG00000096096	6.40539	-2.36684	0.803678	-2.94501	0.00322949	0.00802764	14	53683647	53684176	1	Trav4-4-dv10	T_cell_receptor_alpha_variable_4-4-DV10_[Source:MGI_Symbol;Acc:MGI:3702138]
ENSMUSG00000042978	2441.82	-2.36549	0.301185	-7.85395	4.03144e-15	5.5502e-13	7	126272619	126294999	1	Sbk1	SH3-binding_kinase_1_[Source:MGI_Symbol;Acc:MGI:2135937]
ENSMUSG00000000359	6.4805	-2.3653	0.654223	-3.61544	0.000299842	0.000949097	2	152626951	152635198	1	Rem1	rad_and_gem_related_GTP_binding_protein_1_[Source:MGI_Symbol;Acc:MGI:1097696]
ENSMUSG00000030336	831.667	-2.36482	0.365105	-6.4771	9.34995e-11	2.39707e-09	6	125232622	125237010	-1	Cd27	CD27_antigen_[Source:MGI_Symbol;Acc:MGI:88326]
ENSMUSG00000037541	6.31995	-2.36298	1.02619	-2.30268	0.0212971	0.0431067	7	144001928	144424494	1	Shank2	SH3/ankyrin_domain_gene_2_[Source:MGI_Symbol;Acc:MGI:2671987]
ENSMUSG00000030468	3778.27	-2.3629	0.406019	-5.81967	5.89624e-09	7.62482e-08	7	43408204	43418358	1	Siglecg	sialic_acid_binding_Ig-like_lectin_G_[Source:MGI_Symbol;Acc:MGI:2443630]
ENSMUSG00000076596	90.0469	-2.362	0.527932	-4.47406	7.67474e-06	3.69959e-05	6	70572633	70573230	1	Igkv3-10	immunoglobulin_kappa_variable_3-10_[Source:MGI_Symbol;Acc:MGI:1330821]
ENSMUSG00000074151	1435.47	-2.35994	0.364587	-6.47293	9.61214e-11	2.4506e-09	8	94472763	94527272	1	Nlrc5	NLR_family,_CARD_domain_containing_5_[Source:MGI_Symbol;Acc:MGI:3612191]
ENSMUSG00000037606	336.277	-2.35878	0.368865	-6.39469	1.60873e-10	3.71631e-09	7	143688762	143756985	-1	Osbpl5	oxysterol_binding_protein-like_5_[Source:MGI_Symbol;Acc:MGI:1930265]
ENSMUSG00000015314	1253.25	-2.35831	0.321324	-7.33936	2.14624e-13	1.52499e-11	1	171917537	171943868	1	Slamf6	SLAM_family_member_6_[Source:MGI_Symbol;Acc:MGI:1353620]
ENSMUSG00000085112	12.7108	-2.35791	0.419526	-5.62042	1.90499e-08	2.02015e-07	4	16164110	16266225	1	A530072M11Rik	RIKEN_cDNA_gene_A530072M11_[Source:MGI_Symbol;Acc:MGI:4440477]
ENSMUSG00000046338	12.9443	-2.3568	0.755993	-3.11749	0.00182396	0.00480129	2	127425199	127436092	1	Gpat2	glycerol-3-phosphate_acyltransferase_2,_mitochondrial_[Source:MGI_Symbol;Acc:MGI:2684962]
ENSMUSG00000085884	2.46353	-2.35624	0.99121	-2.37713	0.0174479	0.0362553	16	96036090	96038743	1	Gm15342	predicted_gene_15342_[Source:MGI_Symbol;Acc:MGI:3705188]
ENSMUSG00000079563	434.195	-2.35623	0.407893	-5.77658	7.62337e-09	9.366e-08	17	32413100	32424167	-1	Pglyrp2	peptidoglycan_recognition_protein_2_[Source:MGI_Symbol;Acc:MGI:1928099]
ENSMUSG00000092243	10.2698	-2.35495	0.773216	-3.04565	0.00232176	0.00596487	17	36109719	36129425	-1	Gm7030	predicted_gene_7030_[Source:MGI_Symbol;Acc:MGI:3647514]
ENSMUSG00000027344	4.22634	-2.35376	1.04308	-2.25655	0.0240363	0.047975	2	118204888	118256966	-1	Fsip1	fibrous_sheath-interacting_protein_1_[Source:MGI_Symbol;Acc:MGI:1918563]
ENSMUSG00000031132	75.6732	-2.35082	0.497737	-4.72303	2.32362e-06	1.29814e-05	X	57212143	57224042	1	Cd40lg	CD40_ligand_[Source:MGI_Symbol;Acc:MGI:88337]
ENSMUSG00000041954	186.195	-2.35022	0.324362	-7.24566	4.30331e-13	2.78651e-11	4	156026164	156028895	1	Tnfrsf18	tumor_necrosis_factor_receptor_superfamily,_member_18_[Source:MGI_Symbol;Acc:MGI:894675]
ENSMUSG00000047002	3.44174	-2.34957	0.841077	-2.79352	0.00521376	0.0123486	12	11208382	11208948	-1	Msgn1	mesogenin_1_[Source:MGI_Symbol;Acc:MGI:1860483]
ENSMUSG00000086718	16.8759	-2.34949	0.532804	-4.40966	1.03531e-05	4.85168e-05	3	89180755	89182293	-1	Gm16069	predicted_gene_16069_[Source:MGI_Symbol;Acc:MGI:3801823]
ENSMUSG00000097149	13.7069	-2.34948	0.605287	-3.8816	0.000103769	0.000369196	7	31149528	31152707	1	G630030J09Rik	RIKEN_cDNA_G630030J09_gene_[Source:MGI_Symbol;Acc:MGI:3045288]
ENSMUSG00000066677	236.796	-2.34782	0.421099	-5.57545	2.46891e-08	2.51778e-07	1	173673675	173698392	1	Pydc3	pyrin_domain_containing_3_[Source:MGI_Symbol;Acc:MGI:2442822]
ENSMUSG00000097472	26.437	-2.34728	0.453419	-5.17684	2.2567e-07	1.68088e-06	8	72137389	72140820	-1	Gm26586	predicted_gene,_26586_[Source:MGI_Symbol;Acc:MGI:5477080]
ENSMUSG00000024401	130.089	-2.34702	0.383636	-6.11781	9.48685e-10	1.62224e-08	17	35199381	35202007	-1	Tnf	tumor_necrosis_factor_[Source:MGI_Symbol;Acc:MGI:104798]
ENSMUSG00000076467	49.2312	-2.3448	0.408004	-5.74701	9.08347e-09	1.08418e-07	6	41116036	41116468	1	Trbv13-1	T_cell_receptor_beta,_variable_13-1_[Source:MGI_Symbol;Acc:MGI:98609]
ENSMUSG00000046352	18.959	-2.3437	0.679525	-3.44904	0.000562591	0.0016616	14	57098600	57104702	-1	Gjb2	gap_junction_protein,_beta_2_[Source:MGI_Symbol;Acc:MGI:95720]
ENSMUSG00000076594	38.0751	-2.34331	0.749181	-3.12784	0.00176099	0.00465544	6	70457501	70457787	-1	Igkv6-13	immunoglobulin_kappa_variable_6-13_[Source:MGI_Symbol;Acc:MGI:1330829]
ENSMUSG00000021696	36.2853	-2.34194	0.478351	-4.89586	9.7875e-07	6.08842e-06	13	108214404	108287105	1	Elovl7	ELOVL_family_member_7,_elongation_of_long_chain_fatty_acids_(yeast)_[Source:MGI_Symbol;Acc:MGI:1921809]
ENSMUSG00000025647	10818.8	-2.34086	0.36439	-6.42404	1.32708e-10	3.14409e-09	9	109038565	109057724	1	Shisa5	shisa_homolog_5_(Xenopus_laevis)_[Source:MGI_Symbol;Acc:MGI:1915044]
ENSMUSG00000057378	51.9323	-2.34066	0.483149	-4.84459	1.26873e-06	7.62225e-06	2	112631355	113217096	-1	Ryr3	ryanodine_receptor_3_[Source:MGI_Symbol;Acc:MGI:99684]
ENSMUSG00000025978	167.164	-2.3378	0.457998	-5.10438	3.31881e-07	2.36242e-06	1	55170159	55226782	-1	Rftn2	raftlin_family_member_2_[Source:MGI_Symbol;Acc:MGI:1921263]
ENSMUSG00000092550	16.7101	-2.33763	0.469567	-4.97826	6.41571e-07	4.20633e-06	17	34199316	34205449	-1	Gm20496	predicted_gene_20496_[Source:MGI_Symbol;Acc:MGI:5141961]
ENSMUSG00000049866	2221.43	-2.33733	0.400884	-5.83043	5.52832e-09	7.19157e-08	1	88673125	88702221	-1	Arl4c	ADP-ribosylation_factor-like_4C_[Source:MGI_Symbol;Acc:MGI:2445172]
ENSMUSG00000015619	204.051	-2.33719	0.47543	-4.91595	8.83519e-07	5.56284e-06	2	9857078	9890034	-1	Gata3	GATA_binding_protein_3_[Source:MGI_Symbol;Acc:MGI:95663]
ENSMUSG00000021678	65.5031	-2.33546	0.412573	-5.66073	1.50733e-08	1.66411e-07	13	95511732	95525240	-1	F2rl1	coagulation_factor_II_(thrombin)_receptor-like_1_[Source:MGI_Symbol;Acc:MGI:101910]
ENSMUSG00000095335	117.115	-2.33313	0.575496	-4.05413	5.03218e-05	0.000194584	6	70663298	70663895	1	Igkv3-5	immunoglobulin_kappa_chain_variable_3-5_[Source:MGI_Symbol;Acc:MGI:1330854]
ENSMUSG00000076563	113.405	-2.3325	0.443773	-5.25608	1.47161e-07	1.16229e-06	6	69726573	69727125	-1	Igkv5-48	immunoglobulin_kappa_variable_5-48_[Source:MGI_Symbol;Acc:MGI:3642817]
ENSMUSG00000069911	5.60693	-2.33207	0.765562	-3.04622	0.0023174	0.00595601	11	34314822	34422640	1	Fam196b	family_with_sequence_similarity_196,_member_B_[Source:MGI_Symbol;Acc:MGI:3643491]
ENSMUSG00000018919	8.63498	-2.33182	0.597993	-3.89941	9.64275e-05	0.000345888	11	70505244	70511178	1	Tm4sf5	transmembrane_4_superfamily_member_5_[Source:MGI_Symbol;Acc:MGI:1922854]
ENSMUSG00000025357	3750.45	-2.33182	0.374135	-6.23255	4.58898e-10	8.86274e-09	10	128720141	128744056	-1	Dgka	diacylglycerol_kinase,_alpha_[Source:MGI_Symbol;Acc:MGI:102952]
ENSMUSG00000057135	113.811	-2.33077	0.420475	-5.54317	2.97038e-08	2.95267e-07	11	70790932	70812586	-1	Scimp	SLP_adaptor_and_CSK_interacting_membrane_protein_[Source:MGI_Symbol;Acc:MGI:3610314]
ENSMUSG00000064262	2856.7	-2.32942	0.382016	-6.0977	1.07603e-09	1.7963e-08	6	48647234	48660875	1	Gimap8	GTPase,_IMAP_family_member_8_[Source:MGI_Symbol;Acc:MGI:2685303]
ENSMUSG00000005465	1419.79	-2.32625	0.355787	-6.53834	6.2204e-11	1.70925e-09	8	84030287	84042575	-1	Il27ra	interleukin_27_receptor,_alpha_[Source:MGI_Symbol;Acc:MGI:1355318]
ENSMUSG00000090019	1426.31	-2.32599	0.391291	-5.94438	2.775e-09	4.03081e-08	6	48739054	48743790	1	Gimap1	GTPase,_IMAP_family_member_1_[Source:MGI_Symbol;Acc:MGI:109368]
ENSMUSG00000053957	6.25807	-2.32584	0.786093	-2.95873	0.00308905	0.0077136	3	100489664	100523920	1	Gm12474	predicted_gene_12474_[Source:MGI_Symbol;Acc:MGI:3649378]
ENSMUSG00000045826	2220.1	-2.32536	0.331754	-7.00929	2.39535e-12	1.16696e-10	19	4154606	4156751	1	Ptprcap	protein_tyrosine_phosphatase,_receptor_type,_C_polypeptide-associated_protein_[Source:MGI_Symbol;Acc:MGI:97811]
ENSMUSG00000073568	4.67496	-2.32477	0.967247	-2.40349	0.0162395	0.0340425	18	46925982	46934222	1	Arl14epl	ADP-ribosylation_factor-like_14_effector_protein-like_[Source:MGI_Symbol;Acc:MGI:2685795]
ENSMUSG00000094940	24.2803	-2.32452	0.640393	-3.62984	0.0002836	0.000902477	12	115980702	115981134	-1	Ighv1-84	immunoglobulin_heavy_variable_1-84_[Source:MGI_Symbol;Acc:MGI:3644235]
ENSMUSG00000054065	289.674	-2.32423	0.37872	-6.13705	8.40677e-10	1.47077e-08	7	141078218	141090510	1	Pkp3	plakophilin_3_[Source:MGI_Symbol;Acc:MGI:1891830]
ENSMUSG00000097281	8.65595	-2.32363	0.823682	-2.82103	0.00478705	0.0114385	1	164503307	164514882	1	Gm26685	predicted_gene,_26685_[Source:MGI_Symbol;Acc:MGI:5477179]
ENSMUSG00000030399	6.03528	-2.32363	0.702692	-3.30675	0.00094385	0.00265499	7	19411094	19421583	1	Ckm	creatine_kinase,_muscle_[Source:MGI_Symbol;Acc:MGI:88413]
ENSMUSG00000019027	22.1763	-2.32286	0.720114	-3.22569	0.00125671	0.00343296	14	31260375	31323896	-1	Dnah1	dynein,_axonemal,_heavy_chain_1_[Source:MGI_Symbol;Acc:MGI:107721]
ENSMUSG00000037341	410.837	-2.31934	0.39404	-5.88607	3.95491e-09	5.46249e-08	X	20105755	20291807	-1	Slc9a7	solute_carrier_family_9_(sodium/hydrogen_exchanger),_member_7_[Source:MGI_Symbol;Acc:MGI:2444530]
ENSMUSG00000010751	132.351	-2.31866	0.408912	-5.67032	1.42535e-08	1.59034e-07	7	143634808	143649661	-1	Tnfrsf22	tumor_necrosis_factor_receptor_superfamily,_member_22_[Source:MGI_Symbol;Acc:MGI:1930270]
ENSMUSG00000017969	14.9987	-2.3183	0.665974	-3.48107	0.000499409	0.0014961	2	167191805	167240604	-1	Ptgis	prostaglandin_I2_(prostacyclin)_synthase_[Source:MGI_Symbol;Acc:MGI:1097156]
ENSMUSG00000085779	11.6429	-2.31796	0.486611	-4.76348	1.90287e-06	1.08905e-05	10	81194609	81210877	1	2310050B05Rik	RIKEN_cDNA_2310050B05_gene_[Source:MGI_Symbol;Acc:MGI:1916928]
ENSMUSG00000070407	237.134	-2.31758	0.447068	-5.18394	2.17246e-07	1.63262e-06	11	63885792	63922290	-1	Hs3st3b1	heparan_sulfate_(glucosamine)_3-O-sulfotransferase_3B1_[Source:MGI_Symbol;Acc:MGI:1333853]
ENSMUSG00000074676	2.72452	-2.31568	0.95332	-2.42907	0.0151375	0.0320087	2	152931898	152933208	-1	Foxs1	forkhead_box_S1_[Source:MGI_Symbol;Acc:MGI:95546]
ENSMUSG00000043168	334.612	-2.3156	0.40883	-5.66397	1.47908e-08	1.64007e-07	18	21651448	21656105	1	4930426D05Rik	RIKEN_cDNA_4930426D05_gene_[Source:MGI_Symbol;Acc:MGI:1921894]
ENSMUSG00000053541	2001.83	-2.31505	0.436861	-5.29927	1.16267e-07	9.5111e-07	7	106417848	106441073	-1	Gm4759	predicted_gene_4759_[Source:MGI_Symbol;Acc:MGI:3647753]
ENSMUSG00000030365	502.211	-2.31465	0.394437	-5.86824	4.40441e-09	5.95381e-08	6	128887588	128898167	1	Clec2i	C-type_lectin_domain_family_2,_member_i_[Source:MGI_Symbol;Acc:MGI:2136650]
ENSMUSG00000031906	32.6597	-2.31458	0.405724	-5.70482	1.16469e-08	1.34212e-07	8	106252548	106337988	-1	Smpd3	sphingomyelin_phosphodiesterase_3,_neutral_[Source:MGI_Symbol;Acc:MGI:1927578]
ENSMUSG00000011008	286.602	-2.3132	0.272732	-8.48158	2.22163e-17	7.16821e-15	3	146149833	146195513	1	Mcoln2	mucolipin_2_[Source:MGI_Symbol;Acc:MGI:1915529]
ENSMUSG00000005364	96.5703	-2.31224	0.425733	-5.43119	5.59782e-08	5.05396e-07	6	106711975	106745109	-1	Il5ra	interleukin_5_receptor,_alpha_[Source:MGI_Symbol;Acc:MGI:96558]
ENSMUSG00000045777	59.7441	-2.30945	0.452731	-5.10117	3.37564e-07	2.39743e-06	7	142325837	142373753	-1	Ifitm10	interferon_induced_transmembrane_protein_10_[Source:MGI_Symbol;Acc:MGI:2444776]
ENSMUSG00000036106	437.766	-2.30836	0.334537	-6.90014	5.19509e-12	2.19892e-10	15	84669620	84703673	1	Prr5	proline_rich_5_(renal)_[Source:MGI_Symbol;Acc:MGI:1924714]
ENSMUSG00000015599	15.6456	-2.3082	0.696081	-3.31599	0.000913175	0.00257605	17	46442448	46487675	-1	Ttbk1	tau_tubulin_kinase_1_[Source:MGI_Symbol;Acc:MGI:2147036]
ENSMUSG00000050132	13.7076	-2.30708	0.627915	-3.67419	0.000238603	0.00077189	11	78472330	78497754	-1	Sarm1	sterile_alpha_and_HEAT/Armadillo_motif_containing_1_[Source:MGI_Symbol;Acc:MGI:2136419]
ENSMUSG00000024402	162.112	-2.30708	0.330143	-6.98813	2.78573e-12	1.31169e-10	17	35203165	35205351	-1	Lta	lymphotoxin_A_[Source:MGI_Symbol;Acc:MGI:104797]
ENSMUSG00000031258	272.525	-2.30694	0.370717	-6.22293	4.8797e-10	9.29741e-09	X	134149043	134162076	-1	Xkrx	X_Kell_blood_group_precursor_related_X_linked_[Source:MGI_Symbol;Acc:MGI:3584011]
ENSMUSG00000061972	15.4983	-2.30528	0.577812	-3.98967	6.61643e-05	0.000248094	17	37279501	37280418	-1	Olfr99	olfactory_receptor_99_[Source:MGI_Symbol;Acc:MGI:2177482]
ENSMUSG00000030742	928.422	-2.30521	0.419131	-5.49998	3.79831e-08	3.64674e-07	7	126363832	126369543	-1	Lat	linker_for_activation_of_T_cells_[Source:MGI_Symbol;Acc:MGI:1342293]
ENSMUSG00000008601	2.92251	-2.30454	0.900811	-2.55829	0.0105187	0.0231862	3	88542029	88548300	-1	Rab25	RAB25,_member_RAS_oncogene_family_[Source:MGI_Symbol;Acc:MGI:1858203]
ENSMUSG00000001053	176.644	-2.30363	0.338666	-6.80207	1.03128e-11	3.82254e-10	11	51643063	51650842	-1	N4bp3	NEDD4_binding_protein_3_[Source:MGI_Symbol;Acc:MGI:2442218]
ENSMUSG00000045680	20.8795	-2.30347	0.893821	-2.57711	0.00996307	0.0221299	10	22817279	22820128	-1	Tcf21	transcription_factor_21_[Source:MGI_Symbol;Acc:MGI:1202715]
ENSMUSG00000051228	245.911	-2.30315	0.404137	-5.69893	1.20562e-08	1.38174e-07	X	13466110	13489313	1	Nyx	nyctalopin_[Source:MGI_Symbol;Acc:MGI:2448607]
ENSMUSG00000040276	487.496	-2.30275	0.303101	-7.59732	3.02332e-14	3.0053e-12	17	27655509	27711106	1	Pacsin1	protein_kinase_C_and_casein_kinase_substrate_in_neurons_1_[Source:MGI_Symbol;Acc:MGI:1345181]
ENSMUSG00000044279	15.6731	-2.30262	0.530054	-4.34412	1.39837e-05	6.30676e-05	17	57059105	57065918	1	Crb3	crumbs_homolog_3_(Drosophila)_[Source:MGI_Symbol;Acc:MGI:2670904]
ENSMUSG00000089707	4.23459	-2.30171	0.817223	-2.8165	0.004855	0.0115854	14	103692983	103699442	-1	4921525B02Rik	RIKEN_cDNA_4921525B02_gene_[Source:MGI_Symbol;Acc:MGI:1918148]
ENSMUSG00000087502	54.7733	-2.30088	0.490783	-4.68819	2.75628e-06	1.51027e-05	8	72147601	72160855	-1	Gm16091	predicted_gene_16091_[Source:MGI_Symbol;Acc:MGI:3802007]
ENSMUSG00000042349	1149.51	-2.29991	0.354102	-6.49503	8.30144e-11	2.18434e-09	1	131254343	131279606	-1	Ikbke	inhibitor_of_kappaB_kinase_epsilon_[Source:MGI_Symbol;Acc:MGI:1929612]
ENSMUSG00000000673	344.408	-2.29969	0.368737	-6.23668	4.46964e-10	8.68425e-09	17	83831356	83846790	-1	Haao	3-hydroxyanthranilate_3,4-dioxygenase_[Source:MGI_Symbol;Acc:MGI:1349444]
ENSMUSG00000042379	12.3612	-2.29937	0.740886	-3.10354	0.00191218	0.00500472	13	113209659	113218098	1	Esm1	endothelial_cell-specific_molecule_1_[Source:MGI_Symbol;Acc:MGI:1918940]
ENSMUSG00000024548	613.791	-2.29936	0.411004	-5.5945	2.21264e-08	2.29085e-07	18	78750380	79109391	-1	Setbp1	SET_binding_protein_1_[Source:MGI_Symbol;Acc:MGI:1933199]
ENSMUSG00000078816	120.929	-2.29837	0.432334	-5.31618	1.0597e-07	8.80784e-07	7	3303532	3331094	1	Prkcg	protein_kinase_C,_gamma_[Source:MGI_Symbol;Acc:MGI:97597]
ENSMUSG00000064023	181.52	-2.29722	0.331313	-6.93368	4.10024e-12	1.80539e-10	7	43797577	43803822	1	Klk8	kallikrein_related-peptidase_8_[Source:MGI_Symbol;Acc:MGI:1343327]
ENSMUSG00000008136	12.1515	-2.29616	0.49632	-4.62637	3.72126e-06	1.96718e-05	1	43123074	43163961	-1	Fhl2	four_and_a_half_LIM_domains_2_[Source:MGI_Symbol;Acc:MGI:1338762]
ENSMUSG00000026610	7.57149	-2.29534	0.685226	-3.34976	0.000808809	0.00230978	1	187608791	188214885	1	Esrrg	estrogen-related_receptor_gamma_[Source:MGI_Symbol;Acc:MGI:1347056]
ENSMUSG00000028459	2462.4	-2.29462	0.465745	-4.92678	8.35937e-07	5.29884e-06	4	43446462	43454628	-1	Cd72	CD72_antigen_[Source:MGI_Symbol;Acc:MGI:88345]
ENSMUSG00000055745	349.195	-2.29395	0.357441	-6.41769	1.38355e-10	3.2573e-09	15	84553398	84557823	-1	Ldoc1l	leucine_zipper,_down-regulated_in_cancer_1-like_[Source:MGI_Symbol;Acc:MGI:2675858]
ENSMUSG00000027246	327.011	-2.29187	0.438928	-5.22152	1.77461e-07	1.36865e-06	2	121439010	121444278	-1	Ell3	elongation_factor_RNA_polymerase_II-like_3_[Source:MGI_Symbol;Acc:MGI:2673679]
ENSMUSG00000049709	53.1385	-2.29137	0.563379	-4.06719	4.75843e-05	0.00018487	7	108921860	108930158	-1	Nlrp10	NLR_family,_pyrin_domain_containing_10_[Source:MGI_Symbol;Acc:MGI:2444084]
ENSMUSG00000015501	1618.48	-2.29131	0.320501	-7.14915	8.732e-13	5.01059e-11	10	13966379	14151376	1	Hivep2	human_immunodeficiency_virus_type_I_enhancer_binding_protein_2_[Source:MGI_Symbol;Acc:MGI:1338076]
ENSMUSG00000037548	4131.23	-2.29024	0.388257	-5.89877	3.66225e-09	5.13028e-08	17	34143307	34151553	1	H2-DMb2	histocompatibility_2,_class_II,_locus_Mb2_[Source:MGI_Symbol;Acc:MGI:95923]
ENSMUSG00000096078	10.7584	-2.28966	0.605952	-3.77862	0.0001577	0.000533859	12	115446409	115446710	-1	Ighv1-62-2	immunoglobulin_heavy_variable_1-62-2_[Source:MGI_Symbol;Acc:MGI:3644968]
ENSMUSG00000096577	10.7584	-2.28966	0.605952	-3.77862	0.0001577	0.000533859	12	115742205	115742506	-1	Ighv1-71	immunoglobulin_heavy_variable_1-71_[Source:MGI_Symbol;Acc:MGI:3643033]
ENSMUSG00000031304	3498.59	-2.28915	0.382981	-5.97719	2.27014e-09	3.41597e-08	X	101264378	101268255	-1	Il2rg	interleukin_2_receptor,_gamma_chain_[Source:MGI_Symbol;Acc:MGI:96551]
ENSMUSG00000025348	35.1637	-2.2885	0.338731	-6.7561	1.41753e-11	4.94678e-10	10	128933813	128958277	1	Itga7	integrin_alpha_7_[Source:MGI_Symbol;Acc:MGI:102700]
ENSMUSG00000031933	287.512	-2.28837	0.362902	-6.30577	2.86764e-10	6.03646e-09	9	14885814	14903949	-1	Folr4	folate_receptor_4_(delta)_[Source:MGI_Symbol;Acc:MGI:1929185]
ENSMUSG00000095958	13.1102	-2.28791	0.667889	-3.42558	0.000613485	0.00179521	14	53621657	53622243	1	Trav12-3	T_cell_receptor_alpha_variable_12-3_[Source:MGI_Symbol;Acc:MGI:3648633]
ENSMUSG00000032035	11621.2	-2.28774	0.332185	-6.88694	5.70056e-12	2.35217e-10	9	32636221	32757820	1	Ets1	E26_avian_leukemia_oncogene_1,_5'_domain_[Source:MGI_Symbol;Acc:MGI:95455]
ENSMUSG00000085887	597.518	-2.28691	0.309987	-7.37744	1.61357e-13	1.20754e-11	11	103344753	103350124	1	Gm11648	predicted_gene_11648_[Source:MGI_Symbol;Acc:MGI:3650159]
ENSMUSG00000031530	82.6583	-2.2867	0.281069	-8.13571	4.09516e-16	8.39594e-14	8	34807297	34819894	1	Dusp4	dual_specificity_phosphatase_4_[Source:MGI_Symbol;Acc:MGI:2442191]
ENSMUSG00000091764	15.6082	-2.28659	0.517983	-4.41441	1.01288e-05	4.75334e-05	8	69659263	69664170	1	Zfp964	zinc_finger_protein_964_[Source:MGI_Symbol;Acc:MGI:3646490]
ENSMUSG00000024675	775.997	-2.28644	0.449663	-5.08477	3.68071e-07	2.57899e-06	19	11404770	11427246	1	Ms4a4c	membrane-spanning_4-domains,_subfamily_A,_member_4C_[Source:MGI_Symbol;Acc:MGI:1927656]
ENSMUSG00000023274	1667.39	-2.28509	0.403347	-5.66533	1.46742e-08	1.63166e-07	6	124864692	124888221	-1	Cd4	CD4_antigen_[Source:MGI_Symbol;Acc:MGI:88335]
ENSMUSG00000086610	20.0932	-2.28494	0.402116	-5.68229	1.32905e-08	1.49819e-07	5	149006962	149012776	1	Gm15408	predicted_gene_15408_[Source:MGI_Symbol;Acc:MGI:3705101]
ENSMUSG00000087141	236.829	-2.28433	0.383039	-5.96369	2.46611e-09	3.66601e-08	16	45959263	46010218	-1	Plcxd2	phosphatidylinositol-specific_phospholipase_C,_X_domain_containing_2_[Source:MGI_Symbol;Acc:MGI:3647874]
ENSMUSG00000081769	12.0039	-2.28414	0.598953	-3.81355	0.000136986	0.000471109	11	53783418	53859256	-1	Gm12216	predicted_gene_12216_[Source:MGI_Symbol;Acc:MGI:3650088]
ENSMUSG00000076576	116.545	-2.28319	0.418858	-5.451	5.00882e-08	4.59812e-07	6	70074024	70074584	-1	Igkv6-32	immunoglobulin_kappa_variable_6-32_[Source:MGI_Symbol;Acc:MGI:3641634]
ENSMUSG00000042262	6.10724	-2.28173	0.725396	-3.14549	0.00165809	0.00441366	9	120092133	120094906	1	Ccr8	chemokine_(C-C_motif)_receptor_8_[Source:MGI_Symbol;Acc:MGI:1201402]
ENSMUSG00000025855	82.5035	-2.28013	0.398129	-5.72712	1.02153e-08	1.20034e-07	5	139017306	139150001	-1	Prkar1b	protein_kinase,_cAMP_dependent_regulatory,_type_I_beta_[Source:MGI_Symbol;Acc:MGI:97759]
ENSMUSG00000021411	574.264	-2.2798	0.430895	-5.29085	1.21751e-07	9.84918e-07	13	34627840	34652681	-1	Pxdc1	PX_domain_containing_1_[Source:MGI_Symbol;Acc:MGI:1914145]
ENSMUSG00000040998	60.1113	-2.27956	0.687258	-3.31689	0.000910245	0.00256815	3	132881745	132950291	-1	Npnt	nephronectin_[Source:MGI_Symbol;Acc:MGI:2148811]
ENSMUSG00000024677	2558.49	-2.27865	0.35615	-6.39802	1.57406e-10	3.64909e-09	19	11516512	11531256	1	Ms4a6b	membrane-spanning_4-domains,_subfamily_A,_member_6B_[Source:MGI_Symbol;Acc:MGI:1917024]
ENSMUSG00000019842	436.546	-2.27845	0.299562	-7.60593	2.82857e-14	2.8404e-12	10	39612934	39655307	1	Traf3ip2	TRAF3_interacting_protein_2_[Source:MGI_Symbol;Acc:MGI:2143599]
ENSMUSG00000037202	278.757	-2.27664	0.513124	-4.43682	9.12985e-06	4.32268e-05	10	61297836	61304263	1	Prf1	perforin_1_(pore_forming_protein)_[Source:MGI_Symbol;Acc:MGI:97551]
ENSMUSG00000028121	836.469	-2.27629	0.399369	-5.69971	1.20014e-08	1.37733e-07	3	122419780	122530180	1	Bcar3	breast_cancer_anti-estrogen_resistance_3_[Source:MGI_Symbol;Acc:MGI:1352501]
ENSMUSG00000042686	10.0396	-2.27604	0.656638	-3.4662	0.000527866	0.00156988	1	16994938	17097889	-1	Jph1	junctophilin_1_[Source:MGI_Symbol;Acc:MGI:1891495]
ENSMUSG00000040899	510.552	-2.27542	0.441078	-5.15877	2.48576e-07	1.83033e-06	17	8236043	8257127	1	Ccr6	chemokine_(C-C_motif)_receptor_6_[Source:MGI_Symbol;Acc:MGI:1333797]
ENSMUSG00000016498	58.4388	-2.27461	0.414358	-5.48949	4.03107e-08	3.83098e-07	19	29410919	29471157	1	Pdcd1lg2	programmed_cell_death_1_ligand_2_[Source:MGI_Symbol;Acc:MGI:1930125]
ENSMUSG00000045672	114.695	-2.27459	0.451645	-5.03624	4.74767e-07	3.23335e-06	4	63214004	63334991	1	Col27a1	collagen,_type_XXVII,_alpha_1_[Source:MGI_Symbol;Acc:MGI:2672118]
ENSMUSG00000021803	6.38511	-2.27384	0.760613	-2.98949	0.00279445	0.00704953	14	37077850	37098311	-1	Cdhr1	cadherin-related_family_member_1_[Source:MGI_Symbol;Acc:MGI:2157782]
ENSMUSG00000078954	36.9978	-2.2735	0.553795	-4.10531	4.03773e-05	0.000160062	15	84720052	84772207	1	Arhgap8	Rho_GTPase_activating_protein_8_[Source:MGI_Symbol;Acc:MGI:1920417]
ENSMUSG00000042359	17.6288	-2.27214	0.447358	-5.07901	3.79409e-07	2.65088e-06	2	76406508	76600647	1	Osbpl6	oxysterol_binding_protein-like_6_[Source:MGI_Symbol;Acc:MGI:2139014]
ENSMUSG00000026638	17.1215	-2.27206	0.506334	-4.48727	7.21426e-06	3.50509e-05	1	193153112	193172042	1	Irf6	interferon_regulatory_factor_6_[Source:MGI_Symbol;Acc:MGI:1859211]
ENSMUSG00000093813	5.78429	-2.27083	0.801407	-2.83356	0.0046033	0.011045	14	53203122	53203554	1	Trav9n-2	T_cell_receptor_alpha__variable_9N-2_[Source:MGI_Symbol;Acc:MGI:3704438]
ENSMUSG00000094914	5.78429	-2.27083	0.801407	-2.83356	0.0046033	0.011045	14	52892186	52892618	1	Trav9d-2	T_cell_receptor_alpha__variable_9D-2_[Source:MGI_Symbol;Acc:MGI:3704129]
ENSMUSG00000093838	300.333	-2.2697	0.250115	-9.07462	1.14071e-19	8.01838e-17	12	113964388	113964818	-1	Ighv3-1	immunoglobulin_heavy_variable_3-1_[Source:MGI_Symbol;Acc:MGI:4439534]
ENSMUSG00000026866	221.404	-2.26948	0.417672	-5.43366	5.52111e-08	4.99616e-07	2	43555329	43682715	1	Kynu	kynureninase_(L-kynurenine_hydrolase)_[Source:MGI_Symbol;Acc:MGI:1918039]
ENSMUSG00000044827	1315.33	-2.26924	0.316862	-7.16161	7.97357e-13	4.64307e-11	5	64924811	64932761	-1	Tlr1	toll-like_receptor_1_[Source:MGI_Symbol;Acc:MGI:1341295]
ENSMUSG00000097460	3.9067	-2.26857	0.757079	-2.99648	0.00273118	0.00690142	17	94834906	94836642	1	Gm26734	predicted_gene,_26734_[Source:MGI_Symbol;Acc:MGI:5477228]
ENSMUSG00000052724	4.98651	-2.26808	0.774588	-2.92811	0.00341033	0.0084409	9	114780100	114782257	1	Gm9888	predicted_gene_9888_[Source:MGI_Symbol;Acc:MGI:3642202]
ENSMUSG00000021611	35.1506	-2.26806	0.29931	-7.57764	3.51899e-14	3.42875e-12	13	73627001	73649041	1	Tert	telomerase_reverse_transcriptase_[Source:MGI_Symbol;Acc:MGI:1202709]
ENSMUSG00000061859	254.504	-2.2667	0.38588	-5.87411	4.2513e-09	5.78804e-08	4	98395785	98719603	1	Inadl	InaD-like_(Drosophila)_[Source:MGI_Symbol;Acc:MGI:1277960]
ENSMUSG00000076864	3.6706	-2.26489	0.855385	-2.6478	0.00810179	0.0183963	14	53881532	53882216	1	Trdv1	T_cell_receptor_delta_variable_1_[Source:MGI_Symbol;Acc:MGI:3649381]
ENSMUSG00000038576	5.76301	-2.26481	0.70685	-3.20408	0.00135493	0.00367122	1	182763860	182896598	1	Susd4	sushi_domain_containing_4_[Source:MGI_Symbol;Acc:MGI:2138351]
ENSMUSG00000095612	35.1217	-2.26436	0.434075	-5.21651	1.82324e-07	1.40067e-06	12	113597446	113597905	-1	Ighv5-4	immunoglobulin_heavy_variable_5-4_[Source:MGI_Symbol;Acc:MGI:4439895]
ENSMUSG00000085417	25.483	-2.26294	0.598792	-3.77917	0.00015735	0.00053304	2	102039629	102066725	1	Gm13919	predicted_gene_13919_[Source:MGI_Symbol;Acc:MGI:3651616]
ENSMUSG00000062939	554.899	-2.26274	0.414536	-5.45848	4.8022e-08	4.44994e-07	1	51987148	52107188	1	Stat4	signal_transducer_and_activator_of_transcription_4_[Source:MGI_Symbol;Acc:MGI:103062]
ENSMUSG00000038776	1111.17	-2.26137	0.292305	-7.73636	1.023e-14	1.17746e-12	1	180976155	181020904	-1	Ephx1	epoxide_hydrolase_1,_microsomal_[Source:MGI_Symbol;Acc:MGI:95405]
ENSMUSG00000091191	22.5167	-2.26075	0.443463	-5.09796	3.43342e-07	2.43081e-06	11	53772281	53773187	-1	Gm17334	predicted_gene,_17334_[Source:MGI_Symbol;Acc:MGI:4936968]
ENSMUSG00000092517	67.2422	-2.26074	0.328105	-6.8903	5.56767e-12	2.31187e-10	7	101552453	101560865	-1	Art2a-ps	ADP-ribosyltransferase_2a,_pseudogene_[Source:MGI_Symbol;Acc:MGI:107546]
ENSMUSG00000015437	116.777	-2.26036	0.450256	-5.02018	5.16236e-07	3.48203e-06	14	56258856	56262260	-1	Gzmb	granzyme_B_[Source:MGI_Symbol;Acc:MGI:109267]
ENSMUSG00000026009	150.373	-2.25951	0.293485	-7.69891	1.37231e-14	1.53465e-12	1	60977927	61000320	1	Icos	inducible_T_cell_co-stimulator_[Source:MGI_Symbol;Acc:MGI:1858745]
ENSMUSG00000040663	1098.22	-2.25912	0.367974	-6.13936	8.28563e-10	1.45466e-08	19	4214238	4223490	1	Clcf1	cardiotrophin-like_cytokine_factor_1_[Source:MGI_Symbol;Acc:MGI:1930088]
ENSMUSG00000040247	2226.7	-2.25866	0.364466	-6.1972	5.74782e-10	1.06524e-08	19	4184358	4191047	-1	Tbc1d10c	TBC1_domain_family,_member_10c_[Source:MGI_Symbol;Acc:MGI:1922072]
ENSMUSG00000030283	323.077	-2.25803	0.413976	-5.45448	4.9115e-08	4.52143e-07	6	142821545	142964452	-1	St8sia1	ST8_alpha-N-acetyl-neuraminide_alpha-2,8-sialyltransferase_1_[Source:MGI_Symbol;Acc:MGI:106011]
ENSMUSG00000094694	154.984	-2.25625	0.395259	-5.70828	1.14123e-08	1.31894e-07	12	114583569	114584002	-1	Ighv1-9	immunoglobulin_heavy_variable_V1-9_[Source:MGI_Symbol;Acc:MGI:4439621]
ENSMUSG00000081339	3.12136	-2.25557	0.985031	-2.28984	0.0220304	0.0444174	7	128692689	128693138	1	Gm16044	predicted_gene_16044_[Source:MGI_Symbol;Acc:MGI:3801992]
ENSMUSG00000048965	158.62	-2.25508	0.394326	-5.71882	1.07265e-08	1.24997e-07	7	143778365	143784500	-1	Mrgpre	MAS-related_GPR,_member_E_[Source:MGI_Symbol;Acc:MGI:2441884]
ENSMUSG00000094117	184.744	-2.25474	0.433388	-5.20258	1.96536e-07	1.4941e-06	6	70518250	70518849	1	Igkv3-12	immunoglobulin_kappa_variable_3-12_[Source:MGI_Symbol;Acc:MGI:1330815]
ENSMUSG00000057098	1667.23	-2.25313	0.331746	-6.79172	1.10807e-11	4.00529e-10	11	44617317	45008091	1	Ebf1	early_B_cell_factor_1_[Source:MGI_Symbol;Acc:MGI:95275]
ENSMUSG00000000817	39.8307	-2.2529	0.587984	-3.83158	0.000127325	0.00044229	1	161780691	161788495	-1	Fasl	Fas_ligand_(TNF_superfamily,_member_6)_[Source:MGI_Symbol;Acc:MGI:99255]
ENSMUSG00000000248	24.2906	-2.25146	0.681111	-3.30557	0.000947818	0.00266461	6	128934381	128984707	1	Clec2g	C-type_lectin_domain_family_2,_member_g_[Source:MGI_Symbol;Acc:MGI:1918059]
ENSMUSG00000051212	483.638	-2.25133	0.394481	-5.70707	1.14938e-08	1.32681e-07	14	121952331	121965193	-1	Gpr183	G_protein-coupled_receptor_183_[Source:MGI_Symbol;Acc:MGI:2442034]
ENSMUSG00000044453	93.7103	-2.25058	0.412417	-5.45705	4.84117e-08	4.47342e-07	7	30860568	30861470	-1	Ffar1	free_fatty_acid_receptor_1_[Source:MGI_Symbol;Acc:MGI:2684079]
ENSMUSG00000039981	783.913	-2.25001	0.390792	-5.75756	8.53387e-09	1.02479e-07	10	7832470	7870397	1	Zc3h12d	zinc_finger_CCCH_type_containing_12D_[Source:MGI_Symbol;Acc:MGI:3045313]
ENSMUSG00000023963	109.339	-2.24901	0.614215	-3.6616	0.000250642	0.000807123	17	43667425	43751431	1	Cyp39a1	cytochrome_P450,_family_39,_subfamily_a,_polypeptide_1_[Source:MGI_Symbol;Acc:MGI:1927096]
ENSMUSG00000038486	93.0877	-2.24836	0.249038	-9.0282	1.74521e-19	1.14498e-16	3	96181151	96195521	1	Sv2a	synaptic_vesicle_glycoprotein_2_a_[Source:MGI_Symbol;Acc:MGI:1927139]
ENSMUSG00000032220	1541.24	-2.24831	0.331043	-6.79159	1.10908e-11	4.00529e-10	9	70207350	70400067	1	Myo1e	myosin_IE_[Source:MGI_Symbol;Acc:MGI:106621]
ENSMUSG00000050350	681.928	-2.24766	0.373475	-6.01823	1.76338e-09	2.74819e-08	14	121911435	121915774	-1	Gpr18	G_protein-coupled_receptor_18_[Source:MGI_Symbol;Acc:MGI:107859]
ENSMUSG00000023249	407.247	-2.24721	0.368695	-6.09505	1.09403e-09	1.81632e-08	9	106470322	106476949	-1	Parp3	poly_(ADP-ribose)_polymerase_family,_member_3_[Source:MGI_Symbol;Acc:MGI:1891258]
ENSMUSG00000018474	4355.87	-2.24716	0.355065	-6.32886	2.46987e-10	5.34785e-09	11	69343273	69369406	-1	Chd3	chromodomain_helicase_DNA_binding_protein_3_[Source:MGI_Symbol;Acc:MGI:1344395]
ENSMUSG00000036526	2167.49	-2.24644	0.346497	-6.48329	8.97408e-11	2.31795e-09	5	140872999	141000596	-1	Card11	caspase_recruitment_domain_family,_member_11_[Source:MGI_Symbol;Acc:MGI:1916978]
ENSMUSG00000010142	1906.76	-2.24632	0.329591	-6.81547	9.39583e-12	3.5427e-10	11	61126755	61149372	1	Tnfrsf13b	tumor_necrosis_factor_receptor_superfamily,_member_13b_[Source:MGI_Symbol;Acc:MGI:1889411]
ENSMUSG00000081569	5.267	-2.24506	0.843481	-2.66167	0.00777551	0.0177332	3	101260917	101261476	1	Gm12490	predicted_gene_12490_[Source:MGI_Symbol;Acc:MGI:3651827]
ENSMUSG00000043931	529.435	-2.24499	0.459234	-4.88855	1.01581e-06	6.29705e-06	6	48718621	48724636	1	Gimap7	GTPase,_IMAP_family_member_7_[Source:MGI_Symbol;Acc:MGI:1349657]
ENSMUSG00000070304	54.2992	-2.24486	0.451998	-4.96652	6.81639e-07	4.43798e-06	9	45117876	45130070	1	Scn2b	sodium_channel,_voltage-gated,_type_II,_beta_[Source:MGI_Symbol;Acc:MGI:106921]
ENSMUSG00000090062	7.90305	-2.24462	0.539634	-4.15952	3.18919e-05	0.000130039	15	100695780	100704896	1	1810009N23Rik	RIKEN_cDNA_1810009N23_gene_[Source:MGI_Symbol;Acc:MGI:1916281]
ENSMUSG00000035095	335.823	-2.24398	0.303033	-7.40507	1.31081e-13	1.00387e-11	14	63436394	63465498	1	Fam167a	family_with_sequence_similarity_167,_member_A_[Source:MGI_Symbol;Acc:MGI:3606565]
ENSMUSG00000024334	644.353	-2.24355	0.35872	-6.25433	3.99213e-10	7.88888e-09	17	34092340	34095234	1	H2-Oa	histocompatibility_2,_O_region_alpha_locus_[Source:MGI_Symbol;Acc:MGI:95924]
ENSMUSG00000086605	17.4602	-2.24348	0.405553	-5.5319	3.16775e-08	3.12363e-07	2	167098794	167101826	-1	Gm14290	predicted_gene_14290_[Source:MGI_Symbol;Acc:MGI:3649702]
ENSMUSG00000067586	262.541	-2.24341	0.474193	-4.73099	2.23424e-06	1.25605e-05	13	51408618	51422797	1	S1pr3	sphingosine-1-phosphate_receptor_3_[Source:MGI_Symbol;Acc:MGI:1339365]
ENSMUSG00000099098	7.3896	-2.24163	0.749353	-2.99142	0.0027768	0.0070077	7	29155680	29156920	1	RP23-96N11.4
ENSMUSG00000017652	641.836	-2.2404	0.313943	-7.13634	9.58514e-13	5.42286e-11	2	165055627	165072948	1	Cd40	CD40_antigen_[Source:MGI_Symbol;Acc:MGI:88336]
ENSMUSG00000020275	714.591	-2.23982	0.326019	-6.87022	6.41039e-12	2.57488e-10	11	23741514	23770970	-1	Rel	reticuloendotheliosis_oncogene_[Source:MGI_Symbol;Acc:MGI:97897]
ENSMUSG00000023078	24.1552	-2.23871	0.643713	-3.47781	0.000505528	0.00151259	5	95956928	95961067	1	Cxcl13	chemokine_(C-X-C_motif)_ligand_13_[Source:MGI_Symbol;Acc:MGI:1888499]
ENSMUSG00000023927	2774.31	-2.23812	0.349794	-6.39838	1.57037e-10	3.64482e-09	17	51736187	51833290	-1	Satb1	special_AT-rich_sequence_binding_protein_1_[Source:MGI_Symbol;Acc:MGI:105084]
ENSMUSG00000072919	33.4798	-2.23808	0.454821	-4.92079	8.61975e-07	5.43763e-06	12	87221255	87233556	-1	Noxred1	NADP+_dependent_oxidoreductase_domain_containing_1_[Source:MGI_Symbol;Acc:MGI:1918525]
ENSMUSG00000076672	345.511	-2.2378	0.386404	-5.79136	6.98204e-09	8.70301e-08	12	114288157	114288582	-1	Ighv3-6	immunoglobulin_heavy_variable_3-6_[Source:MGI_Symbol;Acc:MGI:4439856]
ENSMUSG00000086652	33.4131	-2.23647	0.533626	-4.19109	2.77622e-05	0.000115375	2	129182482	129183947	-1	Gm14029	predicted_gene_14029_[Source:MGI_Symbol;Acc:MGI:3650450]
ENSMUSG00000056145	605.343	-2.23616	0.44361	-5.04082	4.63542e-07	3.17006e-06	3	107039504	107054347	1	AI504432	expressed_sequence_AI504432_[Source:MGI_Symbol;Acc:MGI:2139742]
ENSMUSG00000001700	1135.74	-2.23457	0.31536	-7.08578	1.38259e-12	7.37456e-11	18	56432132	56503792	1	Gramd3	GRAM_domain_containing_3_[Source:MGI_Symbol;Acc:MGI:1914815]
ENSMUSG00000078561	42.8716	-2.23405	0.507375	-4.40316	1.06686e-05	4.98172e-05	11	44617317	44617773	1	Ebf1	early_B_cell_factor_1_[Source:MGI_Symbol;Acc:MGI:95275]
ENSMUSG00000008206	336.907	-2.23378	0.264973	-8.43019	3.45096e-17	9.98849e-15	8	4493026	4524676	1	Cers4	ceramide_synthase_4_[Source:MGI_Symbol;Acc:MGI:1914510]
ENSMUSG00000002228	59.3266	-2.23103	0.617929	-3.61049	0.000305621	0.000965527	3	104781056	104786018	1	Ppm1j	protein_phosphatase_1J_[Source:MGI_Symbol;Acc:MGI:1919137]
ENSMUSG00000040270	2268.2	-2.2297	0.336525	-6.62566	3.45692e-11	1.04999e-09	4	32238804	32586108	1	Bach2	BTB_and_CNC_homology_2_[Source:MGI_Symbol;Acc:MGI:894679]
ENSMUSG00000039521	282.539	-2.22915	0.297369	-7.49625	6.56715e-14	5.79617e-12	X	7579676	7595243	1	Foxp3	forkhead_box_P3_[Source:MGI_Symbol;Acc:MGI:1891436]
ENSMUSG00000095174	14.026	-2.22901	0.687042	-3.24436	0.00117714	0.00324125	12	102612680	102618516	1	Gm20069	predicted_gene,_20069_[Source:MGI_Symbol;Acc:MGI:5012254]
ENSMUSG00000071042	1560.31	-2.2247	0.436313	-5.09886	3.41706e-07	2.42184e-06	17	75435905	75529043	1	Rasgrp3	RAS,_guanyl_releasing_protein_3_[Source:MGI_Symbol;Acc:MGI:3028579]
ENSMUSG00000054293	275.274	-2.22425	0.405716	-5.48228	4.19877e-08	3.96166e-07	X	107148927	107173661	1	A630033H20Rik	RIKEN_cDNA_A630033H20_gene_[Source:MGI_Symbol;Acc:MGI:2441814]
ENSMUSG00000026616	4801.9	-2.22414	0.681337	-3.26437	0.00109708	0.00304294	1	195136811	195176715	-1	Cr2	complement_receptor_2_[Source:MGI_Symbol;Acc:MGI:88489]
ENSMUSG00000044167	2580.27	-2.22283	0.344926	-6.44437	1.16084e-10	2.84716e-09	3	52268337	52350109	1	Foxo1	forkhead_box_O1_[Source:MGI_Symbol;Acc:MGI:1890077]
ENSMUSG00000039783	1121.76	-2.22074	0.423317	-5.24605	1.55394e-07	1.21803e-06	1	175620381	175662116	1	Kmo	kynurenine_3-monooxygenase_(kynurenine_3-hydroxylase)_[Source:MGI_Symbol;Acc:MGI:2138151]
ENSMUSG00000037868	194.429	-2.22037	0.363746	-6.10418	1.03327e-09	1.73909e-08	10	67535475	67542188	1	Egr2	early_growth_response_2_[Source:MGI_Symbol;Acc:MGI:95296]
ENSMUSG00000040705	8.68404	-2.2199	0.587463	-3.77879	0.000157595	0.000533686	7	19418812	19421417	-1	A930016O22Rik	RIKEN_cDNA_A930016O22_gene_[Source:MGI_Symbol;Acc:MGI:3605623]
ENSMUSG00000041272	243.423	-2.21973	0.361755	-6.13601	8.46184e-10	1.47909e-08	4	6686353	6991557	-1	Tox	thymocyte_selection-associated_high_mobility_group_box_[Source:MGI_Symbol;Acc:MGI:2181659]
ENSMUSG00000035896	2.69433	-2.2192	0.980967	-2.26226	0.0236814	0.0473242	14	51145002	51146767	-1	Rnase1	ribonuclease,_RNase_A_family,_1_(pancreatic)_[Source:MGI_Symbol;Acc:MGI:97919]
ENSMUSG00000056313	9.68607	-2.21916	0.778391	-2.85096	0.0043587	0.0105235	8	24437616	24438946	-1	1810011O10Rik	RIKEN_cDNA_1810011O10_gene_[Source:MGI_Symbol;Acc:MGI:1916318]
ENSMUSG00000037922	2948.71	-2.21808	0.372658	-5.95207	2.64779e-09	3.88908e-08	3	136053363	136326046	-1	Bank1	B_cell_scaffold_protein_with_ankyrin_repeats_1_[Source:MGI_Symbol;Acc:MGI:2442120]
ENSMUSG00000026875	532.957	-2.21788	0.426033	-5.2059	1.93059e-07	1.46994e-06	2	34941750	34961772	-1	Traf1	TNF_receptor-associated_factor_1_[Source:MGI_Symbol;Acc:MGI:101836]
ENSMUSG00000029130	14.6319	-2.2154	0.650019	-3.40821	0.000653902	0.00190217	5	29195992	29225524	1	Rnf32	ring_finger_protein_32_[Source:MGI_Symbol;Acc:MGI:1861747]
ENSMUSG00000076862	5.0602	-2.21433	0.860521	-2.57324	0.0100751	0.0223434	14	53845234	53845826	1	Trav19	T_cell_receptor_alpha_variable_19_[Source:MGI_Symbol;Acc:MGI:3649383]
ENSMUSG00000022885	2806.22	-2.21191	0.347706	-6.36144	1.99874e-10	4.45517e-09	16	23224740	23360350	1	St6gal1	beta_galactoside_alpha_2,6_sialyltransferase_1_[Source:MGI_Symbol;Acc:MGI:108470]
ENSMUSG00000021263	273.361	-2.21154	0.416684	-5.30748	1.11153e-07	9.13448e-07	12	108686792	108702306	-1	Degs2	degenerative_spermatocyte_homolog_2_(Drosophila),_lipid_desaturase_[Source:MGI_Symbol;Acc:MGI:1917309]
ENSMUSG00000030775	58.0665	-2.21146	0.488131	-4.53046	5.8856e-06	2.93341e-05	16	48734690	48771956	-1	Trat1	T_cell_receptor_associated_transmembrane_adaptor_1_[Source:MGI_Symbol;Acc:MGI:1924897]
ENSMUSG00000090080	4.96056	-2.21095	0.758367	-2.91541	0.00355222	0.00876674	1	193187375	193192011	1	Gm15872	predicted_gene_15872_[Source:MGI_Symbol;Acc:MGI:3801847]
ENSMUSG00000089636	8.06139	-2.21091	0.702586	-3.14682	0.00165057	0.00439541	7	19258492	19259739	1	1700058P15Rik	RIKEN_cDNA_1700058P15_gene_[Source:MGI_Symbol;Acc:MGI:1920627]
ENSMUSG00000056821	5.4963	-2.20972	0.836416	-2.64189	0.00824445	0.0186944	10	82812123	82824242	1	1700028I16Rik	RIKEN_cDNA_1700028I16_gene_[Source:MGI_Symbol;Acc:MGI:1917253]
ENSMUSG00000067591	79.9534	-2.20972	0.646019	-3.42051	0.000625041	0.00182496	6	130323289	130337574	-1	Klra3	killer_cell_lectin-like_receptor,_subfamily_A,_member_3_[Source:MGI_Symbol;Acc:MGI:101905]
ENSMUSG00000023805	181.051	-2.2096	0.297036	-7.43884	1.01576e-13	8.22723e-12	17	5941280	6044290	1	Synj2	synaptojanin_2_[Source:MGI_Symbol;Acc:MGI:1201671]
ENSMUSG00000052142	3245.73	-2.2074	0.331369	-6.66146	2.71121e-11	8.55161e-10	17	32390659	32403583	-1	Rasal3	RAS_protein_activator_like_3_[Source:MGI_Symbol;Acc:MGI:2444128]
ENSMUSG00000038453	10.3692	-2.20728	0.527752	-4.18242	2.88427e-05	0.000119411	11	97509340	97575226	-1	Srcin1	SRC_kinase_signaling_inhibitor_1_[Source:MGI_Symbol;Acc:MGI:1933179]
ENSMUSG00000095863	42.9547	-2.20676	0.350943	-6.28808	3.21419e-10	6.58975e-09	12	115603940	115604233	-1	Ighv1-67	immunoglobulin_heavy_variable_V1-67_[Source:MGI_Symbol;Acc:MGI:3645228]
ENSMUSG00000090439	3.39112	-2.20581	0.912981	-2.41605	0.01569	0.0330032	10	60399726	60403556	1	Gm17455	predicted_gene,_17455_[Source:MGI_Symbol;Acc:MGI:4937089]
ENSMUSG00000022580	8.32493	-2.20542	0.671199	-3.28579	0.00101695	0.0028387	15	75704280	75714410	1	Rhpn1	rhophilin,_Rho_GTPase_binding_protein_1_[Source:MGI_Symbol;Acc:MGI:1098783]
ENSMUSG00000093507	9.48837	-2.20532	0.578878	-3.80965	0.000139165	0.000477518	3	96254619	96256277	-1	Gm20627	predicted_gene_20627_[Source:MGI_Symbol;Acc:MGI:5313074]
ENSMUSG00000022518	4.9874	-2.20402	0.78417	-2.81064	0.0049443	0.0117685	16	4835416	4867691	1	4930562C15Rik	RIKEN_cDNA_4930562C15_gene_[Source:MGI_Symbol;Acc:MGI:1926059]
ENSMUSG00000040525	3.00049	-2.20191	0.86604	-2.5425	0.0110062	0.0241122	7	19778881	19796809	-1	Cblc	Casitas_B-lineage_lymphoma_c_[Source:MGI_Symbol;Acc:MGI:1931457]
ENSMUSG00000033350	53.6267	-2.20082	0.376197	-5.8502	4.90993e-09	6.51633e-08	9	95400929	95407270	-1	Chst2	carbohydrate_sulfotransferase_2_[Source:MGI_Symbol;Acc:MGI:1891160]
ENSMUSG00000036027	26.4436	-2.20022	0.375499	-5.85944	4.64428e-09	6.21828e-08	9	51289686	51328917	-1	1810046K07Rik	RIKEN_cDNA_1810046K07_gene_[Source:MGI_Symbol;Acc:MGI:1917059]
ENSMUSG00000034324	4.24201	-2.20017	0.951233	-2.31296	0.0207248	0.0421129	5	127241808	127565793	1	Tmem132c	transmembrane_protein_132C_[Source:MGI_Symbol;Acc:MGI:2443061]
ENSMUSG00000086211	8.11668	-2.19994	0.589288	-3.73321	0.000189056	0.00062738	4	44664415	44685347	1	Gm12462	predicted_gene_12462_[Source:MGI_Symbol;Acc:MGI:3650646]
ENSMUSG00000004612	435.389	-2.19905	0.420683	-5.22733	1.71971e-07	1.33152e-06	7	43437073	43438246	1	Nkg7	natural_killer_cell_group_7_sequence_[Source:MGI_Symbol;Acc:MGI:1931250]
ENSMUSG00000037138	1551.89	-2.19861	0.303699	-7.23943	4.50579e-13	2.89813e-11	1	38177326	38664955	-1	Aff3	AF4/FMR2_family,_member_3_[Source:MGI_Symbol;Acc:MGI:106927]
ENSMUSG00000047281	134.394	-2.19798	0.372378	-5.90255	3.57934e-09	5.02845e-08	4	133600556	133602168	-1	Sfn	stratifin_[Source:MGI_Symbol;Acc:MGI:1891831]
ENSMUSG00000037855	33.5456	-2.1978	0.543953	-4.04043	5.33536e-05	0.000204889	10	67886103	67912662	-1	Zfp365	zinc_finger_protein_365_[Source:MGI_Symbol;Acc:MGI:2143676]
ENSMUSG00000034959	824.492	-2.19688	0.334598	-6.56573	5.17777e-11	1.47267e-09	14	75016027	75052532	1	5031414D18Rik	RIKEN_cDNA_5031414D18_gene_[Source:MGI_Symbol;Acc:MGI:2685590]
ENSMUSG00000030798	7059.93	-2.19654	0.330696	-6.64216	3.09112e-11	9.61128e-10	7	45233632	45239115	-1	Cd37	CD37_antigen_[Source:MGI_Symbol;Acc:MGI:88330]
ENSMUSG00000047880	2038.13	-2.19477	0.439088	-4.99848	5.77835e-07	3.83185e-06	9	44511788	44556391	-1	Cxcr5	chemokine_(C-X-C_motif)_receptor_5_[Source:MGI_Symbol;Acc:MGI:103567]
ENSMUSG00000027692	656.779	-2.19444	0.339818	-6.45769	1.06315e-10	2.66548e-09	3	28263214	28675858	1	Tnik	TRAF2_and_NCK_interacting_kinase_[Source:MGI_Symbol;Acc:MGI:1916264]
ENSMUSG00000075012	13.72	-2.19442	0.51699	-4.24461	2.18975e-05	9.33884e-05	2	102449368	102451792	-1	Fjx1	four_jointed_box_1_(Drosophila)_[Source:MGI_Symbol;Acc:MGI:1341907]
ENSMUSG00000027347	3165.67	-2.1927	0.27173	-8.06942	7.06348e-16	1.32403e-13	2	117279993	117343001	-1	Rasgrp1	RAS_guanyl_releasing_protein_1_[Source:MGI_Symbol;Acc:MGI:1314635]
ENSMUSG00000093470	1027.71	-2.19206	0.415875	-5.27096	1.3571e-07	1.08315e-06	11	23736847	23740357	-1	Gm20645	predicted_gene_20645_[Source:MGI_Symbol;Acc:MGI:5313092]
ENSMUSG00000041361	42.8218	-2.19178	0.482823	-4.53952	5.63835e-06	2.83242e-05	9	71504347	71592360	-1	Myzap	myocardial_zonula_adherens_protein_[Source:MGI_Symbol;Acc:MGI:2142908]
ENSMUSG00000034586	183.518	-2.19166	0.397115	-5.51895	3.41036e-08	3.32291e-07	11	115347707	115367756	-1	Hid1	HID1_domain_containing_[Source:MGI_Symbol;Acc:MGI:2445087]
ENSMUSG00000012126	320.859	-2.1911	0.421952	-5.19277	2.07188e-07	1.56661e-06	4	134102570	134127593	1	Ubxn11	UBX_domain_protein_11_[Source:MGI_Symbol;Acc:MGI:1914836]
ENSMUSG00000044156	73.4243	-2.19056	0.428608	-5.11087	3.20684e-07	2.291e-06	6	3457089	3498297	-1	Hepacam2	HEPACAM_family_member_2_[Source:MGI_Symbol;Acc:MGI:2141520]
ENSMUSG00000038179	155.689	-2.19009	0.387622	-5.65007	1.60382e-08	1.74689e-07	1	171634925	171649007	-1	Slamf7	SLAM_family_member_7_[Source:MGI_Symbol;Acc:MGI:1922595]
ENSMUSG00000053646	36.246	-2.1893	0.275971	-7.93307	2.13791e-15	3.31325e-13	9	109095436	109119911	1	Plxnb1	plexin_B1_[Source:MGI_Symbol;Acc:MGI:2154238]
ENSMUSG00000087452	29.2203	-2.18772	0.558169	-3.91946	8.87477e-05	0.000320934	11	11557421	11579460	1	Gm11998	predicted_gene_11998_[Source:MGI_Symbol;Acc:MGI:3650897]
ENSMUSG00000000617	16.7136	-2.18736	0.584967	-3.73929	0.00018454	0.000614051	11	50850685	50866208	1	Grm6	glutamate_receptor,_metabotropic_6_[Source:MGI_Symbol;Acc:MGI:1351343]
ENSMUSG00000084773	14.611	-2.18605	0.624352	-3.50131	0.000462976	0.00140103	11	45102866	45116928	-1	Gm12159	predicted_gene_12159_[Source:MGI_Symbol;Acc:MGI:3649482]
ENSMUSG00000095737	32.6442	-2.18472	0.471577	-4.63278	3.60784e-06	1.91349e-05	6	67913573	67914052	1	Igkv11-125	immunoglobulin_kappa_variable_11-125_[Source:MGI_Symbol;Acc:MGI:3642338]
ENSMUSG00000029217	700.454	-2.18461	0.350791	-6.22766	4.73443e-10	9.10879e-09	5	72755718	72868483	-1	Tec	tec_protein_tyrosine_kinase_[Source:MGI_Symbol;Acc:MGI:98662]
ENSMUSG00000037318	2244.52	-2.18373	0.324041	-6.73904	1.59439e-11	5.42919e-10	1	193175506	193201703	-1	Traf3ip3	TRAF3_interacting_protein_3_[Source:MGI_Symbol;Acc:MGI:2441706]
ENSMUSG00000092216	16.0564	-2.18311	0.564032	-3.87054	0.000108594	0.000384347	7	19852003	19858347	1	Gm19345	predicted_gene,_19345_[Source:MGI_Symbol;Acc:MGI:5011530]
ENSMUSG00000043505	703.482	-2.18059	0.310026	-7.03357	2.01316e-12	1.00727e-10	6	48746197	48754210	1	Gimap5	GTPase,_IMAP_family_member_5_[Source:MGI_Symbol;Acc:MGI:2442232]
ENSMUSG00000057132	216.237	-2.17998	0.387723	-5.62252	1.88189e-08	1.99996e-07	14	52110704	52163546	1	Rpgrip1	retinitis_pigmentosa_GTPase_regulator_interacting_protein_1_[Source:MGI_Symbol;Acc:MGI:1932134]
ENSMUSG00000008496	981.056	-2.17885	0.312203	-6.97895	2.974e-12	1.38053e-10	7	25092472	25159922	-1	Pou2f2	POU_domain,_class_2,_transcription_factor_2_[Source:MGI_Symbol;Acc:MGI:101897]
ENSMUSG00000022602	26.8219	-2.17859	0.512617	-4.24994	2.13826e-05	9.14896e-05	15	74669083	74672570	-1	Arc	activity_regulated_cytoskeletal-associated_protein_[Source:MGI_Symbol;Acc:MGI:88067]
ENSMUSG00000094023	11.3408	-2.17811	0.575726	-3.78324	0.0001548	0.000525579	14	52769753	52770390	1	Trav7d-4	T_cell_receptor_alpha_variable_7D-4_[Source:MGI_Symbol;Acc:MGI:3651273]
ENSMUSG00000079547	1319.86	-2.17747	0.375921	-5.79236	6.94022e-09	8.681e-08	17	34153072	34160223	1	H2-DMb1	histocompatibility_2,_class_II,_locus_Mb1_[Source:MGI_Symbol;Acc:MGI:95922]
ENSMUSG00000000682	4098.79	-2.17738	0.374753	-5.81018	6.24064e-09	7.99663e-08	4	134082448	134095082	-1	Cd52	CD52_antigen_[Source:MGI_Symbol;Acc:MGI:1346088]
ENSMUSG00000064267	5188.66	-2.1759	0.325674	-6.68121	2.36973e-11	7.67121e-10	5	122206804	122242297	1	Hvcn1	hydrogen_voltage-gated_channel_1_[Source:MGI_Symbol;Acc:MGI:1921346]
ENSMUSG00000028634	690.293	-2.17568	0.221716	-9.81288	9.90994e-23	1.50036e-19	4	119733784	120138045	1	Hivep3	human_immunodeficiency_virus_type_I_enhancer_binding_protein_3_[Source:MGI_Symbol;Acc:MGI:106589]
ENSMUSG00000024381	1477.94	-2.17561	0.377456	-5.76388	8.22041e-09	9.93066e-08	18	32377217	32435736	1	Bin1	bridging_integrator_1_[Source:MGI_Symbol;Acc:MGI:108092]
ENSMUSG00000042644	3147.57	-2.17548	0.328165	-6.6292	3.37504e-11	1.03148e-09	17	27057304	27122223	1	Itpr3	inositol_1,4,5-triphosphate_receptor_3_[Source:MGI_Symbol;Acc:MGI:96624]
ENSMUSG00000038437	3314.03	-2.17524	0.324156	-6.71046	1.94018e-11	6.42873e-10	11	97663414	97685463	1	Mllt6	myeloid/lymphoid_or_mixed-lineage_leukemia_(trithorax_homolog,_Drosophila);_translocated_to,_6_[Source:MGI_Symbol;Acc:MGI:1935145]
ENSMUSG00000020178	165.241	-2.17465	0.376443	-5.77683	7.61189e-09	9.36357e-08	10	75316943	75334788	1	Adora2a	adenosine_A2a_receptor_[Source:MGI_Symbol;Acc:MGI:99402]
ENSMUSG00000034936	85.1058	-2.17439	0.384353	-5.65729	1.53786e-08	1.68813e-07	11	101665541	101667832	1	Arl4d	ADP-ribosylation_factor-like_4D_[Source:MGI_Symbol;Acc:MGI:1933155]
ENSMUSG00000012889	134.556	-2.17374	0.473269	-4.59303	4.36852e-06	2.26505e-05	8	84125989	84132527	1	Podnl1	podocan-like_1_[Source:MGI_Symbol;Acc:MGI:2685352]
ENSMUSG00000040584	120.021	-2.17329	0.44536	-4.87986	1.06164e-06	6.53215e-06	5	8660077	8748575	1	Abcb1a	ATP-binding_cassette,_sub-family_B_(MDR/TAP),_member_1A_[Source:MGI_Symbol;Acc:MGI:97570]
ENSMUSG00000021097	6.75052	-2.1732	0.807711	-2.69057	0.00713307	0.0163877	12	104763114	104865076	-1	Clmn	calmin_[Source:MGI_Symbol;Acc:MGI:2136957]
ENSMUSG00000024610	38882.7	-2.1731	0.39789	-5.46156	4.71981e-08	4.37978e-07	18	60803848	60812646	1	Cd74	CD74_antigen_(invariant_polypeptide_of_major_histocompatibility_complex,_class_II_antigen-associated)_[Source:MGI_Symbol;Acc:MGI:96534]
ENSMUSG00000024063	4253.8	-2.17221	0.323322	-6.71842	1.83705e-11	6.17011e-10	17	72918305	72941942	1	Lbh	limb-bud_and_heart_[Source:MGI_Symbol;Acc:MGI:1925139]
ENSMUSG00000032094	740.334	-2.17185	0.413832	-5.24814	1.53643e-07	1.20767e-06	9	44981793	44987052	1	Cd3d	CD3_antigen,_delta_polypeptide_[Source:MGI_Symbol;Acc:MGI:88331]
ENSMUSG00000046546	599.59	-2.1714	0.330512	-6.56982	5.03757e-11	1.43695e-09	16	30599723	30602797	1	Fam43a	family_with_sequence_similarity_43,_member_A_[Source:MGI_Symbol;Acc:MGI:2676309]
ENSMUSG00000085531	13.2319	-2.16991	0.470637	-4.61058	4.01538e-06	2.103e-05	11	55137044	55140193	1	Gm12233	predicted_gene_12233_[Source:MGI_Symbol;Acc:MGI:3651340]
ENSMUSG00000018899	2188.39	-2.16916	0.314422	-6.89888	5.24155e-12	2.20908e-10	11	53770014	53778374	1	Irf1	interferon_regulatory_factor_1_[Source:MGI_Symbol;Acc:MGI:96590]
ENSMUSG00000048521	150.023	-2.16903	0.40118	-5.40663	6.42233e-08	5.69645e-07	9	123806477	123811754	1	Cxcr6	chemokine_(C-X-C_motif)_receptor_6_[Source:MGI_Symbol;Acc:MGI:1934582]
ENSMUSG00000087014	9.40611	-2.169	0.610375	-3.55355	0.000380071	0.00117427	10	39556071	39558062	-1	Gm16364	predicted_gene_16364_[Source:MGI_Symbol;Acc:MGI:3840142]
ENSMUSG00000043263	1003.17	-2.16761	0.425235	-5.09744	3.44273e-07	2.43478e-06	1	173630859	173647928	1	Pyhin1	pyrin_and_HIN_domain_family,_member_1_[Source:MGI_Symbol;Acc:MGI:2138243]
ENSMUSG00000022504	2730.9	-2.16605	0.394576	-5.48958	4.02898e-08	3.83084e-07	16	10488178	10527564	1	Ciita	class_II_transactivator_[Source:MGI_Symbol;Acc:MGI:108445]
ENSMUSG00000023236	113.722	-2.16579	0.473633	-4.57271	4.81457e-06	2.46887e-05	2	113776362	113829121	-1	Scg5	secretogranin_V_[Source:MGI_Symbol;Acc:MGI:98289]
ENSMUSG00000098620	8.64377	-2.16459	0.922929	-2.34535	0.0190092	0.0391278	15	100595416	100597293	1	RP23-432N1.6
ENSMUSG00000076688	10.3745	-2.16291	0.533823	-4.05174	5.08377e-05	0.000196309	12	114564578	114565012	-1	Ighv15-2	immunoglobulin_heavy_variable_V15-2_[Source:MGI_Symbol;Acc:MGI:4947963]
ENSMUSG00000055717	359.386	-2.16201	0.360797	-5.99233	2.06855e-09	3.16256e-08	14	103650228	103704907	1	Slain1	SLAIN_motif_family,_member_1_[Source:MGI_Symbol;Acc:MGI:2145578]
ENSMUSG00000040350	633.159	-2.16084	0.416901	-5.1831	2.18233e-07	1.63831e-06	11	48826140	48852209	1	Trim7	tripartite_motif-containing_7_[Source:MGI_Symbol;Acc:MGI:2137353]
ENSMUSG00000031097	37.0468	-2.15973	0.446578	-4.83618	1.3236e-06	7.91585e-06	7	142441808	142444410	1	Tnni2	troponin_I,_skeletal,_fast_2_[Source:MGI_Symbol;Acc:MGI:105070]
ENSMUSG00000021356	1435.28	-2.15953	0.334983	-6.44671	1.14306e-10	2.81926e-09	13	30749226	30766927	1	Irf4	interferon_regulatory_factor_4_[Source:MGI_Symbol;Acc:MGI:1096873]
ENSMUSG00000094491	17.5705	-2.15932	0.48218	-4.47824	7.52602e-06	3.63681e-05	6	67724914	67725661	1	Igkv1-133	immunoglobulin_kappa_variable_1-133_[Source:MGI_Symbol;Acc:MGI:3648380]
ENSMUSG00000073491	41.1451	-2.15862	0.476993	-4.52547	6.02613e-06	2.99209e-05	1	173566284	173599274	-1	Pydc4	pyrin_domain_containing_4_[Source:MGI_Symbol;Acc:MGI:3695276]
ENSMUSG00000038020	121.164	-2.15861	0.957003	-2.2556	0.0240959	0.0480697	11	98836785	98853697	1	Rapgefl1	Rap_guanine_nucleotide_exchange_factor_(GEF)-like_1_[Source:MGI_Symbol;Acc:MGI:3611446]
ENSMUSG00000041750	28.2696	-2.15756	0.321316	-6.71477	1.88367e-11	6.29838e-10	3	86986586	86989533	1	Cd1d2	CD1d2_antigen_[Source:MGI_Symbol;Acc:MGI:107675]
ENSMUSG00000063646	628.711	-2.15615	0.328586	-6.5619	5.31263e-11	1.50667e-09	5	37028335	37148001	1	Jakmip1	janus_kinase_and_microtubule_interacting_protein_1_[Source:MGI_Symbol;Acc:MGI:1923321]
ENSMUSG00000022092	525.685	-2.15489	0.295338	-7.29634	2.95706e-13	2.00003e-11	14	70217898	70289449	-1	Ppp3cc	protein_phosphatase_3,_catalytic_subunit,_gamma_isoform_[Source:MGI_Symbol;Acc:MGI:107162]
ENSMUSG00000076462	17.7908	-2.15447	0.799821	-2.69369	0.00706655	0.0162538	6	41047556	41047995	1	Trbv2	T_cell_receptor_beta,_variable_2_[Source:MGI_Symbol;Acc:MGI:98599]
ENSMUSG00000042763	14.7903	-2.15397	0.422811	-5.0944	3.49842e-07	2.46796e-06	4	124855239	124862171	-1	Maneal	mannosidase,_endo-alpha-like_[Source:MGI_Symbol;Acc:MGI:2684896]
ENSMUSG00000053985	25.8284	-2.15313	0.41358	-5.20607	1.92878e-07	1.46969e-06	7	30038053	30044734	-1	Zfp14	zinc_finger_protein_14_[Source:MGI_Symbol;Acc:MGI:99160]
ENSMUSG00000025433	27.1536	-2.15267	0.837485	-2.5704	0.010158	0.022507	17	40221777	40242288	-1	Crisp3	cysteine-rich_secretory_protein_3_[Source:MGI_Symbol;Acc:MGI:102552]
ENSMUSG00000093887	24.1976	-2.15186	0.52414	-4.10551	4.03431e-05	0.000159991	14	3846245	3856085	1	Gm3033	predicted_gene_3033_[Source:MGI_Symbol;Acc:MGI:3781211]
ENSMUSG00000000732	1509.46	-2.15165	0.394199	-5.45827	4.808e-08	4.45323e-07	10	78069360	78079525	1	Icosl	icos_ligand_[Source:MGI_Symbol;Acc:MGI:1354701]
ENSMUSG00000033707	8.34933	-2.15151	0.664936	-3.23566	0.00121361	0.00333141	15	76715276	76722173	-1	Lrrc24	leucine_rich_repeat_containing_24_[Source:MGI_Symbol;Acc:MGI:3605040]
ENSMUSG00000045362	292.535	-2.15131	0.39744	-5.41292	6.20065e-08	5.52723e-07	7	143607685	143627845	-1	Tnfrsf26	tumor_necrosis_factor_receptor_superfamily,_member_26_[Source:MGI_Symbol;Acc:MGI:2651928]
ENSMUSG00000076470	61.4029	-2.15126	0.340803	-6.31232	2.74886e-10	5.83635e-09	6	41130147	41130585	1	Trbv13-3	T_cell_receptor_beta,_variable_13-3_[Source:MGI_Symbol;Acc:MGI:98607]
ENSMUSG00000090222	57.1194	-2.15105	0.372545	-5.77393	7.74415e-09	9.47352e-08	1	173775837	173802720	-1	Gm16340	predicted_gene_16340_[Source:MGI_Symbol;Acc:MGI:3840117]
ENSMUSG00000044770	763.85	-2.15048	0.416027	-5.16909	2.35234e-07	1.74383e-06	10	42860370	42960780	1	Scml4	sex_comb_on_midleg-like_4_(Drosophila)_[Source:MGI_Symbol;Acc:MGI:2446140]
ENSMUSG00000039157	1663.1	-2.14859	0.387654	-5.54255	2.98095e-08	2.9602e-07	2	32535332	32569756	1	Fam102a	family_with_sequence_similarity_102,_member_A_[Source:MGI_Symbol;Acc:MGI:2138935]
ENSMUSG00000004568	3034.27	-2.14855	0.322207	-6.66824	2.58881e-11	8.28502e-10	8	3393006	3456601	1	Arhgef18	rho/rac_guanine_nucleotide_exchange_factor_(GEF)_18_[Source:MGI_Symbol;Acc:MGI:2142567]
ENSMUSG00000076776	5.22892	-2.14821	0.866912	-2.478	0.013212	0.0283575	14	52835840	52836386	1	Trav7d-5	T_cell_receptor_alpha_variable_7D-5_[Source:MGI_Symbol;Acc:MGI:3649422]
ENSMUSG00000057123	5.23925	-2.14713	0.929131	-2.3109	0.0208384	0.0423219	3	97032416	97053634	1	Gja5	gap_junction_protein,_alpha_5_[Source:MGI_Symbol;Acc:MGI:95716]
ENSMUSG00000021262	2552.31	-2.14641	0.283561	-7.5695	3.74671e-14	3.57974e-12	12	108554720	108688513	1	Evl	Ena-vasodilator_stimulated_phosphoprotein_[Source:MGI_Symbol;Acc:MGI:1194884]
ENSMUSG00000040699	5067.79	-2.14622	0.314387	-6.82669	8.68981e-12	3.33397e-10	11	106156256	106160860	-1	Limd2	LIM_domain_containing_2_[Source:MGI_Symbol;Acc:MGI:1915053]
ENSMUSG00000076939	173.514	-2.14597	0.313163	-6.85257	7.25334e-12	2.87823e-10	16	19241211	19241679	-1	Iglv3	immunoglobulin_lambda_variable_3_[Source:MGI_Symbol;Acc:MGI:3645509]
ENSMUSG00000060586	11050.5	-2.14576	0.405284	-5.29446	1.19366e-07	9.72421e-07	17	34305883	34316199	1	H2-Eb1	histocompatibility_2,_class_II_antigen_E_beta_[Source:MGI_Symbol;Acc:MGI:95901]
ENSMUSG00000021636	103.531	-2.14458	0.361441	-5.93343	2.96673e-09	4.27461e-08	13	100595957	100616971	-1	Marveld2	MARVEL_(membrane-associating)_domain_containing_2_[Source:MGI_Symbol;Acc:MGI:2446166]
ENSMUSG00000042156	172.762	-2.14366	0.421651	-5.08396	3.69645e-07	2.58909e-06	14	118875520	118925314	-1	Dzip1	DAZ_interacting_protein_1_[Source:MGI_Symbol;Acc:MGI:1914311]
ENSMUSG00000021217	26.0145	-2.14356	0.364808	-5.87586	4.20646e-09	5.74143e-08	7	36698118	36773545	1	Tshz3	teashirt_zinc_finger_family_member_3_[Source:MGI_Symbol;Acc:MGI:2442819]
ENSMUSG00000097795	8.47298	-2.14351	0.592764	-3.61612	0.000299049	0.000947045	10	22124496	22125438	1	Gm7678	predicted_gene_7678_[Source:MGI_Symbol;Acc:MGI:3647136]
ENSMUSG00000067341	106.597	-2.14329	0.536564	-3.99447	6.48378e-05	0.000243677	17	34325665	34340229	1	H2-Eb2	histocompatibility_2,_class_II_antigen_E_beta2_[Source:MGI_Symbol;Acc:MGI:95902]
ENSMUSG00000030167	86.5713	-2.14307	0.568702	-3.76835	0.000164331	0.000553829	6	129666015	129678973	-1	Klrc1	killer_cell_lectin-like_receptor_subfamily_C,_member_1_[Source:MGI_Symbol;Acc:MGI:1336161]
ENSMUSG00000076473	9.57848	-2.14301	0.596763	-3.59106	0.000329341	0.00103185	6	41151791	41152225	1	Trbv16	T_cell_receptor_beta,_variable_16_[Source:MGI_Symbol;Acc:MGI:98585]
ENSMUSG00000069893	1217.8	-2.14229	0.369152	-5.80327	6.50321e-09	8.26614e-08	11	48946150	48979398	-1	9930111J21Rik1	RIKEN_cDNA_9930111J21_gene_1_[Source:MGI_Symbol;Acc:MGI:3041173]
ENSMUSG00000028965	83.6152	-2.14084	0.324434	-6.59871	4.14751e-11	1.22203e-09	4	150914562	150946102	1	Tnfrsf9	tumor_necrosis_factor_receptor_superfamily,_member_9_[Source:MGI_Symbol;Acc:MGI:1101059]
ENSMUSG00000024013	1514.92	-2.14048	0.299943	-7.13629	9.58822e-13	5.42286e-11	17	29360914	29379660	1	Fgd2	FYVE,_RhoGEF_and_PH_domain_containing_2_[Source:MGI_Symbol;Acc:MGI:1347084]
ENSMUSG00000043243	1719.53	-2.13976	0.532041	-4.0218	5.77559e-05	0.000220215	8	71597648	71607936	1	Fam129c	family_with_sequence_similarity_129,_member_C_[Source:MGI_Symbol;Acc:MGI:3686743]
ENSMUSG00000041189	103.694	-2.13884	0.427184	-5.00683	5.53349e-07	3.70317e-06	11	69784036	69795943	-1	Chrnb1	cholinergic_receptor,_nicotinic,_beta_polypeptide_1_(muscle)_[Source:MGI_Symbol;Acc:MGI:87890]
ENSMUSG00000028347	13.1919	-2.13882	0.585497	-3.653	0.000259192	0.000831661	4	48585174	48663131	1	Tmeff1	transmembrane_protein_with_EGF-like_and_two_follistatin-like_domains_1_[Source:MGI_Symbol;Acc:MGI:1926810]
ENSMUSG00000091649	295.638	-2.13686	0.330891	-6.45789	1.0617e-10	2.66535e-09	14	59320964	59341335	-1	Phf11b	PHD_finger_protein_11B_[Source:MGI_Symbol;Acc:MGI:3645789]
ENSMUSG00000034171	647.619	-2.13577	0.415482	-5.14047	2.74049e-07	1.99564e-06	4	115967145	116017926	-1	Faah	fatty_acid_amide_hydrolase_[Source:MGI_Symbol;Acc:MGI:109609]
ENSMUSG00000005883	33.4424	-2.13505	0.379528	-5.62555	1.84922e-08	1.97057e-07	2	172977700	172993576	1	Spo11	SPO11_meiotic_protein_covalently_bound_to_DSB_homolog_(S._cerevisiae)_[Source:MGI_Symbol;Acc:MGI:1349669]
ENSMUSG00000001029	466.165	-2.13354	0.341415	-6.24912	4.12775e-10	8.14869e-09	11	106377656	106388075	-1	Icam2	intercellular_adhesion_molecule_2_[Source:MGI_Symbol;Acc:MGI:96394]
ENSMUSG00000032281	58.8397	-2.13284	0.322486	-6.61375	3.7471e-11	1.12253e-09	9	54604877	54661870	-1	Acsbg1	acyl-CoA_synthetase_bubblegum_family_member_1_[Source:MGI_Symbol;Acc:MGI:2385656]
ENSMUSG00000030313	1050.7	-2.13268	0.372711	-5.72207	1.05236e-08	1.22996e-07	6	148988071	149101680	-1	Dennd5b	DENN/MADD_domain_containing_5B_[Source:MGI_Symbol;Acc:MGI:2444273]
ENSMUSG00000027298	56.1989	-2.13141	0.27199	-7.83637	4.63769e-15	6.20945e-13	2	119797733	119818104	1	Tyro3	TYRO3_protein_tyrosine_kinase_3_[Source:MGI_Symbol;Acc:MGI:104294]
ENSMUSG00000086410	3.03208	-2.12999	0.93508	-2.27787	0.0227342	0.0456122	7	68338668	68353201	-1	Gm16158	predicted_gene_16158_[Source:MGI_Symbol;Acc:MGI:3801750]
ENSMUSG00000031398	147.268	-2.12995	0.265537	-8.0213	1.0463e-15	1.88833e-13	X	74329066	74344689	1	Plxna3	plexin_A3_[Source:MGI_Symbol;Acc:MGI:107683]
ENSMUSG00000045136	159.774	-2.12987	0.339621	-6.2713	3.58054e-10	7.22052e-09	13	34127008	34130354	-1	Tubb2b	tubulin,_beta_2B_class_IIB_[Source:MGI_Symbol;Acc:MGI:1920960]
ENSMUSG00000041609	300.288	-2.12956	0.28977	-7.34916	1.9946e-13	1.4433e-11	5	115648175	115731621	-1	Ccdc64	coiled-coil_domain_containing_64_[Source:MGI_Symbol;Acc:MGI:1922915]
ENSMUSG00000030616	89.8384	-2.12897	0.329959	-6.45224	1.10207e-10	2.74918e-09	7	90348699	90410438	1	Sytl2	synaptotagmin-like_2_[Source:MGI_Symbol;Acc:MGI:1933366]
ENSMUSG00000074577	21.8407	-2.12845	0.35435	-6.00663	1.89421e-09	2.93095e-08	2	167980164	168010618	-1	Fam65c	family_with_sequence_similarity_65,_member_C_[Source:MGI_Symbol;Acc:MGI:1916803]
ENSMUSG00000094561	87.0414	-2.12584	0.37899	-5.60923	2.03229e-08	2.13217e-07	12	114746273	114746706	-1	Ighv1-22	immunoglobulin_heavy_variable_1-22_[Source:MGI_Symbol;Acc:MGI:4439784]
ENSMUSG00000028545	189.964	-2.12517	0.385103	-5.51844	3.42019e-08	3.32918e-07	4	111415006	111460298	1	Bend5	BEN_domain_containing_5_[Source:MGI_Symbol;Acc:MGI:1914871]
ENSMUSG00000045287	95.5529	-2.12481	0.356571	-5.95901	2.53768e-09	3.7542e-08	11	75193783	75267769	1	Rtn4rl1	reticulon_4_receptor-like_1_[Source:MGI_Symbol;Acc:MGI:2661375]
ENSMUSG00000004707	1546.95	-2.12446	0.337784	-6.28939	3.18706e-10	6.55462e-09	1	171588624	171607410	-1	Ly9	lymphocyte_antigen_9_[Source:MGI_Symbol;Acc:MGI:96885]
ENSMUSG00000084883	4.43888	-2.12423	0.785764	-2.7034	0.00686347	0.01582	12	108206345	108275417	-1	Ccdc85c	coiled-coil_domain_containing_85C_[Source:MGI_Symbol;Acc:MGI:3644008]
ENSMUSG00000053025	4.48423	-2.12359	0.941459	-2.25564	0.0240932	0.0480692	7	75114897	75309262	-1	Sv2b	synaptic_vesicle_glycoprotein_2_b_[Source:MGI_Symbol;Acc:MGI:1927338]
ENSMUSG00000095630	156.599	-2.12351	0.433901	-4.89401	9.88009e-07	6.14211e-06	6	70260409	70260933	-1	Igkv6-23	immunoglobulin_kappa_variable_6-23_[Source:MGI_Symbol;Acc:MGI:3711980]
ENSMUSG00000071757	552.111	-2.12344	0.354684	-5.98685	2.13946e-09	3.24163e-08	15	57694665	57839833	1	Zhx2	zinc_fingers_and_homeoboxes_2_[Source:MGI_Symbol;Acc:MGI:2683087]
ENSMUSG00000051243	22.087	-2.12342	0.388449	-5.4664	4.59263e-08	4.28868e-07	9	58196298	58204319	-1	Islr2	immunoglobulin_superfamily_containing_leucine-rich_repeat_2_[Source:MGI_Symbol;Acc:MGI:2444277]
ENSMUSG00000038605	154.437	-2.12237	0.287787	-7.3748	1.64589e-13	1.22243e-11	2	181595218	181599212	-1	Samd10	sterile_alpha_motif_domain_containing_10_[Source:MGI_Symbol;Acc:MGI:2443872]
ENSMUSG00000096452	20.6578	-2.12206	0.515121	-4.11953	3.79642e-05	0.000151565	12	115861867	115862160	-1	Ighv1-77	immunoglobulin_heavy_variable_1-77_[Source:MGI_Symbol;Acc:MGI:4439670]
ENSMUSG00000032657	494.016	-2.12172	0.363224	-5.84134	5.17814e-09	6.8217e-08	3	89183143	89189295	1	Fam189b	family_with_sequence_similarity_189,_member_B_[Source:MGI_Symbol;Acc:MGI:1915771]
ENSMUSG00000026989	86.5601	-2.12104	0.418997	-5.0622	4.14446e-07	2.87526e-06	2	59484653	59505020	1	Dapl1	death_associated_protein-like_1_[Source:MGI_Symbol;Acc:MGI:1923997]
ENSMUSG00000090881	13.9052	-2.12023	0.611686	-3.46621	0.00052785	0.00156988	14	59244441	59260216	-1	Gm6904	predicted_gene_6904_[Source:MGI_Symbol;Acc:MGI:3644962]
ENSMUSG00000045231	71.2683	-2.11941	0.284437	-7.45122	9.2479e-14	7.79543e-12	16	23220656	23225368	-1	BC106179	cDNA_sequence_BC106179_[Source:MGI_Symbol;Acc:MGI:3702726]
ENSMUSG00000090024	3.2797	-2.11879	0.941226	-2.2511	0.0243795	0.0485763	8	14961066	14961586	-1	Gm16350	predicted_gene_16350_[Source:MGI_Symbol;Acc:MGI:3840133]
ENSMUSG00000039328	395.165	-2.11857	0.354465	-5.97682	2.27534e-09	3.42117e-08	8	31111820	31131482	1	Rnf122	ring_finger_protein_122_[Source:MGI_Symbol;Acc:MGI:1916117]
ENSMUSG00000033027	11.9901	-2.11749	0.885819	-2.39043	0.0168285	0.0351088	6	129639064	129643337	-1	Klrc3	killer_cell_lectin-like_receptor_subfamily_C,_member_3_[Source:MGI_Symbol;Acc:MGI:1929720]
ENSMUSG00000007207	74.3294	-2.1171	0.245559	-8.62154	6.60571e-18	2.54929e-15	5	135023482	135051100	1	Stx1a	syntaxin_1A_(brain)_[Source:MGI_Symbol;Acc:MGI:109355]
ENSMUSG00000038233	5.20037	-2.11602	0.679663	-3.11334	0.00184983	0.00485845	9	121950988	121980208	1	Fam198a	family_with_sequence_similarity_198,_member_A_[Source:MGI_Symbol;Acc:MGI:3041196]
ENSMUSG00000041653	2.93673	-2.11462	0.873827	-2.41995	0.0155225	0.0327067	15	84167816	84189512	1	Pnpla3	patatin-like_phospholipase_domain_containing_3_[Source:MGI_Symbol;Acc:MGI:2151796]
ENSMUSG00000091906	5.18087	-2.11425	0.899983	-2.34921	0.0188132	0.0387648	13	102760255	102761896	1	1700099I09Rik	RIKEN_cDNA_1700099I09_gene_[Source:MGI_Symbol;Acc:MGI:1923874]
ENSMUSG00000047419	107.89	-2.11425	0.469603	-4.5022	6.72522e-06	3.29843e-05	13	93040713	93144724	-1	Cmya5	cardiomyopathy_associated_5_[Source:MGI_Symbol;Acc:MGI:1923719]
ENSMUSG00000066621	1430.32	-2.11403	0.31826	-6.64247	3.08469e-11	9.60646e-10	5	144194442	144223615	-1	Tecpr1	tectonin_beta-propeller_repeat_containing_1_[Source:MGI_Symbol;Acc:MGI:1917631]
ENSMUSG00000096908	10.1797	-2.11265	0.776064	-2.72226	0.0064837	0.0150451	14	53443249	53443838	1	Trav7-3	T_cell_receptor_alpha_variable_7-3_[Source:MGI_Symbol;Acc:MGI:3649556]
ENSMUSG00000037754	1904.47	-2.11193	0.33574	-6.29038	3.16691e-10	6.53365e-09	2	158665398	158766334	1	Ppp1r16b	protein_phosphatase_1,_regulatory_(inhibitor)_subunit_16B_[Source:MGI_Symbol;Acc:MGI:2151841]
ENSMUSG00000076557	3.27034	-2.11131	0.862852	-2.4469	0.0144093	0.0306234	6	69587295	69587580	-1	Igkv4-56	immunoglobulin_kappa_chain_variable_4-56_[Source:MGI_Symbol;Acc:MGI:4439916]
ENSMUSG00000059146	25.4558	-2.11061	0.376482	-5.60614	2.06885e-08	2.16246e-07	7	78192362	78578408	-1	Ntrk3	neurotrophic_tyrosine_kinase,_receptor,_type_3_[Source:MGI_Symbol;Acc:MGI:97385]
ENSMUSG00000071064	238.987	-2.11024	0.196993	-10.7122	8.91763e-27	4.38792e-23	8	79028437	79193766	1	Zfp827	zinc_finger_protein_827_[Source:MGI_Symbol;Acc:MGI:2444807]
ENSMUSG00000085914	4.83702	-2.10927	0.938652	-2.24713	0.0246317	0.0490045	2	167662109	167667697	1	Gm14320	predicted_gene_14320_[Source:MGI_Symbol;Acc:MGI:3649455]
ENSMUSG00000075602	92.6983	-2.10785	0.468092	-4.50306	6.69815e-06	3.28679e-05	15	74994878	74997634	-1	Ly6a	lymphocyte_antigen_6_complex,_locus_A_[Source:MGI_Symbol;Acc:MGI:107527]
ENSMUSG00000029869	192.818	-2.107	0.323377	-6.51561	7.23953e-11	1.94391e-09	6	41605482	41620509	1	Ephb6	Eph_receptor_B6_[Source:MGI_Symbol;Acc:MGI:1096338]
ENSMUSG00000005583	2696.33	-2.10679	0.36743	-5.73385	9.81748e-09	1.16053e-07	13	83504034	83667079	1	Mef2c	myocyte_enhancer_factor_2C_[Source:MGI_Symbol;Acc:MGI:99458]
ENSMUSG00000076677	242.994	-2.1056	0.362245	-5.81264	6.14939e-09	7.90028e-08	12	114391712	114392169	-1	Ighv6-3	immunoglobulin_heavy_variable_6-3_[Source:MGI_Symbol;Acc:MGI:4439854]
ENSMUSG00000055148	2122.52	-2.10512	0.409485	-5.14088	2.73451e-07	1.99336e-06	8	72319033	72321656	1	Klf2	Kruppel-like_factor_2_(lung)_[Source:MGI_Symbol;Acc:MGI:1342772]
ENSMUSG00000030310	12.8767	-2.10483	0.698867	-3.01178	0.00259721	0.00659909	6	114282635	114317522	1	Slc6a1	solute_carrier_family_6_(neurotransmitter_transporter,_GABA),_member_1_[Source:MGI_Symbol;Acc:MGI:95627]
ENSMUSG00000074497	703.988	-2.10476	0.376065	-5.59679	2.18353e-08	2.2631e-07	8	3353415	3390295	1	A430078G23Rik	RIKEN_cDNA_A430078G23_gene_[Source:MGI_Symbol;Acc:MGI:2442135]
ENSMUSG00000029814	99.4009	-2.10421	0.67804	-3.10337	0.00191332	0.00500704	6	49085221	49214954	-1	Igf2bp3	insulin-like_growth_factor_2_mRNA_binding_protein_3_[Source:MGI_Symbol;Acc:MGI:1890359]
ENSMUSG00000050538	5.18585	-2.10404	0.854585	-2.46206	0.0138141	0.0294922	11	97841293	97844099	1	B230217C12Rik	RIKEN_cDNA_B230217C12_gene_[Source:MGI_Symbol;Acc:MGI:1915377]
ENSMUSG00000076548	31.3089	-2.10347	0.495642	-4.24393	2.19635e-05	9.35993e-05	6	69283794	69284319	-1	Igkv4-69	immunoglobulin_kappa_variable_4-69_[Source:MGI_Symbol;Acc:MGI:3648668]
ENSMUSG00000094051	23.1954	-2.10338	0.684905	-3.07105	0.00213306	0.00552333	12	114879888	114880321	-1	Ighv1-36	immunoglobulin_heavy_variable_1-36_[Source:MGI_Symbol;Acc:MGI:4439639]
ENSMUSG00000055809	30.5896	-2.10232	0.48153	-4.36593	1.26585e-05	5.77526e-05	7	4522933	4532453	-1	Dnaaf3	dynein,_axonemal_assembly_factor_3_[Source:MGI_Symbol;Acc:MGI:3588207]
ENSMUSG00000090186	180.438	-2.10167	0.512161	-4.10353	4.06887e-05	0.000161231	1	85526602	85552178	1	Gm7592	predicted_gene_7592_[Source:MGI_Symbol;Acc:MGI:3644077]
ENSMUSG00000047507	8.09472	-2.10154	0.650285	-3.23172	0.00123048	0.00336833	17	25242659	25256364	-1	Baiap3	BAI1-associated_protein_3_[Source:MGI_Symbol;Acc:MGI:2685783]
ENSMUSG00000024349	1059.9	-2.10097	0.334288	-6.28491	3.28034e-10	6.7114e-09	18	35733678	35740554	-1	Tmem173	transmembrane_protein_173_[Source:MGI_Symbol;Acc:MGI:1919762]
ENSMUSG00000036594	17902.6	-2.10029	0.379463	-5.5349	3.11409e-08	3.08152e-07	17	34282744	34287827	-1	H2-Aa	histocompatibility_2,_class_II_antigen_A,_alpha_[Source:MGI_Symbol;Acc:MGI:95895]
ENSMUSG00000086395	20.2312	-2.10003	0.51937	-4.04342	5.26778e-05	0.000202598	11	52276055	52286179	1	A630014C17Rik	RIKEN_cDNA_A630014C17_gene_[Source:MGI_Symbol;Acc:MGI:3026989]
ENSMUSG00000057315	159.538	-2.09946	0.360611	-5.82195	5.81633e-09	7.53138e-08	5	102481391	102897936	1	Arhgap24	Rho_GTPase_activating_protein_24_[Source:MGI_Symbol;Acc:MGI:1922647]
ENSMUSG00000085823	15.2875	-2.09865	0.464308	-4.51996	6.18525e-06	3.06259e-05	4	137882370	137883937	-1	Gm13012	predicted_gene_13012_[Source:MGI_Symbol;Acc:MGI:3652270]
ENSMUSG00000028214	108.268	-2.09532	0.462528	-4.53015	5.89414e-06	2.93692e-05	4	11704457	11714752	1	Gem	GTP_binding_protein_(gene_overexpressed_in_skeletal_muscle)_[Source:MGI_Symbol;Acc:MGI:99844]
ENSMUSG00000073421	11153.2	-2.09098	0.401137	-5.21264	1.86172e-07	1.42411e-06	17	34263209	34269418	1	H2-Ab1	histocompatibility_2,_class_II_antigen_A,_beta_1_[Source:MGI_Symbol;Acc:MGI:103070]
ENSMUSG00000056418	88.6944	-2.09083	0.437644	-4.77747	1.77513e-06	1.02506e-05	9	96435784	96437434	-1	BC043934	cDNA_sequence_BC043934_[Source:MGI_Symbol;Acc:MGI:2679715]
ENSMUSG00000050271	500.519	-2.08999	0.324461	-6.4414	1.18374e-10	2.87237e-09	8	36094828	36147787	1	D8Ertd82e	DNA_segment,_Chr_8,_ERATO_Doi_82,_expressed_[Source:MGI_Symbol;Acc:MGI:1196223]
ENSMUSG00000031389	4860.11	-2.08937	0.310803	-6.72249	1.78644e-11	6.01039e-10	X	73891442	73921870	-1	Arhgap4	Rho_GTPase_activating_protein_4_[Source:MGI_Symbol;Acc:MGI:2159577]
ENSMUSG00000067203	166.951	-2.08849	0.424453	-4.92043	8.63552e-07	5.44583e-06	17	33974786	33978788	-1	H2-K2	histocompatibility_2,_K_region_locus_2_[Source:MGI_Symbol;Acc:MGI:95906]
ENSMUSG00000031842	101.216	-2.08836	0.350907	-5.95131	2.66006e-09	3.9042e-08	8	70723720	70751186	1	Pde4c	phosphodiesterase_4C,_cAMP_specific_[Source:MGI_Symbol;Acc:MGI:99556]
ENSMUSG00000039395	120.354	-2.08663	0.334552	-6.23709	4.458e-10	8.6705e-09	1	72159233	72212307	-1	Mreg	melanoregulin_[Source:MGI_Symbol;Acc:MGI:2151839]
ENSMUSG00000021294	44.5506	-2.08522	0.391547	-5.3256	1.00618e-07	8.44356e-07	12	112146208	112181747	1	Kif26a	kinesin_family_member_26A_[Source:MGI_Symbol;Acc:MGI:2447072]
ENSMUSG00000095633	36.0251	-2.08476	0.475544	-4.38395	1.16548e-05	5.36963e-05	6	69500254	69500545	-1	Igkv4-58	immunoglobulin_kappa_variable_4-58_[Source:MGI_Symbol;Acc:MGI:2685923]
ENSMUSG00000059901	190.727	-2.08456	0.600223	-3.47297	0.000514725	0.00153497	10	61197112	61273438	-1	Adamts14	a_disintegrin-like_and_metallopeptidase_(reprolysin_type)_with_thrombospondin_type_1_motif,_14_[Source:MGI_Symbol;Acc:MGI:2179942]
ENSMUSG00000038670	72.2367	-2.08405	0.269069	-7.7454	9.52833e-15	1.12974e-12	7	44501699	44524669	-1	Mybpc2	myosin_binding_protein_C,_fast-type_[Source:MGI_Symbol;Acc:MGI:1336170]
ENSMUSG00000097418	17.1661	-2.08344	0.517939	-4.02256	5.75701e-05	0.000219592	16	84713023	84715242	1	Gm26667	predicted_gene,_26667_[Source:MGI_Symbol;Acc:MGI:5477161]
ENSMUSG00000059994	1421.08	-2.0832	0.326334	-6.38363	1.7294e-10	3.9396e-09	3	87376387	87392133	1	Fcrl1	Fc_receptor-like_1_[Source:MGI_Symbol;Acc:MGI:2442862]
ENSMUSG00000000903	436.022	-2.08304	0.565068	-3.68634	0.000227499	0.000739859	10	75943057	75949657	1	Vpreb3	pre-B_lymphocyte_gene_3_[Source:MGI_Symbol;Acc:MGI:98938]
ENSMUSG00000020083	2.7906	-2.08292	0.858139	-2.42725	0.0152137	0.0321456	10	62107655	62143920	-1	2010107G23Rik	RIKEN_cDNA_2010107G23_gene_[Source:MGI_Symbol;Acc:MGI:1917144]
ENSMUSG00000032009	679.182	-2.082	0.417642	-4.98512	6.19244e-07	4.07351e-06	9	14276301	14326138	1	Sesn3	sestrin_3_[Source:MGI_Symbol;Acc:MGI:1922997]
ENSMUSG00000001349	2.79437	-2.08179	0.928434	-2.24226	0.0249444	0.0495365	9	22099281	22109630	1	Cnn1	calponin_1_[Source:MGI_Symbol;Acc:MGI:104979]
ENSMUSG00000023968	19.5803	-2.08172	0.576778	-3.60922	0.000307114	0.000969931	17	46428926	46431776	1	Crip3	cysteine-rich_protein_3_[Source:MGI_Symbol;Acc:MGI:2152434]
ENSMUSG00000019312	25.3191	-2.08085	0.445695	-4.66878	3.02995e-06	1.64059e-05	11	98446394	98455373	1	Grb7	growth_factor_receptor_bound_protein_7_[Source:MGI_Symbol;Acc:MGI:102683]
ENSMUSG00000059493	12.0306	-2.08049	0.578252	-3.59789	0.000320808	0.00100785	X	161833296	162159730	-1	Nhs	Nance-Horan_syndrome_(human)_[Source:MGI_Symbol;Acc:MGI:2684894]
ENSMUSG00000097233	197.329	-2.08026	0.4118	-5.05163	4.38051e-07	3.01776e-06	19	4169566	4174284	1	Gm17552	predicted_gene,_17552_[Source:MGI_Symbol;Acc:MGI:4937186]
ENSMUSG00000084915	35.3937	-2.07966	0.355335	-5.85268	4.83726e-09	6.4329e-08	15	89476236	89484847	1	C230037L18Rik	RIKEN_cDNA_C230037L18_gene_[Source:MGI_Symbol;Acc:MGI:3697701]
ENSMUSG00000082630	6.00428	-2.07866	0.782017	-2.65807	0.00785892	0.0178985	X	107174610	107175494	-1	Gm14834	predicted_gene_14834_[Source:MGI_Symbol;Acc:MGI:3801979]
ENSMUSG00000076508	121.829	-2.07714	0.454457	-4.5706	4.86339e-06	2.48627e-05	6	67861159	67861659	1	Igkv17-127	immunoglobulin_kappa_variable_17-127_[Source:MGI_Symbol;Acc:MGI:3646891]
ENSMUSG00000028782	37.1808	-2.07667	0.431439	-4.81336	1.48414e-06	8.76674e-06	4	129984870	130022633	1	Bai2	brain-specific_angiogenesis_inhibitor_2_[Source:MGI_Symbol;Acc:MGI:2451244]
ENSMUSG00000035042	570.307	-2.07483	0.454037	-4.56975	4.88317e-06	2.49443e-05	11	83525778	83530518	-1	Ccl5	chemokine_(C-C_motif)_ligand_5_[Source:MGI_Symbol;Acc:MGI:98262]
ENSMUSG00000005802	317.657	-2.07454	0.35128	-5.90567	3.5121e-09	4.94105e-08	2	122681233	122702663	-1	Slc30a4	solute_carrier_family_30_(zinc_transporter),_member_4_[Source:MGI_Symbol;Acc:MGI:1345282]
ENSMUSG00000027546	170.149	-2.07313	0.276104	-7.50852	5.98003e-14	5.44902e-12	2	168634438	168742409	-1	Atp9a	ATPase,_class_II,_type_9A_[Source:MGI_Symbol;Acc:MGI:1330826]
ENSMUSG00000097300	10.0322	-2.0725	0.691043	-2.99909	0.0027079	0.00684873	10	13967024	14007405	-1	Gm26835	predicted_gene,_26835_[Source:MGI_Symbol;Acc:MGI:5477329]
ENSMUSG00000051124	742.805	-2.07215	0.30615	-6.76842	1.30195e-11	4.60881e-10	6	48676129	48679114	1	Gimap9	GTPase,_IMAP_family_member_9_[Source:MGI_Symbol;Acc:MGI:3511744]
ENSMUSG00000007908	15.2367	-2.07182	0.47028	-4.4055	1.05543e-05	4.93535e-05	9	76014855	76136350	1	Hmgcll1	3-hydroxymethyl-3-methylglutaryl-Coenzyme_A_lyase-like_1_[Source:MGI_Symbol;Acc:MGI:2446108]
ENSMUSG00000031255	39.3997	-2.06965	0.363288	-5.697	1.21932e-08	1.39527e-07	X	133936385	133981812	-1	Sytl4	synaptotagmin-like_4_[Source:MGI_Symbol;Acc:MGI:1351606]
ENSMUSG00000076545	100.812	-2.06951	0.418231	-4.94823	7.4891e-07	4.82489e-06	6	69226854	69227383	-1	Igkv4-72	immunoglobulin_kappa_chain_variable_4-72_[Source:MGI_Symbol;Acc:MGI:2686345]
ENSMUSG00000026573	23.5862	-2.06942	0.457779	-4.52056	6.16757e-06	3.05538e-05	1	164931644	164935527	-1	Xcl1	chemokine_(C_motif)_ligand_1_[Source:MGI_Symbol;Acc:MGI:104593]
ENSMUSG00000001588	3997.22	-2.06921	0.338787	-6.1077	1.01075e-09	1.70322e-08	11	69881567	69895539	-1	Acap1	ArfGAP_with_coiled-coil,_ankyrin_repeat_and_PH_domains_1_[Source:MGI_Symbol;Acc:MGI:2388270]
ENSMUSG00000079298	11.042	-2.0692	0.718307	-2.88067	0.00396834	0.00967483	6	128813706	128826331	-1	Klrb1b	killer_cell_lectin-like_receptor_subfamily_B_member_1B_[Source:MGI_Symbol;Acc:MGI:107539]
ENSMUSG00000057069	1253.31	-2.06912	0.293354	-7.05331	1.74706e-12	8.978e-11	13	12565883	12609526	1	Ero1lb	ERO1-like_beta_(S._cerevisiae)_[Source:MGI_Symbol;Acc:MGI:1914725]
ENSMUSG00000029868	3.59069	-2.06892	0.91163	-2.26948	0.0232392	0.0465305	6	41620621	41636405	-1	Trpv6	transient_receptor_potential_cation_channel,_subfamily_V,_member_6_[Source:MGI_Symbol;Acc:MGI:1927259]
ENSMUSG00000096649	5.42826	-2.06782	0.844384	-2.44891	0.0143291	0.0304794	12	114829264	114829557	-1	Ighv1-31	immunoglobulin_heavy_variable_1-31_[Source:MGI_Symbol;Acc:MGI:4439889]
ENSMUSG00000085184	27.2072	-2.06677	0.378549	-5.45971	4.76925e-08	4.42149e-07	1	172538133	172558129	-1	4933439K11Rik	RIKEN_cDNA_4933439K11_gene_[Source:MGI_Symbol;Acc:MGI:1918569]
ENSMUSG00000030165	131.068	-2.06662	0.481498	-4.29206	1.77022e-05	7.74081e-05	6	129591782	129598775	1	Klrd1	killer_cell_lectin-like_receptor,_subfamily_D,_member_1_[Source:MGI_Symbol;Acc:MGI:1196275]
ENSMUSG00000062488	52.7553	-2.06584	0.4318	-4.78424	1.71636e-06	9.9386e-06	19	34607970	34613401	1	I830012O16Rik	RIKEN_cDNA_I830012O16_gene_[Source:MGI_Symbol;Acc:MGI:3698419]
ENSMUSG00000027544	630.034	-2.06416	0.353645	-5.8368	5.32129e-09	6.95735e-08	2	168476410	168601657	-1	Nfatc2	nuclear_factor_of_activated_T_cells,_cytoplasmic,_calcineurin_dependent_2_[Source:MGI_Symbol;Acc:MGI:102463]
ENSMUSG00000061723	20.2499	-2.06409	0.505626	-4.08225	4.46019e-05	0.000174524	7	142498836	142516009	1	Tnnt3	troponin_T3,_skeletal,_fast_[Source:MGI_Symbol;Acc:MGI:109550]
ENSMUSG00000029032	11.7233	-2.06395	0.523022	-3.9462	7.9402e-05	0.000291402	4	154278486	154301676	-1	Arhgef16	Rho_guanine_nucleotide_exchange_factor_(GEF)_16_[Source:MGI_Symbol;Acc:MGI:2446219]
ENSMUSG00000052013	2278.07	-2.06322	0.329741	-6.2571	3.92202e-10	7.79729e-09	16	45224315	45252895	1	Btla	B_and_T_lymphocyte_associated_[Source:MGI_Symbol;Acc:MGI:2658978]
ENSMUSG00000044303	7.9445	-2.06224	0.633653	-3.25453	0.00113581	0.00314062	4	89274471	89294653	-1	Cdkn2a	cyclin-dependent_kinase_inhibitor_2A_[Source:MGI_Symbol;Acc:MGI:104738]
ENSMUSG00000030067	3274.49	-2.06184	0.262297	-7.86072	3.81934e-15	5.36974e-13	6	98925338	99522721	-1	Foxp1	forkhead_box_P1_[Source:MGI_Symbol;Acc:MGI:1914004]
ENSMUSG00000076937	4819.63	-2.0618	0.337044	-6.11731	9.51659e-10	1.62451e-08	16	19198401	19200351	-1	Iglc2	immunoglobulin_lambda_constant_2_[Source:MGI_Symbol;Acc:MGI:99547]
ENSMUSG00000079659	391.517	-2.06171	0.314645	-6.55248	5.65898e-11	1.5821e-09	5	9100737	9118983	1	Tmem243	transmembrane_protein_243,_mitochondrial_[Source:MGI_Symbol;Acc:MGI:3606159]
ENSMUSG00000023947	1053.53	-2.06161	0.335045	-6.15323	7.59228e-10	1.34988e-08	17	45555716	45563169	1	Nfkbie	nuclear_factor_of_kappa_light_polypeptide_gene_enhancer_in_B_cells_inhibitor,_epsilon_[Source:MGI_Symbol;Acc:MGI:1194908]
ENSMUSG00000029581	585.733	-2.06159	0.40749	-5.05924	4.20929e-07	2.91613e-06	5	142960343	142973185	1	Fscn1	fascin_homolog_1,_actin_bundling_protein_(Strongylocentrotus_purpuratus)_[Source:MGI_Symbol;Acc:MGI:1352745]
ENSMUSG00000050379	2130.74	-2.06108	0.30229	-6.81824	9.21612e-12	3.50323e-10	X	36911326	36991794	-1	2019-09-06	septin_6_[Source:MGI_Symbol;Acc:MGI:1888939]
ENSMUSG00000052477	328.834	-2.0608	0.382259	-5.39112	7.00196e-08	6.15784e-07	1	84992690	85270566	-1	C130026I21Rik	RIKEN_cDNA_C130026I21_gene_[Source:MGI_Symbol;Acc:MGI:3612702]
ENSMUSG00000020941	820.968	-2.06072	0.327347	-6.29523	3.06949e-10	6.36604e-09	11	103219762	103267472	-1	Map3k14	mitogen-activated_protein_kinase_kinase_kinase_14_[Source:MGI_Symbol;Acc:MGI:1858204]
ENSMUSG00000040751	707.706	-2.06068	0.352814	-5.8407	5.19809e-09	6.84339e-08	5	134600268	134615023	-1	Lat2	linker_for_activation_of_T_cells_family,_member_2_[Source:MGI_Symbol;Acc:MGI:1926479]
ENSMUSG00000028871	7.39209	-2.06026	0.572889	-3.59627	0.000322816	0.00101351	4	124986430	125009099	1	Rspo1	R-spondin_homolog_(Xenopus_laevis)_[Source:MGI_Symbol;Acc:MGI:2183426]
ENSMUSG00000055944	12.4107	-2.06019	0.506396	-4.06834	4.73492e-05	0.000183993	5	35379152	35388476	-1	E130018O15Rik	RIKEN_cDNA_E130018O15_gene_[Source:MGI_Symbol;Acc:MGI:3045238]
ENSMUSG00000030691	1806.56	-2.0601	0.364344	-5.65427	1.56511e-08	1.70756e-07	7	101108775	101284405	1	Fchsd2	FCH_and_double_SH3_domains_2_[Source:MGI_Symbol;Acc:MGI:2448475]
ENSMUSG00000000948	33.5221	-2.05868	0.35946	-5.72713	1.02144e-08	1.20034e-07	7	59982495	60140219	-1	Snrpn	small_nuclear_ribonucleoprotein_N_[Source:MGI_Symbol;Acc:MGI:98347]
ENSMUSG00000025402	420.283	-2.05783	0.340112	-6.05044	1.44447e-09	2.31075e-08	10	127660918	127668568	-1	Nab2	Ngfi-A_binding_protein_2_[Source:MGI_Symbol;Acc:MGI:107563]
ENSMUSG00000028327	68.9697	-2.05727	0.519715	-3.95845	7.54365e-05	0.000278615	4	45848664	45887008	1	1300002K09Rik	RIKEN_cDNA_1300002K09_gene_[Source:MGI_Symbol;Acc:MGI:1921402]
ENSMUSG00000082465	3.87558	-2.05723	0.813771	-2.52802	0.0114708	0.0250021	9	53689534	53690283	-1	Rps6-ps3	ribosomal_protein_S6,_pseudogene_3_[Source:MGI_Symbol;Acc:MGI:3643565]
ENSMUSG00000086264	3.43814	-2.05667	0.822382	-2.50087	0.0123888	0.0267952	1	136126178	136131183	-1	Gm15850	predicted_gene_15850_[Source:MGI_Symbol;Acc:MGI:3801986]
ENSMUSG00000091575	236.21	-2.05631	0.376426	-5.46272	4.68885e-08	4.35722e-07	3	106482013	106483437	-1	2010016I18Rik	RIKEN_cDNA_2010016I18_gene_[Source:MGI_Symbol;Acc:MGI:1916456]
ENSMUSG00000091373	27.3871	-2.05567	0.445905	-4.61012	4.02446e-06	2.10719e-05	17	36066108	36067764	-1	Gm8810	predicted_gene_8810_[Source:MGI_Symbol;Acc:MGI:3779814]
ENSMUSG00000045322	1005.93	-2.05559	0.312451	-6.57891	4.73916e-11	1.36769e-09	9	106222598	106226876	1	Tlr9	toll-like_receptor_9_[Source:MGI_Symbol;Acc:MGI:1932389]
ENSMUSG00000029204	1457.55	-2.05515	0.235677	-8.72021	2.77679e-18	1.19779e-15	5	65863569	65896700	1	Rhoh	ras_homolog_gene_family,_member_H_[Source:MGI_Symbol;Acc:MGI:1921984]
ENSMUSG00000031557	3470.74	-2.0545	0.326768	-6.28735	3.2294e-10	6.61406e-09	8	25039144	25102194	-1	Plekha2	pleckstrin_homology_domain-containing,_family_A_(phosphoinositide_binding_specific)_member_2_[Source:MGI_Symbol;Acc:MGI:1928144]
ENSMUSG00000091705	676.414	-2.0541	0.382792	-5.3661	8.04552e-08	6.94526e-07	17	35342242	35346762	1	H2-Q2	histocompatibility_2,_Q_region_locus_2_[Source:MGI_Symbol;Acc:MGI:95931]
ENSMUSG00000039691	3.7878	-2.05357	0.874826	-2.3474	0.018905	0.0389336	11	120442644	120446950	1	Tspan10	tetraspanin_10_[Source:MGI_Symbol;Acc:MGI:2384781]
ENSMUSG00000030523	23.1933	-2.05321	0.385888	-5.32074	1.03345e-07	8.64077e-07	7	64153835	64269775	1	Trpm1	transient_receptor_potential_cation_channel,_subfamily_M,_member_1_[Source:MGI_Symbol;Acc:MGI:1330305]
ENSMUSG00000030748	1879.99	-2.05303	0.303566	-6.76305	1.35117e-11	4.72359e-10	7	125552282	125579472	1	Il4ra	interleukin_4_receptor,_alpha_[Source:MGI_Symbol;Acc:MGI:105367]
ENSMUSG00000037552	1547.44	-2.05294	0.273486	-7.50657	6.06956e-14	5.50512e-12	7	28359604	28372599	-1	Plekhg2	pleckstrin_homology_domain_containing,_family_G_(with_RhoGef_domain)_member_2_[Source:MGI_Symbol;Acc:MGI:2141874]
ENSMUSG00000026090	10.8346	-2.05248	0.555886	-3.69226	0.00022227	0.000725011	1	37611677	37720085	-1	2010300C02Rik	RIKEN_cDNA_2010300C02_gene_[Source:MGI_Symbol;Acc:MGI:1919347]
ENSMUSG00000009246	29.8625	-2.05194	0.351395	-5.8394	5.23894e-09	6.88337e-08	7	143069153	143094642	-1	Trpm5	transient_receptor_potential_cation_channel,_subfamily_M,_member_5_[Source:MGI_Symbol;Acc:MGI:1861718]
ENSMUSG00000024186	55.3166	-2.05161	0.379005	-5.41314	6.19273e-08	5.52267e-07	17	26202951	26211324	1	Rgs11	regulator_of_G-protein_signaling_11_[Source:MGI_Symbol;Acc:MGI:1354739]
ENSMUSG00000068735	1675.09	-2.05145	0.271	-7.56992	3.73458e-14	3.57974e-12	2	93187548	93201759	1	Trp53i11	transformation_related_protein_53_inducible_protein_11_[Source:MGI_Symbol;Acc:MGI:2670995]
ENSMUSG00000033987	3011.58	-2.05114	0.27345	-7.50098	6.33442e-14	5.64136e-12	11	118021723	118129219	-1	Dnah17	dynein,_axonemal,_heavy_chain_17_[Source:MGI_Symbol;Acc:MGI:1917176]
ENSMUSG00000091754	18.7315	-2.05033	0.556615	-3.68357	0.000229991	0.000746731	14	6735685	6875155	-1	Gm3636	predicted_gene_3636_[Source:MGI_Symbol;Acc:MGI:3781812]
ENSMUSG00000043230	10.135	-2.05028	0.506652	-4.04673	5.19385e-05	0.000200128	1	80198706	80218473	-1	Fam124b	family_with_sequence_similarity_124,_member_B_[Source:MGI_Symbol;Acc:MGI:3026880]
ENSMUSG00000078695	85.2266	-2.04953	0.323543	-6.33465	2.37887e-10	5.18505e-09	11	97685826	97688621	1	Cisd3	CDGSH_iron_sulfur_domain_3_[Source:MGI_Symbol;Acc:MGI:101788]
ENSMUSG00000038560	24.2177	-2.04912	0.568489	-3.6045	0.000312755	0.000985534	11	97013394	97024734	1	Sp6	trans-acting_transcription_factor_6_[Source:MGI_Symbol;Acc:MGI:1932575]
ENSMUSG00000028362	180.828	-2.04807	0.420417	-4.87151	1.1075e-06	6.78212e-06	4	63831308	63861347	-1	Tnfsf8	tumor_necrosis_factor_(ligand)_superfamily,_member_8_[Source:MGI_Symbol;Acc:MGI:88328]
ENSMUSG00000076655	214.445	-2.04783	0.388993	-5.26443	1.40629e-07	1.11787e-06	12	113948282	113948732	-1	Ighv4-1	immunoglobulin_heavy_variable_4-1_[Source:MGI_Symbol;Acc:MGI:4439536]
ENSMUSG00000008999	6.30775	-2.04774	0.690323	-2.96636	0.00301351	0.00754125	2	172868012	172940321	-1	Bmp7	bone_morphogenetic_protein_7_[Source:MGI_Symbol;Acc:MGI:103302]
ENSMUSG00000076480	38.9707	-2.04719	0.398975	-5.13112	2.88023e-07	2.08568e-06	6	41271403	41271881	1	Trbv29	T_cell_receptor_beta,_variable_29_[Source:MGI_Symbol;Acc:MGI:98605]
ENSMUSG00000003309	31.4387	-2.04688	0.53455	-3.82917	0.000128578	0.000446249	9	21295457	21312333	-1	Ap1m2	adaptor_protein_complex_AP-1,_mu_2_subunit_[Source:MGI_Symbol;Acc:MGI:1336974]
ENSMUSG00000050232	203.339	-2.04614	0.344806	-5.93417	2.95338e-09	4.26162e-08	X	101731535	101734269	-1	Cxcr3	chemokine_(C-X-C_motif)_receptor_3_[Source:MGI_Symbol;Acc:MGI:1277207]
ENSMUSG00000076646	67.5059	-2.0459	0.468657	-4.36545	1.26864e-05	5.78262e-05	12	113796143	113796567	-1	Ighv2-6-8	immunoglobulin_heavy_variable_2-6-8_[Source:MGI_Symbol;Acc:MGI:4439811]
ENSMUSG00000003418	539.666	-2.04491	0.420696	-4.86079	1.16921e-06	7.09821e-06	2	13651020	13793808	-1	St8sia6	ST8_alpha-N-acetyl-neuraminide_alpha-2,8-sialyltransferase_6_[Source:MGI_Symbol;Acc:MGI:2386797]
ENSMUSG00000099297	1111	-2.04442	0.336991	-6.06668	1.30577e-09	2.12223e-08	7	25089753	25092182	-1	RP24-312B12.1
ENSMUSG00000079523	8931.55	-2.04412	0.316807	-6.45224	1.10207e-10	2.74918e-09	6	72957347	72958748	-1	Tmsb10	thymosin,_beta_10_[Source:MGI_Symbol;Acc:MGI:109146]
ENSMUSG00000095583	44.0907	-2.04375	0.461094	-4.4324	9.31897e-06	4.40586e-05	12	113994469	113994898	-1	Ighv14-2	immunoglobulin_heavy_variable_14-2_[Source:MGI_Symbol;Acc:MGI:4439607]
ENSMUSG00000073409	2165.17	-2.04321	0.332327	-6.1482	7.83655e-10	1.3858e-08	17	35424850	35430055	1	H2-Q6	histocompatibility_2,_Q_region_locus_6_[Source:MGI_Symbol;Acc:MGI:95935]
ENSMUSG00000017009	835.736	-2.04198	0.328477	-6.21651	5.08336e-10	9.61101e-09	2	164424247	164443887	-1	Sdc4	syndecan_4_[Source:MGI_Symbol;Acc:MGI:1349164]
ENSMUSG00000060671	1240.6	-2.04072	0.297902	-6.85029	7.36996e-12	2.89152e-10	3	89939481	89963508	-1	Atp8b2	ATPase,_class_I,_type_8B,_member_2_[Source:MGI_Symbol;Acc:MGI:1859660]
ENSMUSG00000043782	3.2053	-2.03969	0.81771	-2.4944	0.0126171	0.027247	17	23660523	23668610	1	Ccdc64b	coiled-coil_domain_containing_64B_[Source:MGI_Symbol;Acc:MGI:2388267]
ENSMUSG00000079414	20.53	-2.03893	0.56663	-3.59834	0.000320259	0.00100628	17	57092035	57105942	-1	Gm11110	predicted_gene_11110_[Source:MGI_Symbol;Acc:MGI:3779362]
ENSMUSG00000046668	522.261	-2.03875	0.289884	-7.03299	2.02151e-12	1.00727e-10	18	35829818	35861687	1	Cxxc5	CXXC_finger_5_[Source:MGI_Symbol;Acc:MGI:1914643]
ENSMUSG00000095700	69.2427	-2.03836	0.539836	-3.77589	0.000159435	0.000538898	12	114523441	114523887	-1	Ighv10-3	immunoglobulin_heavy_variable_V10-3_[Source:MGI_Symbol;Acc:MGI:3648785]
ENSMUSG00000049588	205.601	-2.03733	0.294728	-6.91258	4.75911e-12	2.04072e-10	11	55049731	55078131	-1	Ccdc69	coiled-coil_domain_containing_69_[Source:MGI_Symbol;Acc:MGI:1196234]
ENSMUSG00000049410	9.85462	-2.03678	0.794527	-2.56351	0.010362	0.0228945	4	134053838	134058996	1	Zfp683	zinc_finger_protein_683_[Source:MGI_Symbol;Acc:MGI:3650254]
ENSMUSG00000075289	455.075	-2.03539	0.373829	-5.44469	5.1895e-08	4.73527e-07	19	4164324	4175479	-1	Carns1	carnosine_synthase_1_[Source:MGI_Symbol;Acc:MGI:2147595]
ENSMUSG00000036322	11611.4	-2.03462	0.393279	-5.17348	2.29768e-07	1.70717e-06	17	34341959	34344645	-1	H2-Ea-ps	histocompatibility_2,_class_II_antigen_E_alpha,_pseudogene_[Source:MGI_Symbol;Acc:MGI:95900]
ENSMUSG00000076475	29.4249	-2.03383	0.432708	-4.70024	2.59861e-06	1.43386e-05	6	41178589	41179048	1	Trbv19	T_cell_receptor_beta,_variable_19_[Source:MGI_Symbol;Acc:MGI:98604]
ENSMUSG00000028011	19.5716	-2.03255	0.701844	-2.89601	0.00377941	0.00926586	3	81957090	81975750	-1	Tdo2	tryptophan_2,3-dioxygenase_[Source:MGI_Symbol;Acc:MGI:1928486]
ENSMUSG00000025494	415.098	-2.03246	0.274055	-7.41627	1.20466e-13	9.44897e-12	7	141091175	141100546	-1	Sigirr	single_immunoglobulin_and_toll-interleukin_1_receptor_(TIR)_domain_[Source:MGI_Symbol;Acc:MGI:1344402]
ENSMUSG00000022270	892.679	-2.0321	0.333744	-6.08879	1.13765e-09	1.88003e-08	15	25843264	25973687	1	Fam134b	family_with_sequence_similarity_134,_member_B_[Source:MGI_Symbol;Acc:MGI:1913520]
ENSMUSG00000024353	973.878	-2.03053	0.339139	-5.98732	2.13324e-09	3.23471e-08	18	35647266	35649367	-1	Mzb1	marginal_zone_B_and_B1_cell-specific_protein_1_[Source:MGI_Symbol;Acc:MGI:1917066]
ENSMUSG00000021108	838.793	-2.02983	0.347734	-5.83729	5.3057e-09	6.94327e-08	12	73584797	73778185	1	Prkch	protein_kinase_C,_eta_[Source:MGI_Symbol;Acc:MGI:97600]
ENSMUSG00000084806	42.4387	-2.02943	0.381352	-5.32167	1.02818e-07	8.60404e-07	X	167088093	167102090	-1	Gm15232	predicted_gene_15232_[Source:MGI_Symbol;Acc:MGI:3705117]
ENSMUSG00000076633	31.0192	-2.02678	0.441153	-4.59428	4.3424e-06	2.2521e-05	12	113578504	113578990	-1	Ighv5-2	immunoglobulin_heavy_variable_5-2_[Source:MGI_Symbol;Acc:MGI:4439893]
ENSMUSG00000057897	8.67232	-2.02656	0.506541	-4.00079	6.31315e-05	0.000238494	11	5969644	6066362	-1	Camk2b	calcium/calmodulin-dependent_protein_kinase_II,_beta_[Source:MGI_Symbol;Acc:MGI:88257]
ENSMUSG00000021298	693.995	-2.02646	0.400635	-5.05811	4.23433e-07	2.92832e-06	12	112850876	112860916	-1	Gpr132	G_protein-coupled_receptor_132_[Source:MGI_Symbol;Acc:MGI:1890220]
ENSMUSG00000002668	1313.84	-2.02619	0.309329	-6.55028	5.74275e-11	1.60097e-09	17	57066056	57078510	-1	Dennd1c	DENN/MADD_domain_containing_1C_[Source:MGI_Symbol;Acc:MGI:1918035]
ENSMUSG00000087266	8.14495	-2.02451	0.687317	-2.94552	0.00322408	0.00801519	8	67956770	67978051	1	Gm15991	predicted_gene_15991_[Source:MGI_Symbol;Acc:MGI:3801813]
ENSMUSG00000023912	37.6449	-2.02438	0.398061	-5.0856	3.66467e-07	2.56867e-06	17	43641900	43667015	-1	Slc25a27	solute_carrier_family_25,_member_27_[Source:MGI_Symbol;Acc:MGI:1921261]
ENSMUSG00000068227	1387.11	-2.02417	0.381244	-5.30938	1.1e-07	9.05107e-07	15	78480553	78495066	-1	Il2rb	interleukin_2_receptor,_beta_chain_[Source:MGI_Symbol;Acc:MGI:96550]
ENSMUSG00000046532	46.1858	-2.02348	0.573395	-3.52895	0.000417211	0.00127608	X	98149721	98323215	1	Ar	androgen_receptor_[Source:MGI_Symbol;Acc:MGI:88064]
ENSMUSG00000042096	7.46256	-2.02308	0.62545	-3.2346	0.00121814	0.00334086	5	114003703	114025449	1	Dao	D-amino_acid_oxidase_[Source:MGI_Symbol;Acc:MGI:94859]
ENSMUSG00000067235	809.517	-2.02287	0.35038	-5.77335	7.77101e-09	9.49404e-08	17	35470089	35474563	1	H2-Q10	histocompatibility_2,_Q_region_locus_10_[Source:MGI_Symbol;Acc:MGI:95929]
ENSMUSG00000094546	208.77	-2.0221	0.343599	-5.88506	3.979e-09	5.4829e-08	12	114788372	114788805	-1	Ighv1-26	immunoglobulin_heavy_variable_1-26_[Source:MGI_Symbol;Acc:MGI:4439641]
ENSMUSG00000094094	123.193	-2.02099	0.510932	-3.9555	7.63732e-05	0.000281494	6	69775750	69776306	-1	Igkv5-45	immunoglobulin_kappa_chain_variable_5-45_[Source:MGI_Symbol;Acc:MGI:4439774]
ENSMUSG00000092500	198.579	-2.02081	0.431192	-4.68656	2.77829e-06	1.52191e-05	6	142161493	142173796	1	Gm20400	predicted_gene_20400_[Source:MGI_Symbol;Acc:MGI:5141865]
ENSMUSG00000079845	72.3073	-2.02045	0.308064	-6.55855	5.43352e-11	1.53497e-09	X	73074345	73082478	-1	Xlr4a	X-linked_lymphocyte-regulated_4A_[Source:MGI_Symbol;Acc:MGI:3574098]
ENSMUSG00000038305	14.3848	-2.02037	0.560815	-3.60257	0.000315088	0.00099209	1	57774162	57948394	1	Spats2l	spermatogenesis_associated,_serine-rich_2-like_[Source:MGI_Symbol;Acc:MGI:1914448]
ENSMUSG00000015396	1196.82	-2.02012	0.368964	-5.4751	4.37267e-08	4.1041e-07	13	43785107	43803130	1	Cd83	CD83_antigen_[Source:MGI_Symbol;Acc:MGI:1328316]
ENSMUSG00000025321	11.6516	-2.01968	0.636605	-3.17258	0.00151091	0.0040548	12	119158022	119238802	-1	Itgb8	integrin_beta_8_[Source:MGI_Symbol;Acc:MGI:1338035]
ENSMUSG00000095571	190.043	-2.01825	0.274787	-7.34477	2.06106e-13	1.4805e-11	12	113859149	113859616	-1	Ighv5-17	immunoglobulin_heavy_variable_5-17_[Source:MGI_Symbol;Acc:MGI:4439533]
ENSMUSG00000033581	11.4459	-2.01774	0.504975	-3.99573	6.44963e-05	0.000242672	16	22059009	22163299	-1	Igf2bp2	insulin-like_growth_factor_2_mRNA_binding_protein_2_[Source:MGI_Symbol;Acc:MGI:1890358]
ENSMUSG00000013523	10.3344	-2.01665	0.593678	-3.39687	0.000681602	0.0019772	2	170346991	170427845	-1	Bcas1	breast_carcinoma_amplified_sequence_1_[Source:MGI_Symbol;Acc:MGI:1924210]
ENSMUSG00000032850	12.7223	-2.01569	0.515257	-3.91201	9.15295e-05	0.000329881	5	118190736	118245116	-1	Rnft2	ring_finger_protein,_transmembrane_2_[Source:MGI_Symbol;Acc:MGI:2442859]
ENSMUSG00000015981	30.3558	-2.01564	0.514745	-3.91581	9.01011e-05	0.00032521	7	139103638	139213307	-1	Stk32c	serine/threonine_kinase_32C_[Source:MGI_Symbol;Acc:MGI:2385336]
ENSMUSG00000031015	4742.81	-2.01517	0.288023	-6.99656	2.62319e-12	1.25926e-10	7	110221703	110283503	1	Swap70	SWA-70_protein_[Source:MGI_Symbol;Acc:MGI:1298390]
ENSMUSG00000031766	18.6916	-2.01459	0.57844	-3.4828	0.000496193	0.00148795	8	94329192	94366213	1	Slc12a3	solute_carrier_family_12,_member_3_[Source:MGI_Symbol;Acc:MGI:108114]
ENSMUSG00000034164	135.228	-2.0142	0.355822	-5.6607	1.50753e-08	1.66411e-07	11	5106265	5152257	-1	Emid1	EMI_domain_containing_1_[Source:MGI_Symbol;Acc:MGI:2155091]
ENSMUSG00000029298	1349.01	-2.01292	0.310087	-6.49146	8.50089e-11	2.21903e-09	5	105078394	105139539	-1	Gbp9	guanylate-binding_protein_9_[Source:MGI_Symbol;Acc:MGI:3605620]
ENSMUSG00000025938	47.7854	-2.01101	0.476329	-4.22189	2.42262e-05	0.000102388	1	12866549	12991177	-1	Slco5a1	solute_carrier_organic_anion_transporter_family,_member_5A1_[Source:MGI_Symbol;Acc:MGI:2443431]
ENSMUSG00000026604	748.497	-2.01003	0.377029	-5.33123	9.75487e-08	8.21547e-07	1	189728268	189876695	1	Ptpn14	protein_tyrosine_phosphatase,_non-receptor_type_14_[Source:MGI_Symbol;Acc:MGI:102467]
ENSMUSG00000024340	75.7417	-2.00974	0.348245	-5.77106	7.87767e-09	9.57679e-08	17	34354822	34369493	1	Btnl2	butyrophilin-like_2_[Source:MGI_Symbol;Acc:MGI:1859549]
ENSMUSG00000094356	50.9449	-2.00968	0.590167	-3.40528	0.000660973	0.00192047	6	70143593	70143897	-1	Igkv8-28	immunoglobulin_kappa_variable_8-28_[Source:MGI_Symbol;Acc:MGI:3642251]
ENSMUSG00000038128	534.83	-2.00954	0.21739	-9.24397	2.37516e-20	1.86991e-17	18	32939041	33195767	1	Camk4	calcium/calmodulin-dependent_protein_kinase_IV_[Source:MGI_Symbol;Acc:MGI:88258]
ENSMUSG00000086231	42.7658	-2.0088	0.439306	-4.57267	4.81556e-06	2.46887e-05	2	72244965	72248975	-1	4732447D17Rik	RIKEN_cDNA_4732447D17_gene_[Source:MGI_Symbol;Acc:MGI:2442080]
ENSMUSG00000025221	25.8348	-2.00824	0.371497	-5.4058	6.45197e-08	5.71502e-07	19	45791839	45816061	-1	Kcnip2	Kv_channel-interacting_protein_2_[Source:MGI_Symbol;Acc:MGI:2135916]
ENSMUSG00000036052	251.058	-2.00816	0.280238	-7.16591	7.72707e-13	4.53982e-11	4	42949814	42959425	1	Dnajb5	DnaJ_(Hsp40)_homolog,_subfamily_B,_member_5_[Source:MGI_Symbol;Acc:MGI:1930018]
ENSMUSG00000086205	5.85312	-2.00646	0.782632	-2.56373	0.0103554	0.0228852	4	44970576	44978319	-1	Gm12679	predicted_gene_12679_[Source:MGI_Symbol;Acc:MGI:3650924]
ENSMUSG00000097423	24.3968	-2.00548	0.386299	-5.19153	2.08577e-07	1.57469e-06	7	88278787	88283529	-1	Gm26522	predicted_gene,_26522_[Source:MGI_Symbol;Acc:MGI:5477016]
ENSMUSG00000023266	12.6118	-2.00462	0.470788	-4.25801	2.06258e-05	8.85984e-05	17	47689030	47704286	1	Frs3	fibroblast_growth_factor_receptor_substrate_3_[Source:MGI_Symbol;Acc:MGI:2135965]
ENSMUSG00000049532	88.8907	-2.00402	0.256041	-7.82698	4.99746e-15	6.51391e-13	14	52311172	52328762	-1	Sall2	sal-like_2_(Drosophila)_[Source:MGI_Symbol;Acc:MGI:1354373]
ENSMUSG00000037337	2549	-2.00395	0.274138	-7.31	2.67148e-13	1.83847e-11	7	28982854	29003279	1	Map4k1	mitogen-activated_protein_kinase_kinase_kinase_kinase_1_[Source:MGI_Symbol;Acc:MGI:1346882]
ENSMUSG00000076840	6.06142	-2.00259	0.762282	-2.6271	0.00861152	0.0194305	14	53554057	53554554	1	Trav14-1	T_cell_receptor_alpha_variable_14-1_[Source:MGI_Symbol;Acc:MGI:3646773]
ENSMUSG00000027368	846.545	-2.00245	0.378442	-5.2913	1.2145e-07	9.82885e-07	2	127336159	127338376	1	Dusp2	dual_specificity_phosphatase_2_[Source:MGI_Symbol;Acc:MGI:101911]
ENSMUSG00000026395	17554.2	-2.0013	0.353653	-5.65893	1.52324e-08	1.67582e-07	1	138062861	138175706	-1	Ptprc	protein_tyrosine_phosphatase,_receptor_type,_C_[Source:MGI_Symbol;Acc:MGI:97810]
ENSMUSG00000084821	27.0822	-2.00098	0.444615	-4.50047	6.78021e-06	3.32125e-05	7	80636017	80644384	1	Gm15880	predicted_gene_15880_[Source:MGI_Symbol;Acc:MGI:3802014]
ENSMUSG00000027797	24.3632	-2.00031	0.578372	-3.45852	0.000543156	0.00161097	3	55242526	55539064	1	Dclk1	doublecortin-like_kinase_1_[Source:MGI_Symbol;Acc:MGI:1330861]
ENSMUSG00000041959	950.046	-1.99964	0.317567	-6.29674	3.03965e-10	6.33083e-09	3	93555080	93564643	1	S100a10	S100_calcium_binding_protein_A10_(calpactin)_[Source:MGI_Symbol;Acc:MGI:1339468]
ENSMUSG00000097429	8.61158	-1.99959	0.643941	-3.10524	0.00190127	0.00498081	12	3343816	3357153	-1	Gm26520	predicted_gene,_26520_[Source:MGI_Symbol;Acc:MGI:5477014]
ENSMUSG00000030068	10.4316	-1.99832	0.528989	-3.77763	0.00015833	0.000535808	6	99257484	99666797	-1	Gm20696	predicted_gene_20696_[Source:MGI_Symbol;Acc:MGI:5313143]
ENSMUSG00000040714	33.4375	-1.99829	0.404616	-4.93874	7.86278e-07	5.02452e-06	7	19394437	19404104	-1	Klc3	kinesin_light_chain_3_[Source:MGI_Symbol;Acc:MGI:1277971]
ENSMUSG00000033060	29.3524	-1.99816	0.418142	-4.77867	1.76458e-06	1.0194e-05	14	101729957	101934710	1	Lmo7	LIM_domain_only_7_[Source:MGI_Symbol;Acc:MGI:1353586]
ENSMUSG00000018925	20.0963	-1.99809	0.653159	-3.05912	0.00221991	0.00572487	11	83511736	83522175	-1	Gm11435	predicted_gene_11435_[Source:MGI_Symbol;Acc:MGI:3650286]
ENSMUSG00000021708	95.5635	-1.99735	0.510063	-3.91589	9.00731e-05	0.000325168	13	91880400	92131656	-1	Rasgrf2	RAS_protein-specific_guanine_nucleotide-releasing_factor_2_[Source:MGI_Symbol;Acc:MGI:109137]
ENSMUSG00000020882	81.6183	-1.99594	0.411034	-4.8559	1.19843e-06	7.2488e-06	11	98001508	98023034	-1	Cacnb1	calcium_channel,_voltage-dependent,_beta_1_subunit_[Source:MGI_Symbol;Acc:MGI:102522]
ENSMUSG00000062524	303.268	-1.99488	0.552601	-3.60998	0.000306226	0.000967283	7	4337724	4345164	1	Ncr1	natural_cytotoxicity_triggering_receptor_1_[Source:MGI_Symbol;Acc:MGI:1336212]
ENSMUSG00000002799	31.8496	-1.99433	0.420579	-4.74186	2.11768e-06	1.19702e-05	12	112908590	112929495	-1	Jag2	jagged_2_[Source:MGI_Symbol;Acc:MGI:1098270]
ENSMUSG00000089996	15.9513	-1.99421	0.585715	-3.40473	0.000662283	0.00192399	X	136955265	136975497	-1	Tmsb15b2	thymosin_beta_15b2_[Source:MGI_Symbol;Acc:MGI:3843061]
ENSMUSG00000023009	345.384	-1.99384	0.321692	-6.19797	5.71968e-10	1.06103e-08	15	99422035	99457748	-1	Nckap5l	NCK-associated_protein_5-like_[Source:MGI_Symbol;Acc:MGI:3609653]
ENSMUSG00000097739	67.2568	-1.99352	0.484238	-4.11681	3.8415e-05	0.000153178	10	22074237	22103313	1	Gm2539	predicted_gene,_2539_[Source:MGI_Symbol;Acc:MGI:3780707]
ENSMUSG00000036264	9.47834	-1.9931	0.812343	-2.45352	0.0141465	0.0301269	11	52764634	53188538	1	Fstl4	follistatin-like_4_[Source:MGI_Symbol;Acc:MGI:2443199]
ENSMUSG00000041420	96.0483	-1.99182	0.312132	-6.38134	1.75542e-10	3.96672e-09	7	16175090	16186510	1	Meis3	Meis_homeobox_3_[Source:MGI_Symbol;Acc:MGI:108519]
ENSMUSG00000098495	304.362	-1.99137	0.333839	-5.96505	2.44557e-09	3.64098e-08	7	25087352	25088542	-1	RP24-113D21.1
ENSMUSG00000094487	7.21404	-1.99122	0.749944	-2.65516	0.00792702	0.018037	3	54713176	54714353	-1	Gm21958	predicted_gene,_21958_[Source:MGI_Symbol;Acc:MGI:5439427]
ENSMUSG00000094420	496.917	-1.98979	0.387198	-5.13895	2.7628e-07	2.00803e-06	6	68631963	68632430	-1	Igkv10-96	immunoglobulin_kappa_variable_10-96_[Source:MGI_Symbol;Acc:MGI:4439561]
ENSMUSG00000052759	17.0337	-1.98974	0.687709	-2.89329	0.00381232	0.00933375	1	136258914	136260873	-1	Gpr25	G_protein-coupled_receptor_25_[Source:MGI_Symbol;Acc:MGI:2686146]
ENSMUSG00000073678	1038.76	-1.98932	0.300329	-6.62379	3.50108e-11	1.05688e-09	1	54473000	54557684	-1	Pgap1	post-GPI_attachment_to_proteins_1_[Source:MGI_Symbol;Acc:MGI:2443342]
ENSMUSG00000050600	855.703	-1.98914	0.305558	-6.50987	7.52149e-11	2.00593e-09	2	174643534	174710832	1	Zfp831	zinc_finger_protein_831_[Source:MGI_Symbol;Acc:MGI:3641861]
ENSMUSG00000045573	33.291	-1.98857	0.348048	-5.71348	1.10687e-08	1.28452e-07	4	4133531	4138819	-1	Penk	preproenkephalin_[Source:MGI_Symbol;Acc:MGI:104629]
ENSMUSG00000036931	465.78	-1.98685	0.347954	-5.71008	1.1292e-08	1.30889e-07	7	30421732	30428746	1	Nfkbid	nuclear_factor_of_kappa_light_polypeptide_gene_enhancer_in_B_cells_inhibitor,_delta_[Source:MGI_Symbol;Acc:MGI:3041243]
ENSMUSG00000038352	662.074	-1.98667	0.33099	-6.00221	1.94647e-09	3.00239e-08	11	97989578	97996181	-1	Arl5c	ADP-ribosylation_factor-like_5C_[Source:MGI_Symbol;Acc:MGI:3028577]
ENSMUSG00000024299	991.034	-1.98609	0.32693	-6.07497	1.24008e-09	2.02382e-08	17	33524204	33553782	1	Adamts10	a_disintegrin-like_and_metallopeptidase_(reprolysin_type)_with_thrombospondin_type_1_motif,_10_[Source:MGI_Symbol;Acc:MGI:2449112]
ENSMUSG00000020279	541.493	-1.98525	0.731638	-2.71343	0.006659	0.0154137	11	32187541	32200279	-1	Il9r	interleukin_9_receptor_[Source:MGI_Symbol;Acc:MGI:96564]
ENSMUSG00000062464	19.396	-1.98418	0.594318	-3.33859	0.000842063	0.00239363	17	32621319	32636184	1	Gm9705	predicted_gene_9705_[Source:MGI_Symbol;Acc:MGI:3780112]
ENSMUSG00000097476	13.1081	-1.98373	0.608491	-3.26007	0.00111383	0.00308637	12	112946363	112950512	-1	Gm26583	predicted_gene,_26583_[Source:MGI_Symbol;Acc:MGI:5477077]
ENSMUSG00000097214	10.0294	-1.98312	0.854788	-2.32001	0.0203402	0.0414427	10	22110621	22113345	1	Gm19791	predicted_gene,_19791_[Source:MGI_Symbol;Acc:MGI:5011976]
ENSMUSG00000040093	829.135	-1.9829	0.231268	-8.57403	9.99253e-18	3.64209e-15	2	118528757	118549687	-1	Bmf	BCL2_modifying_factor_[Source:MGI_Symbol;Acc:MGI:2176433]
ENSMUSG00000074796	40.2982	-1.98252	0.615047	-3.22337	0.00126691	0.00345673	2	130684113	130697519	-1	Slc4a11	solute_carrier_family_4,_sodium_bicarbonate_transporter-like,_member_11_[Source:MGI_Symbol;Acc:MGI:2138987]
ENSMUSG00000039137	221.83	-1.98171	0.297533	-6.66048	2.7294e-11	8.59522e-10	4	63414910	63495991	-1	Whrn	whirlin_[Source:MGI_Symbol;Acc:MGI:2682003]
ENSMUSG00000041930	60.0017	-1.98164	0.312878	-6.33359	2.39517e-10	5.21479e-09	5	114568016	114613220	1	Fam222a	family_with_sequence_similarity_222,_member_A_[Source:MGI_Symbol;Acc:MGI:3605543]
ENSMUSG00000044034	3.97323	-1.98102	0.832057	-2.38087	0.017272	0.0359315	11	120608477	120609093	1	Npb	neuropeptide_B_[Source:MGI_Symbol;Acc:MGI:2387153]
ENSMUSG00000032087	9.76465	-1.98092	0.8221	-2.40958	0.0159708	0.0335185	9	45430293	45753164	1	Dscaml1	Down_syndrome_cell_adhesion_molecule_like_1_[Source:MGI_Symbol;Acc:MGI:2150309]
ENSMUSG00000054556	8.90133	-1.98061	0.580523	-3.41177	0.000645418	0.00187944	6	17065010	17171833	-1	Gm4876	predicted_gene_4876_[Source:MGI_Symbol;Acc:MGI:3647654]
ENSMUSG00000023032	186.018	-1.98035	0.343307	-5.76846	7.9997e-09	9.71314e-08	15	100761747	100823968	1	Slc4a8	solute_carrier_family_4_(anion_exchanger),_member_8_[Source:MGI_Symbol;Acc:MGI:1928745]
ENSMUSG00000028655	10.3381	-1.97954	0.52056	-3.80271	0.000143123	0.000489903	4	122946850	122961188	-1	Mfsd2a	major_facilitator_superfamily_domain_containing_2A_[Source:MGI_Symbol;Acc:MGI:1923824]
ENSMUSG00000034833	326.203	-1.979	0.313852	-6.30552	2.87227e-10	6.03802e-09	10	130322852	130362642	1	Tespa1	thymocyte_expressed,_positive_selection_associated_1_[Source:MGI_Symbol;Acc:MGI:1914846]
ENSMUSG00000027210	5.85542	-1.97882	0.846679	-2.33715	0.0194313	0.0398798	2	115863064	116065839	-1	Meis2	Meis_homeobox_2_[Source:MGI_Symbol;Acc:MGI:108564]
ENSMUSG00000090252	18.9237	-1.97817	0.75247	-2.62889	0.0085663	0.019344	1	85246851	85255465	1	Gm16028	predicted_gene_16028_[Source:MGI_Symbol;Acc:MGI:3801982]
ENSMUSG00000061132	1663.29	-1.97742	0.343785	-5.75193	8.82303e-09	1.05625e-07	19	40928927	40994535	-1	Blnk	B_cell_linker_[Source:MGI_Symbol;Acc:MGI:96878]
ENSMUSG00000041782	58.2512	-1.97669	0.371275	-5.32406	1.01477e-07	8.50262e-07	1	135818598	135833341	1	Lad1	ladinin_[Source:MGI_Symbol;Acc:MGI:109343]
ENSMUSG00000046480	18.056	-1.97624	0.552763	-3.57519	0.000349968	0.00108988	9	45138437	45154152	1	Scn4b	sodium_channel,_type_IV,_beta_[Source:MGI_Symbol;Acc:MGI:2687406]
ENSMUSG00000006587	16.3499	-1.97586	0.482507	-4.09498	4.22208e-05	0.000166364	8	122454206	122460692	-1	Snai3	snail_homolog_3_(Drosophila)_[Source:MGI_Symbol;Acc:MGI:1353563]
ENSMUSG00000000142	183.92	-1.97559	0.509209	-3.87973	0.000104574	0.000371656	11	108920349	108950783	1	Axin2	axin2_[Source:MGI_Symbol;Acc:MGI:1270862]
ENSMUSG00000086245	116.551	-1.97517	0.425886	-4.63779	3.52161e-06	1.87432e-05	11	48843648	48853493	-1	Gm16170	predicted_gene_16170_[Source:MGI_Symbol;Acc:MGI:3805548]
ENSMUSG00000079071	155.403	-1.97386	0.290386	-6.79739	1.06534e-11	3.91193e-10	2	122484941	122528040	1	Gm14085	predicted_gene_14085_[Source:MGI_Symbol;Acc:MGI:3702173]
ENSMUSG00000067610	61.765	-1.9736	0.615841	-3.20471	0.00135197	0.00366472	6	129697218	129717132	-1	Klri1	killer_cell_lectin-like_receptor_family_I_member_1_[Source:MGI_Symbol;Acc:MGI:3530275]
ENSMUSG00000050930	35.6206	-1.97263	0.341069	-5.78367	7.30885e-09	9.02464e-08	8	125669818	125673365	1	Map10	microtubule-associated_protein_10_[Source:MGI_Symbol;Acc:MGI:1921643]
ENSMUSG00000053467	66.6286	-1.97255	0.228399	-8.63641	5.80072e-18	2.2834e-15	17	32403006	32404698	1	A530088E08Rik	RIKEN_cDNA_A530088E08_gene_[Source:MGI_Symbol;Acc:MGI:3603459]
ENSMUSG00000086533	22.3883	-1.97205	0.350544	-5.62569	1.84767e-08	1.96998e-07	7	18993553	19001222	-1	Gm16266	predicted_gene_16266_[Source:MGI_Symbol;Acc:MGI:3826523]
ENSMUSG00000031539	424.761	-1.97205	0.276469	-7.13298	9.8216e-13	5.53893e-11	8	22787354	22805654	-1	Ap3m2	adaptor-related_protein_complex_3,_mu_2_subunit_[Source:MGI_Symbol;Acc:MGI:1929214]
ENSMUSG00000070385	46.3677	-1.97113	0.539342	-3.65469	0.000257493	0.000826751	3	103074014	103099714	1	Ampd1	adenosine_monophosphate_deaminase_1_[Source:MGI_Symbol;Acc:MGI:88015]
ENSMUSG00000096883	36.2955	-1.97096	0.453213	-4.34886	1.36847e-05	6.1869e-05	15	82206952	82212815	-1	AI848285	expressed_sequence_AI848285_[Source:MGI_Symbol;Acc:MGI:2146080]
ENSMUSG00000085786	176.994	-1.97064	0.497502	-3.96106	7.46172e-05	0.000276004	6	128951204	128975029	-1	Gm15987	predicted_gene_15987_[Source:MGI_Symbol;Acc:MGI:3801849]
ENSMUSG00000094433	203.09	-1.97051	0.378187	-5.21042	1.88415e-07	1.43959e-06	6	69823355	69823911	-1	Igkv5-43	immunoglobulin_kappa_chain_variable_5-43_[Source:MGI_Symbol;Acc:MGI:4943320]
ENSMUSG00000001248	2441.73	-1.97028	0.317017	-6.21507	5.13017e-10	9.69022e-09	7	31130127	31151050	-1	Gramd1a	GRAM_domain_containing_1A_[Source:MGI_Symbol;Acc:MGI:105490]
ENSMUSG00000027953	652.789	-1.97005	0.235031	-8.38207	5.20048e-17	1.44163e-14	3	89268246	89270570	-1	Slc50a1	solute_carrier_family_50_(sugar_transporter),_member_1_[Source:MGI_Symbol;Acc:MGI:107417]
ENSMUSG00000076695	80.8425	-1.96978	0.478669	-4.11512	3.86978e-05	0.000154118	12	114682674	114683065	-1	Ighv1-18	immunoglobulin_heavy_variable_V1-18_[Source:MGI_Symbol;Acc:MGI:4439780]
ENSMUSG00000027339	3500.04	-1.96675	0.310107	-6.34218	2.26533e-10	4.97078e-09	2	131989415	132030258	-1	Rassf2	Ras_association_(RalGDS/AF-6)_domain_family_member_2_[Source:MGI_Symbol;Acc:MGI:2442060]
ENSMUSG00000046807	69.7881	-1.96613	0.449683	-4.37227	1.2296e-05	5.62876e-05	10	75550125	75560330	-1	Fam211b	family_with_sequence_similarity_211,_member_B_[Source:MGI_Symbol;Acc:MGI:2143657]
ENSMUSG00000003352	97.0032	-1.96612	0.441031	-4.45801	8.27245e-06	3.95382e-05	15	98632220	98644530	1	Cacnb3	calcium_channel,_voltage-dependent,_beta_3_subunit_[Source:MGI_Symbol;Acc:MGI:103307]
ENSMUSG00000022090	610.585	-1.964	0.304645	-6.44683	1.14213e-10	2.81926e-09	14	70164218	70177681	-1	Pdlim2	PDZ_and_LIM_domain_2_[Source:MGI_Symbol;Acc:MGI:2384850]
ENSMUSG00000039997	3719.83	-1.96371	0.307575	-6.38451	1.71943e-10	3.92596e-09	1	173920407	173942672	-1	Ifi203	interferon_activated_gene_203_[Source:MGI_Symbol;Acc:MGI:96428]
ENSMUSG00000039089	668.903	-1.96363	0.314312	-6.24739	4.17357e-10	8.21442e-09	10	26274468	26375185	-1	L3mbtl3	l(3)mbt-like_3_(Drosophila)_[Source:MGI_Symbol;Acc:MGI:2143628]
ENSMUSG00000035208	1066.05	-1.96278	0.342211	-5.73559	9.71722e-09	1.14936e-07	11	83002158	83020810	-1	Slfn8	schlafen_8_[Source:MGI_Symbol;Acc:MGI:2672859]
ENSMUSG00000092482	4.73512	-1.96229	0.711819	-2.75672	0.00583842	0.0137012	6	124732168	124738040	1	Gm20531	predicted_gene_20531_[Source:MGI_Symbol;Acc:MGI:5141996]
ENSMUSG00000047767	493.107	-1.96179	0.352567	-5.56429	2.63221e-08	2.66224e-07	7	101289392	101302251	-1	Atg16l2	autophagy_related_16-like_2_(S._cerevisiae)_[Source:MGI_Symbol;Acc:MGI:1920933]
ENSMUSG00000060550	1948.22	-1.96164	0.364016	-5.38889	7.08954e-08	6.21597e-07	17	35439155	35443773	1	H2-Q7	histocompatibility_2,_Q_region_locus_7_[Source:MGI_Symbol;Acc:MGI:95936]
ENSMUSG00000097614	44.5159	-1.9612	0.528762	-3.70903	0.000208052	0.000683338	11	119077573	119081865	1	Gm26508	predicted_gene,_26508_[Source:MGI_Symbol;Acc:MGI:5477002]
ENSMUSG00000010021	79.6239	-1.9606	0.323222	-6.06578	1.31316e-09	2.13247e-08	11	114765388	114790739	1	Kif19a	kinesin_family_member_19A_[Source:MGI_Symbol;Acc:MGI:2447024]
ENSMUSG00000041642	5129.16	-1.96053	0.33969	-5.77152	7.85593e-09	9.57402e-08	1	136131389	136177998	1	Kif21b	kinesin_family_member_21B_[Source:MGI_Symbol;Acc:MGI:109234]
ENSMUSG00000094102	128.396	-1.95995	0.381275	-5.14051	2.73991e-07	1.99564e-06	12	114109001	114109430	-1	Ighv9-2	immunoglobulin_heavy_variable_V9-2_[Source:MGI_Symbol;Acc:MGI:3643816]
ENSMUSG00000025278	692.598	-1.95949	0.338304	-5.7921	6.95114e-09	8.681e-08	14	7817957	7951588	1	Flnb	filamin,_beta_[Source:MGI_Symbol;Acc:MGI:2446089]
ENSMUSG00000029094	236.434	-1.95907	0.267464	-7.32462	2.39577e-13	1.67864e-11	5	35893319	36003923	1	Afap1	actin_filament_associated_protein_1_[Source:MGI_Symbol;Acc:MGI:1917542]
ENSMUSG00000020788	7870.97	-1.95872	0.312937	-6.25916	3.87068e-10	7.703e-09	11	72961169	72993044	1	Atp2a3	ATPase,_Ca++_transporting,_ubiquitous_[Source:MGI_Symbol;Acc:MGI:1194503]
ENSMUSG00000051359	31.349	-1.95823	0.480799	-4.07288	4.64359e-05	0.000180659	15	37366175	37792570	-1	Ncald	neurocalcin_delta_[Source:MGI_Symbol;Acc:MGI:1196326]
ENSMUSG00000044199	1318.11	-1.95673	0.33106	-5.91049	3.41093e-09	4.81592e-08	10	81497745	81500132	-1	S1pr4	sphingosine-1-phosphate_receptor_4_[Source:MGI_Symbol;Acc:MGI:1333809]
ENSMUSG00000036006	4664.24	-1.95635	0.309884	-6.31317	2.73374e-10	5.8168e-09	13	24582189	24733816	1	Fam65b	family_with_sequence_similarity_65,_member_B_[Source:MGI_Symbol;Acc:MGI:2444879]
ENSMUSG00000005057	275.258	-1.95612	0.338772	-5.77416	7.7336e-09	9.47352e-08	5	136218149	136244903	-1	Sh2b2	SH2B_adaptor_protein_2_[Source:MGI_Symbol;Acc:MGI:1345171]
ENSMUSG00000076522	261.283	-1.95505	0.427117	-4.57731	4.70985e-06	2.42225e-05	6	68425605	68426072	1	Igkv16-104	immunoglobulin_kappa_variable_16-104_[Source:MGI_Symbol;Acc:MGI:2685913]
ENSMUSG00000035697	11800.6	-1.95504	0.28901	-6.76461	1.33667e-11	4.70141e-10	10	80016653	80031472	1	Hmha1	histocompatibility_(minor)_HA-1_[Source:MGI_Symbol;Acc:MGI:1917969]
ENSMUSG00000094651	8.35847	-1.95243	0.694262	-2.81224	0.00491984	0.0117145	1	93861344	93876494	1	Gal3st2	galactose-3-O-sulfotransferase_2_[Source:MGI_Symbol;Acc:MGI:2685834]
ENSMUSG00000032946	3433.29	-1.95239	0.315895	-6.18051	6.38964e-10	1.16608e-08	19	6399340	6415216	1	Rasgrp2	RAS,_guanyl_releasing_protein_2_[Source:MGI_Symbol;Acc:MGI:1333849]
ENSMUSG00000030598	96.4342	-1.95208	0.359257	-5.43366	5.52083e-08	4.99616e-07	7	28716804	28738144	1	Fbxo17	F-box_protein_17_[Source:MGI_Symbol;Acc:MGI:1354707]
ENSMUSG00000038855	2030.85	-1.95189	0.337264	-5.78743	7.14734e-09	8.87533e-08	1	180330485	180424802	1	Itpkb	inositol_1,4,5-trisphosphate_3-kinase_B_[Source:MGI_Symbol;Acc:MGI:109235]
ENSMUSG00000041857	6.9306	-1.9516	0.718648	-2.71565	0.00661456	0.0153216	19	11667460	11691150	-1	Oosp1	oocyte_secreted_protein_1_[Source:MGI_Symbol;Acc:MGI:2149290]
ENSMUSG00000051550	196.161	-1.95159	0.385822	-5.05826	4.23098e-07	2.92704e-06	7	4983483	4996158	-1	Zfp579	zinc_finger_protein_579_[Source:MGI_Symbol;Acc:MGI:1915740]
ENSMUSG00000019823	1612.35	-1.9513	0.307515	-6.34538	2.21881e-10	4.88486e-09	10	41476314	41487032	1	Mical1	microtubule_associated_monooxygenase,_calponin_and_LIM_domain_containing_1_[Source:MGI_Symbol;Acc:MGI:2385847]
ENSMUSG00000093861	872.628	-1.95123	0.360358	-5.41472	6.13861e-08	5.48327e-07	6	68270527	68271267	1	Igkv1-110	immunoglobulin_kappa_variable_1-110_[Source:MGI_Symbol;Acc:MGI:4439558]
ENSMUSG00000029254	706.715	-1.9512	0.367485	-5.30962	1.09853e-07	9.04652e-07	5	86071746	86103993	1	Stap1	signal_transducing_adaptor_family_member_1_[Source:MGI_Symbol;Acc:MGI:1926193]
ENSMUSG00000073405	315.544	-1.95115	0.351496	-5.55098	2.84073e-08	2.84391e-07	17	36109234	36111658	-1	C920025E04Rik	RIKEN_cDNA_C920025E04_gene_[Source:MGI_Symbol;Acc:MGI:2442805]
ENSMUSG00000015968	81.5479	-1.94984	0.301426	-6.46873	9.88332e-11	2.50675e-09	14	30039949	30491156	-1	Cacna1d	calcium_channel,_voltage-dependent,_L_type,_alpha_1D_subunit_[Source:MGI_Symbol;Acc:MGI:88293]
ENSMUSG00000038400	95.1618	-1.94968	0.293375	-6.6457	3.01774e-11	9.44279e-10	2	173224458	173276533	-1	Pmepa1	prostate_transmembrane_protein,_androgen_induced_1_[Source:MGI_Symbol;Acc:MGI:1929600]
ENSMUSG00000026809	12.1611	-1.94887	0.534776	-3.64427	0.000268147	0.000857601	2	28692080	28699727	-1	1700026L06Rik	RIKEN_cDNA_1700026L06_gene_[Source:MGI_Symbol;Acc:MGI:1917237]
ENSMUSG00000064109	99.5509	-1.94872	0.384774	-5.06458	4.09298e-07	2.84255e-06	7	30417717	30419854	-1	Hcst	hematopoietic_cell_signal_transducer_[Source:MGI_Symbol;Acc:MGI:1344360]
ENSMUSG00000019853	7.36667	-1.94788	0.785299	-2.48043	0.0131226	0.0281932	10	18540123	18546076	-1	Hebp2	heme_binding_protein_2_[Source:MGI_Symbol;Acc:MGI:1860084]
ENSMUSG00000031202	6.24794	-1.94787	0.823062	-2.36661	0.0179516	0.0372115	X	75572046	75578231	-1	Rab39b	RAB39B,_member_RAS_oncogene_family_[Source:MGI_Symbol;Acc:MGI:1915040]
ENSMUSG00000022496	14.9155	-1.94721	0.596803	-3.26273	0.00110344	0.00305929	16	11313812	11320074	1	Tnfrsf17	tumor_necrosis_factor_receptor_superfamily,_member_17_[Source:MGI_Symbol;Acc:MGI:1343050]
ENSMUSG00000092222	7.46111	-1.94719	0.670058	-2.906	0.00366077	0.00900641	17	34249057	34250264	1	Gm20506	predicted_gene_20506_[Source:MGI_Symbol;Acc:MGI:5141971]
ENSMUSG00000094502	37.3816	-1.94621	0.35009	-5.55917	2.71067e-08	2.73037e-07	12	115623161	115623595	-1	Ighv1-69	immunoglobulin_heavy_variable_1-69_[Source:MGI_Symbol;Acc:MGI:4439632]
ENSMUSG00000076674	275.419	-1.94595	0.434406	-4.47955	7.48e-06	3.61545e-05	12	114322374	114322801	-1	Ighv3-8	immunoglobulin_heavy_variable_V3-8_[Source:MGI_Symbol;Acc:MGI:3645298]
ENSMUSG00000095981	248.832	-1.94575	0.302038	-6.44208	1.17848e-10	2.86388e-09	12	114479005	114479451	-1	Ighv10-1	immunoglobulin_heavy_variable_10-1_[Source:MGI_Symbol;Acc:MGI:4439620]
ENSMUSG00000009739	390.441	-1.94408	0.394144	-4.93242	8.12176e-07	5.17489e-06	15	100575318	100599984	-1	Pou6f1	POU_domain,_class_6,_transcription_factor_1_[Source:MGI_Symbol;Acc:MGI:102935]
ENSMUSG00000022371	1119.63	-1.94405	0.357195	-5.44255	5.25241e-08	4.7838e-07	15	55307750	55520803	1	Col14a1	collagen,_type_XIV,_alpha_1_[Source:MGI_Symbol;Acc:MGI:1341272]
ENSMUSG00000043795	239.423	-1.9437	0.458574	-4.23857	2.24949e-05	9.56045e-05	7	142491074	142506771	-1	Gm14492	predicted_gene_14492_[Source:MGI_Symbol;Acc:MGI:3642289]
ENSMUSG00000020437	3551.6	-1.94347	0.302364	-6.42757	1.29657e-10	3.08699e-09	11	6506548	6520965	-1	Myo1g	myosin_IG_[Source:MGI_Symbol;Acc:MGI:1927091]
ENSMUSG00000005107	225.309	-1.94266	0.349001	-5.56634	2.60142e-08	2.63245e-07	5	38349273	38503143	-1	Slc2a9	solute_carrier_family_2_(facilitated_glucose_transporter),_member_9_[Source:MGI_Symbol;Acc:MGI:2152844]
ENSMUSG00000026102	167.605	-1.9418	0.370084	-5.24693	1.54658e-07	1.21371e-06	1	52789413	52817688	-1	Inpp1	inositol_polyphosphate-1-phosphatase_[Source:MGI_Symbol;Acc:MGI:104848]
ENSMUSG00000030114	47.804	-1.94145	0.437829	-4.43428	9.2382e-06	4.37083e-05	6	122270596	122282882	-1	Klrg1	killer_cell_lectin-like_receptor_subfamily_G,_member_1_[Source:MGI_Symbol;Acc:MGI:1355294]
ENSMUSG00000074896	123.536	-1.94135	0.337199	-5.75727	8.54828e-09	1.0259e-07	19	34583531	34588731	1	Ifit3	interferon-induced_protein_with_tetratricopeptide_repeats_3_[Source:MGI_Symbol;Acc:MGI:1101055]
ENSMUSG00000040570	73.6439	-1.94094	0.443922	-4.37225	1.22974e-05	5.62876e-05	5	8490334	8622952	-1	Rundc3b	RUN_domain_containing_3B_[Source:MGI_Symbol;Acc:MGI:2685286]
ENSMUSG00000018340	4125.46	-1.94007	0.285649	-6.79179	1.10752e-11	4.00529e-10	11	54979108	55033445	-1	Anxa6	annexin_A6_[Source:MGI_Symbol;Acc:MGI:88255]
ENSMUSG00000026581	6316.44	-1.94002	0.392519	-4.94249	7.71307e-07	4.94169e-06	1	164062076	164080785	1	Sell	selectin,_lymphocyte_[Source:MGI_Symbol;Acc:MGI:98279]
ENSMUSG00000044320	3.12394	-1.93943	0.794843	-2.44001	0.0146867	0.0311591	2	30794769	30803661	-1	1700001O22Rik	RIKEN_cDNA_1700001O22_gene_[Source:MGI_Symbol;Acc:MGI:1923631]
ENSMUSG00000060429	58.9368	-1.93881	0.42695	-4.54108	5.59669e-06	2.81364e-05	15	55638843	55906949	-1	Sntb1	syntrophin,_basic_1_[Source:MGI_Symbol;Acc:MGI:101781]
ENSMUSG00000078153	307.627	-1.93781	0.364496	-5.3164	1.05843e-07	8.80102e-07	11	48945354	48946190	-1	Psme2b	protease_(prosome,_macropain)_activator_subunit_2B_[Source:MGI_Symbol;Acc:MGI:1341073]
ENSMUSG00000091423	12.7623	-1.93742	0.573569	-3.37784	0.000730576	0.00210407	13	117218701	117221075	-1	Gm17509	predicted_gene,_17509_[Source:MGI_Symbol;Acc:MGI:4937143]
ENSMUSG00000034903	495.799	-1.93727	0.306099	-6.32891	2.46897e-10	5.34785e-09	2	65088339	65239403	-1	Cobll1	Cobl-like_1_[Source:MGI_Symbol;Acc:MGI:2442894]
ENSMUSG00000097867	43.9105	-1.93709	0.29605	-6.54311	6.02543e-11	1.67267e-09	16	24391612	24393588	-1	1110054M08Rik	RIKEN_cDNA_1110054M08_gene_[Source:MGI_Symbol;Acc:MGI:1916091]
ENSMUSG00000095794	204.767	-1.93567	0.451023	-4.29174	1.77282e-05	7.75048e-05	6	70371469	70371993	1	Igkv6-17	immunoglobulin_kappa_variable_6-17_[Source:MGI_Symbol;Acc:MGI:1330833]
ENSMUSG00000089956	6.92571	-1.93517	0.661775	-2.92421	0.00345327	0.00853859	8	3709804	3739044	1	Gm16553	predicted_gene_16553_[Source:MGI_Symbol;Acc:MGI:4414973]
ENSMUSG00000031101	3634.01	-1.93486	0.291231	-6.64372	3.05871e-11	9.54065e-10	X	48146436	48161565	1	Sash3	SAM_and_SH3_domain_containing_3_[Source:MGI_Symbol;Acc:MGI:1921381]
ENSMUSG00000097833	4.16091	-1.93249	0.796771	-2.4254	0.0152915	0.0322927	1	52503234	52504229	-1	Gm5976	predicted_gene_5976_[Source:MGI_Symbol;Acc:MGI:3646538]
ENSMUSG00000031390	115.028	-1.93222	0.311094	-6.21105	5.26301e-10	9.90311e-09	X	73892102	73895502	1	Avpr2	arginine_vasopressin_receptor_2_[Source:MGI_Symbol;Acc:MGI:88123]
ENSMUSG00000071724	59.9621	-1.93189	0.402402	-4.80089	1.57962e-06	9.25298e-06	15	76294434	76296896	1	Smpd5	sphingomyelin_phosphodiesterase_5_[Source:MGI_Symbol;Acc:MGI:3709877]
ENSMUSG00000018750	1498.76	-1.93111	0.290292	-6.6523	2.8855e-11	9.07228e-10	11	69765912	69784023	1	Zbtb4	zinc_finger_and_BTB_domain_containing_4_[Source:MGI_Symbol;Acc:MGI:1922830]
ENSMUSG00000031137	92.1232	-1.93108	0.39109	-4.93768	7.90575e-07	5.04543e-06	X	59062145	59568071	-1	Fgf13	fibroblast_growth_factor_13_[Source:MGI_Symbol;Acc:MGI:109178]
ENSMUSG00000050357	1235.18	-1.93099	0.32119	-6.012	1.83252e-09	2.84895e-08	8	105690906	105698178	1	Rltpr	RGD_motif,_leucine_rich_repeats,_tropomodulin_domain_and_proline-rich_containing_[Source:MGI_Symbol;Acc:MGI:2685431]
ENSMUSG00000025163	396.393	-1.93024	0.346736	-5.5669	2.59308e-08	2.62671e-07	11	121036747	121039418	-1	Cd7	CD7_antigen_[Source:MGI_Symbol;Acc:MGI:88344]
ENSMUSG00000021365	2919.57	-1.92929	0.277885	-6.94275	3.8455e-12	1.71626e-10	13	41309916	41487320	-1	Nedd9	neural_precursor_cell_expressed,_developmentally_down-regulated_gene_9_[Source:MGI_Symbol;Acc:MGI:97302]
ENSMUSG00000023959	108.392	-1.92896	0.409835	-4.70666	2.51803e-06	1.39527e-05	17	44188572	44280168	1	Clic5	chloride_intracellular_channel_5_[Source:MGI_Symbol;Acc:MGI:1917912]
ENSMUSG00000039774	290.857	-1.92787	0.301922	-6.38532	1.71035e-10	3.90977e-09	4	47091909	47123070	1	Galnt12	UDP-N-acetyl-alpha-D-galactosamine:polypeptide_N-acetylgalactosaminyltransferase_12_[Source:MGI_Symbol;Acc:MGI:2444664]
ENSMUSG00000021640	45.3564	-1.92757	0.510379	-3.77674	0.000158897	0.000537323	13	100407770	100446406	-1	Naip1	NLR_family,_apoptosis_inhibitory_protein_1_[Source:MGI_Symbol;Acc:MGI:1298223]
ENSMUSG00000030134	28.3278	-1.92742	0.355365	-5.42377	5.83535e-08	5.24436e-07	6	118066385	118091546	1	Rasgef1a	RasGEF_domain_family,_member_1A_[Source:MGI_Symbol;Acc:MGI:1917977]
ENSMUSG00000041247	23.8289	-1.9273	0.568508	-3.3901	0.000698677	0.00202047	16	19653381	19706365	-1	Lamp3	lysosomal-associated_membrane_protein_3_[Source:MGI_Symbol;Acc:MGI:2441659]
ENSMUSG00000034958	24.0715	-1.92467	0.347763	-5.53441	3.12272e-08	3.08696e-07	10	81204508	81230833	-1	Atcay	ataxia,_cerebellar,_Cayman_type_homolog_(human)_[Source:MGI_Symbol;Acc:MGI:2448730]
ENSMUSG00000030727	788.767	-1.92395	0.243395	-7.90462	2.68761e-15	3.97725e-13	7	126428759	126449245	1	Rabep2	rabaptin,_RAB_GTPase_binding_effector_protein_2_[Source:MGI_Symbol;Acc:MGI:1917564]
ENSMUSG00000044469	81.8411	-1.92365	0.246361	-7.80825	5.79854e-15	7.45928e-13	17	56162477	56173955	1	Tnfaip8l1	tumor_necrosis_factor,_alpha-induced_protein_8-like_1_[Source:MGI_Symbol;Acc:MGI:1913693]
ENSMUSG00000090272	1677.53	-1.92359	0.298581	-6.44246	1.17553e-10	2.86388e-09	1	173857221	173942491	-1	Mndal	myeloid_nuclear_differentiation_antigen_like_[Source:MGI_Symbol;Acc:MGI:3780953]
ENSMUSG00000040703	35.9528	-1.92305	0.405961	-4.73703	2.16876e-06	1.22343e-05	7	25802475	25816913	-1	Cyp2s1	cytochrome_P450,_family_2,_subfamily_s,_polypeptide_1_[Source:MGI_Symbol;Acc:MGI:1921384]
ENSMUSG00000038587	714.732	-1.92205	0.391744	-4.90639	9.27692e-07	5.79462e-06	10	4266329	4359468	1	Akap12	A_kinase_(PRKA)_anchor_protein_(gravin)_12_[Source:MGI_Symbol;Acc:MGI:1932576]
ENSMUSG00000082292	337.952	-1.92177	0.453358	-4.23896	2.24554e-05	9.54779e-05	11	58183843	58190198	1	Gm12250	predicted_gene_12250_[Source:MGI_Symbol;Acc:MGI:3649299]
ENSMUSG00000079671	3.87213	-1.92101	0.801821	-2.39581	0.0165835	0.0346825	1	9560832	9631175	-1	2610203C22Rik	RIKEN_cDNA_2610203C22_gene_[Source:MGI_Symbol;Acc:MGI:1919731]
ENSMUSG00000032053	3967.85	-1.92086	0.370677	-5.18203	2.19478e-07	1.64312e-06	9	51213690	51240079	1	Pou2af1	POU_domain,_class_2,_associating_factor_1_[Source:MGI_Symbol;Acc:MGI:105086]
ENSMUSG00000096931	23.9463	-1.92082	0.557679	-3.44431	0.000572519	0.00168915	6	128843786	128846959	1	Gm26656	predicted_gene,_26656_[Source:MGI_Symbol;Acc:MGI:5477150]
ENSMUSG00000023495	67.5947	-1.92011	0.331378	-5.79432	6.85989e-09	8.63276e-08	9	106453838	106464007	1	Pcbp4	poly(rC)_binding_protein_4_[Source:MGI_Symbol;Acc:MGI:1890471]
ENSMUSG00000009418	696.022	-1.91944	0.409078	-4.69213	2.70378e-06	1.48399e-05	1	135434580	135585355	-1	Nav1	neuron_navigator_1_[Source:MGI_Symbol;Acc:MGI:2183683]
ENSMUSG00000057596	17.848	-1.91939	0.790345	-2.42855	0.0151595	0.0320518	7	104470014	104507849	-1	Trim30d	tripartite_motif-containing_30D_[Source:MGI_Symbol;Acc:MGI:3035181]
ENSMUSG00000020953	287.429	-1.91934	0.836755	-2.29378	0.0218029	0.0440173	12	51593341	51605773	1	Coch	coagulation_factor_C_homolog_(Limulus_polyphemus)_[Source:MGI_Symbol;Acc:MGI:1278313]
ENSMUSG00000014686	73.9194	-1.91882	0.44562	-4.30595	1.66268e-05	7.33247e-05	7	19852097	19861299	-1	Ceacam16	carcinoembryonic_antigen-related_cell_adhesion_molecule_16_[Source:MGI_Symbol;Acc:MGI:2685615]
ENSMUSG00000018819	6336.28	-1.91862	0.339886	-5.64489	1.65291e-08	1.78652e-07	7	142460809	142494867	1	Lsp1	lymphocyte_specific_1_[Source:MGI_Symbol;Acc:MGI:96832]
ENSMUSG00000027219	871.774	-1.91854	0.319739	-6.00032	1.96925e-09	3.02843e-08	2	122426477	122461137	1	Slc28a2	solute_carrier_family_28_(sodium-coupled_nucleoside_transporter),_member_2_[Source:MGI_Symbol;Acc:MGI:1913105]
ENSMUSG00000022468	69.2055	-1.91824	0.40168	-4.77553	1.79235e-06	1.03421e-05	15	97711019	97731405	-1	Endou	endonuclease,_polyU-specific_[Source:MGI_Symbol;Acc:MGI:97746]
ENSMUSG00000040296	1464.16	-1.9173	0.241785	-7.92979	2.19523e-15	3.3755e-13	4	40203773	40239828	-1	Ddx58	DEAD_(Asp-Glu-Ala-Asp)_box_polypeptide_58_[Source:MGI_Symbol;Acc:MGI:2442858]
ENSMUSG00000096490	111.77	-1.91585	0.410326	-4.66909	3.02542e-06	1.63859e-05	6	68704508	68704978	-1	Igkv10-94	immunoglobulin_kappa_variable_10-94_[Source:MGI_Symbol;Acc:MGI:3646140]
ENSMUSG00000000409	3458.49	-1.91523	0.248227	-7.71564	1.20373e-14	1.3616e-12	4	129548344	129573641	-1	Lck	lymphocyte_protein_tyrosine_kinase_[Source:MGI_Symbol;Acc:MGI:96756]
ENSMUSG00000001281	2900.06	-1.91515	0.289977	-6.60448	3.98924e-11	1.18605e-09	15	102215995	102231935	-1	Itgb7	integrin_beta_7_[Source:MGI_Symbol;Acc:MGI:96616]
ENSMUSG00000034591	137.583	-1.91484	0.531497	-3.60273	0.000314888	0.000991619	10	83230848	83337882	-1	Slc41a2	solute_carrier_family_41,_member_2_[Source:MGI_Symbol;Acc:MGI:2442940]
ENSMUSG00000033016	2485.55	-1.91436	0.287334	-6.66251	2.69181e-11	8.51771e-10	18	80606205	80713071	-1	Nfatc1	nuclear_factor_of_activated_T_cells,_cytoplasmic,_calcineurin_dependent_1_[Source:MGI_Symbol;Acc:MGI:102469]
ENSMUSG00000048031	67.5463	-1.91399	0.469011	-4.08091	4.48595e-05	0.000175392	3	87435885	87457836	1	Fcrl5	Fc_receptor-like_5_[Source:MGI_Symbol;Acc:MGI:3053558]
ENSMUSG00000090087	9.62537	-1.91332	0.582833	-3.28279	0.00102785	0.00286627	10	33624246	33662432	1	Gm15939	predicted_gene_15939_[Source:MGI_Symbol;Acc:MGI:3801831]
ENSMUSG00000053963	9.78232	-1.91266	0.518139	-3.69141	0.000223018	0.000726969	1	180432387	180483504	-1	6330403A02Rik	RIKEN_cDNA_6330403A02_gene_[Source:MGI_Symbol;Acc:MGI:2138735]
ENSMUSG00000029658	4.11774	-1.91236	0.791195	-2.41705	0.0156468	0.0329334	5	149528679	149611894	1	Wdr95	WD40_repeat_domain_95_[Source:MGI_Symbol;Acc:MGI:1923042]
ENSMUSG00000004698	396.266	-1.91192	0.301527	-6.34081	2.28559e-10	5.00947e-09	12	34371503	34528889	-1	Hdac9	histone_deacetylase_9_[Source:MGI_Symbol;Acc:MGI:1931221]
ENSMUSG00000097154	26.5225	-1.91046	0.35015	-5.45613	4.86629e-08	4.49242e-07	17	70874352	70924996	-1	Gm26510	predicted_gene,_26510_[Source:MGI_Symbol;Acc:MGI:5477004]
ENSMUSG00000092626	7.01007	-1.91018	0.812527	-2.35091	0.0187277	0.0386209	11	22858931	22861264	1	9130230N09Rik	RIKEN_cDNA_9130230N09_gene_[Source:MGI_Symbol;Acc:MGI:1924921]
ENSMUSG00000051890	153.077	-1.91014	0.277209	-6.89061	5.55519e-12	2.31157e-10	12	69241176	69284632	1	Klhdc1	kelch_domain_containing_1_[Source:MGI_Symbol;Acc:MGI:2672853]
ENSMUSG00000026418	4.54531	-1.9095	0.675048	-2.82868	0.00467397	0.0111927	1	135783065	135810989	1	Tnni1	troponin_I,_skeletal,_slow_1_[Source:MGI_Symbol;Acc:MGI:105073]
ENSMUSG00000022014	654.939	-1.90942	0.343389	-5.56053	2.68961e-08	2.71362e-07	14	77904239	78002656	1	Epsti1	epithelial_stromal_interaction_1_(breast)_[Source:MGI_Symbol;Acc:MGI:1915168]
ENSMUSG00000026832	3367.45	-1.90922	0.337381	-5.65893	1.52318e-08	1.67582e-07	2	58129137	58195532	-1	Cytip	cytohesin_1_interacting_protein_[Source:MGI_Symbol;Acc:MGI:2183535]
ENSMUSG00000043088	4.00136	-1.90853	0.738287	-2.58508	0.00973559	0.0216883	6	113458484	113470751	1	Il17re	interleukin_17_receptor_E_[Source:MGI_Symbol;Acc:MGI:1889371]
ENSMUSG00000038072	362.043	-1.90832	0.209726	-9.09913	9.10548e-20	6.63756e-17	5	25222882	25265918	1	Galnt11	UDP-N-acetyl-alpha-D-galactosamine:polypeptide_N-acetylgalactosaminyltransferase_11_[Source:MGI_Symbol;Acc:MGI:2444392]
ENSMUSG00000020315	4554.35	-1.90806	0.288299	-6.61832	3.63299e-11	1.09334e-09	11	30099395	30268175	-1	Sptbn1	spectrin_beta,_non-erythrocytic_1_[Source:MGI_Symbol;Acc:MGI:98388]
ENSMUSG00000097020	27.3264	-1.90757	0.445131	-4.28541	1.82401e-05	7.94074e-05	11	115615462	115626707	1	Gm26613	predicted_gene,_26613_[Source:MGI_Symbol;Acc:MGI:5477107]
ENSMUSG00000016087	1604.54	-1.90722	0.30064	-6.34385	2.24088e-10	4.92793e-09	9	32422204	32542861	-1	Fli1	Friend_leukemia_integration_1_[Source:MGI_Symbol;Acc:MGI:95554]
ENSMUSG00000030707	14317.7	-1.90718	0.320733	-5.94633	2.74223e-09	3.99501e-08	7	126699773	126707787	-1	Coro1a	coronin,_actin_binding_protein_1A_[Source:MGI_Symbol;Acc:MGI:1345961]
ENSMUSG00000024678	6.36286	-1.90685	0.668227	-2.8536	0.00432272	0.0104418	19	11536801	11558467	1	Ms4a4d	membrane-spanning_4-domains,_subfamily_A,_member_4D_[Source:MGI_Symbol;Acc:MGI:1913857]
ENSMUSG00000056735	70.5616	-1.90442	0.288646	-6.59776	4.17416e-11	1.22804e-09	5	122989354	122998345	1	A930024E05Rik	RIKEN_cDNA_A930024E05_gene_[Source:MGI_Symbol;Acc:MGI:1924414]
ENSMUSG00000038119	200.632	-1.90373	0.279529	-6.81047	9.72807e-12	3.62859e-10	9	35421128	35507652	1	Cdon	cell_adhesion_molecule-related/down-regulated_by_oncogenes_[Source:MGI_Symbol;Acc:MGI:1926387]
ENSMUSG00000053925	32.3959	-1.90369	0.493835	-3.8549	0.000115777	0.000406696	1	170868645	170881721	1	Gm9929	predicted_gene_9929_[Source:MGI_Symbol;Acc:MGI:3708526]
ENSMUSG00000031880	119.071	-1.90307	0.346527	-5.49183	3.97786e-08	3.78956e-07	8	104628066	104631321	-1	Rrad	Ras-related_associated_with_diabetes_[Source:MGI_Symbol;Acc:MGI:1930943]
ENSMUSG00000096336	776.173	-1.90281	0.37508	-5.07306	3.91464e-07	2.72833e-06	6	67609745	67610508	1	Igkv1-135	immunoglobulin_kappa_variable_1-135_[Source:MGI_Symbol;Acc:MGI:3819952]
ENSMUSG00000038319	42.1703	-1.9025	0.400613	-4.74898	2.04443e-06	1.16094e-05	5	24319589	24351604	-1	Kcnh2	potassium_voltage-gated_channel,_subfamily_H_(eag-related),_member_2_[Source:MGI_Symbol;Acc:MGI:1341722]
ENSMUSG00000000386	122.452	-1.90204	0.246165	-7.72666	1.10403e-14	1.26334e-12	16	97447035	97462907	-1	Mx1	myxovirus_(influenza_virus)_resistance_1_[Source:MGI_Symbol;Acc:MGI:97243]
ENSMUSG00000039384	417.927	-1.90183	0.21517	-8.83871	9.68325e-19	5.17772e-16	1	184013302	184075636	1	Dusp10	dual_specificity_phosphatase_10_[Source:MGI_Symbol;Acc:MGI:1927070]
ENSMUSG00000084826	8.91815	-1.90176	0.543142	-3.50141	0.000462805	0.00140092	2	129158666	129180667	-1	AI847159	expressed_sequence_AI847159_[Source:MGI_Symbol;Acc:MGI:3528181]
ENSMUSG00000030638	3.31526	-1.9001	0.845208	-2.24808	0.0245709	0.0489082	7	82173840	82307419	1	Sh3gl3	SH3-domain_GRB2-like_3_[Source:MGI_Symbol;Acc:MGI:700011]
ENSMUSG00000075010	697.078	-1.89994	0.347728	-5.46388	4.65843e-08	4.33801e-07	19	11047617	11050566	-1	AW112010	expressed_sequence_AW112010_[Source:MGI_Symbol;Acc:MGI:2147706]
ENSMUSG00000071716	19.7737	-1.8993	0.590376	-3.21709	0.00129496	0.00352329	15	77698889	77719288	1	Apol7e	apolipoprotein_L_7e_[Source:MGI_Symbol;Acc:MGI:3704456]
ENSMUSG00000057329	1324.34	-1.89913	0.329936	-5.75606	8.60989e-09	1.03203e-07	1	106538178	106714274	-1	Bcl2	B_cell_leukemia/lymphoma_2_[Source:MGI_Symbol;Acc:MGI:88138]
ENSMUSG00000005267	98.7684	-1.89893	0.447002	-4.24815	2.15539e-05	9.20825e-05	11	62700356	62731905	-1	Zfp287	zinc_finger_protein_287_[Source:MGI_Symbol;Acc:MGI:2176561]
ENSMUSG00000070348	404.508	-1.89874	0.35495	-5.34932	8.82875e-08	7.51589e-07	7	144929931	144939869	-1	Ccnd1	cyclin_D1_[Source:MGI_Symbol;Acc:MGI:88313]
ENSMUSG00000000532	461.55	-1.89826	0.327316	-5.79948	6.65209e-09	8.41971e-08	15	101174104	101213678	1	Acvr1b	activin_A_receptor,_type_1B_[Source:MGI_Symbol;Acc:MGI:1338944]
ENSMUSG00000017639	403.398	-1.89713	0.38629	-4.91115	9.05448e-07	5.67715e-06	11	79591212	79698023	1	Rab11fip4	RAB11_family_interacting_protein_4_(class_II)_[Source:MGI_Symbol;Acc:MGI:2442920]
ENSMUSG00000035355	16.6399	-1.89673	0.530131	-3.57785	0.000346426	0.00107988	11	100740376	100759942	-1	Kcnh4	potassium_voltage-gated_channel,_subfamily_H_(eag-related),_member_4_[Source:MGI_Symbol;Acc:MGI:2156184]
ENSMUSG00000044551	43.9635	-1.89596	0.404892	-4.68264	2.83201e-06	1.54703e-05	14	70154405	70159502	-1	9930012K11Rik	RIKEN_cDNA_9930012K11_gene_[Source:MGI_Symbol;Acc:MGI:2145726]
ENSMUSG00000015476	49.7239	-1.8951	0.422008	-4.49067	7.10002e-06	3.46015e-05	17	34629533	34633126	1	Prrt1	proline-rich_transmembrane_protein_1_[Source:MGI_Symbol;Acc:MGI:1932118]
ENSMUSG00000076469	75.0029	-1.8944	0.322539	-5.8734	4.26955e-09	5.80739e-08	6	41121417	41121832	1	Trbv13-2	T_cell_receptor_beta,_variable_13-2_[Source:MGI_Symbol;Acc:MGI:98608]
ENSMUSG00000086360	29.3149	-1.89431	0.33876	-5.59189	2.24617e-08	2.32069e-07	9	42022615	42034113	1	Gm16214	predicted_gene_16214_[Source:MGI_Symbol;Acc:MGI:3801724]
ENSMUSG00000042810	325.039	-1.89334	0.235702	-8.03275	9.53155e-16	1.73704e-13	6	48395586	48419855	1	Krba1	KRAB-A_domain_containing_1_[Source:MGI_Symbol;Acc:MGI:1925077]
ENSMUSG00000052889	2769.83	-1.89297	0.282377	-6.70369	2.03225e-11	6.72247e-10	7	122288751	122634402	1	Prkcb	protein_kinase_C,_beta_[Source:MGI_Symbol;Acc:MGI:97596]
ENSMUSG00000032908	41.652	-1.89238	0.27598	-6.85695	7.03451e-12	2.79704e-10	1	78310346	78420286	1	Sgpp2	sphingosine-1-phosphate_phosphotase_2_[Source:MGI_Symbol;Acc:MGI:3589109]
ENSMUSG00000094126	7.54071	-1.89231	0.599226	-3.15793	0.00158896	0.00424111	12	114764453	114764874	-1	Ighv1-23	immunoglobulin_heavy_variable_V1-23_[Source:MGI_Symbol;Acc:MGI:3815050]
ENSMUSG00000040747	4261.9	-1.89216	0.344228	-5.49682	3.867e-08	3.69826e-07	3	106758861	106790149	-1	Cd53	CD53_antigen_[Source:MGI_Symbol;Acc:MGI:88341]
ENSMUSG00000052769	8.76088	-1.89127	0.760251	-2.48769	0.0128577	0.0277058	3	115715150	115716727	1	Gm9889	predicted_gene_9889_[Source:MGI_Symbol;Acc:MGI:3642568]
ENSMUSG00000096459	512.383	-1.89121	0.338161	-5.59263	2.23652e-08	2.31315e-07	12	114140692	114141122	-1	Ighv9-3	immunoglobulin_heavy_variable_V9-3_[Source:MGI_Symbol;Acc:MGI:3642720]
ENSMUSG00000026930	179.844	-1.8903	0.339343	-5.57047	2.5405e-08	2.58409e-07	2	26315515	26348237	1	Gpsm1	G-protein_signalling_modulator_1_(AGS3-like,_C._elegans)_[Source:MGI_Symbol;Acc:MGI:1915089]
ENSMUSG00000096594	110.014	-1.89021	0.385208	-4.90698	9.24904e-07	5.78089e-06	6	70340876	70341180	-1	Igkv8-19	immunoglobulin_kappa_variable_8-19_[Source:MGI_Symbol;Acc:MGI:1330844]
ENSMUSG00000086481	16.2224	-1.88873	0.36647	-5.15385	2.55192e-07	1.87344e-06	11	106972058	106973090	-1	Gm11707	predicted_gene_11707_[Source:MGI_Symbol;Acc:MGI:3651836]
ENSMUSG00000070564	6.15239	-1.88864	0.673769	-2.8031	0.00506141	0.0120225	7	45684022	45694556	1	Ntn5	netrin_5_[Source:MGI_Symbol;Acc:MGI:2685330]
ENSMUSG00000059810	1036.38	-1.88806	0.366004	-5.15859	2.48812e-07	1.8313e-06	4	62559847	62704001	1	Rgs3	regulator_of_G-protein_signaling_3_[Source:MGI_Symbol;Acc:MGI:1354734]
ENSMUSG00000039004	7.33874	-1.88787	0.533392	-3.53936	0.000401096	0.0012335	13	38345716	38499728	1	Bmp6	bone_morphogenetic_protein_6_[Source:MGI_Symbol;Acc:MGI:88182]
ENSMUSG00000095007	88.355	-1.88569	0.609295	-3.09487	0.00196899	0.00513771	6	69858420	69858884	-1	Igkv12-41	immunoglobulin_kappa_chain_variable_12-41_[Source:MGI_Symbol;Acc:MGI:4439772]
ENSMUSG00000055413	1589.33	-1.88352	0.316181	-5.95711	2.56745e-09	3.79089e-08	17	35394126	35397800	1	H2-Q5	histocompatibility_2,_Q_region_locus_5_[Source:MGI_Symbol;Acc:MGI:95934]
ENSMUSG00000030361	37.3275	-1.88347	0.607911	-3.09826	0.00194659	0.00508531	6	128609227	128622934	-1	Klrb1a	killer_cell_lectin-like_receptor_subfamily_B_member_1A_[Source:MGI_Symbol;Acc:MGI:107540]
ENSMUSG00000017167	19.7648	-1.88273	0.433523	-4.34285	1.40644e-05	6.34024e-05	11	101170523	101190724	1	Cntnap1	contactin_associated_protein-like_1_[Source:MGI_Symbol;Acc:MGI:1858201]
ENSMUSG00000031239	306.117	-1.88246	0.219326	-8.58295	9.24677e-18	3.43387e-15	X	107397099	107403376	-1	Itm2a	integral_membrane_protein_2A_[Source:MGI_Symbol;Acc:MGI:107706]
ENSMUSG00000024347	41.8565	-1.88243	0.321588	-5.85353	4.81246e-09	6.40424e-08	18	35964830	36014715	1	Psd2	pleckstrin_and_Sec7_domain_containing_2_[Source:MGI_Symbol;Acc:MGI:1921252]
ENSMUSG00000046999	44.7192	-1.88243	0.440688	-4.27156	1.94107e-05	8.3928e-05	3	68869586	68872163	1	1110032F04Rik	RIKEN_cDNA_1110032F04_gene_[Source:MGI_Symbol;Acc:MGI:1915975]
ENSMUSG00000017400	156.052	-1.88231	0.343015	-5.48754	4.07561e-08	3.86626e-07	11	98036623	98053462	-1	Stac2	SH3_and_cysteine_rich_domain_2_[Source:MGI_Symbol;Acc:MGI:2144518]
ENSMUSG00000041235	1666.84	-1.88135	0.311851	-6.03285	1.61089e-09	2.54254e-08	4	8690406	8867659	1	Chd7	chromodomain_helicase_DNA_binding_protein_7_[Source:MGI_Symbol;Acc:MGI:2444748]
ENSMUSG00000037940	969.579	-1.88121	0.320455	-5.87044	4.3465e-09	5.89172e-08	8	81342556	82125036	1	Inpp4b	inositol_polyphosphate-4-phosphatase,_type_II_[Source:MGI_Symbol;Acc:MGI:2158925]
ENSMUSG00000075297	99.5495	-1.88095	0.321118	-5.85749	4.69913e-09	6.28317e-08	10	22158586	22288849	1	H60b	histocompatibility_60b_[Source:MGI_Symbol;Acc:MGI:3649078]
ENSMUSG00000035713	88.2177	-1.88077	0.276786	-6.79503	1.08292e-11	3.9617e-10	7	97309380	97332020	-1	Usp35	ubiquitin_specific_peptidase_35_[Source:MGI_Symbol;Acc:MGI:2685339]
ENSMUSG00000026347	103.141	-1.88057	0.366831	-5.12654	2.95117e-07	2.12921e-06	1	127486546	127678096	-1	Tmem163	transmembrane_protein_163_[Source:MGI_Symbol;Acc:MGI:1919410]
ENSMUSG00000022102	950.462	-1.88054	0.352641	-5.33274	9.67409e-08	8.15092e-07	14	70766036	70778495	1	Dok2	docking_protein_2_[Source:MGI_Symbol;Acc:MGI:1332623]
ENSMUSG00000031758	467.855	-1.87996	0.271551	-6.92304	4.42044e-12	1.9206e-10	8	116568724	116732991	-1	Cdyl2	chromodomain_protein,_Y_chromosome-like_2_[Source:MGI_Symbol;Acc:MGI:1923046]
ENSMUSG00000038729	392.561	-1.87924	0.308317	-6.09515	1.09333e-09	1.81632e-08	4	57717657	57896984	1	Akap2	A_kinase_(PRKA)_anchor_protein_2_[Source:MGI_Symbol;Acc:MGI:1306795]
ENSMUSG00000076583	234.336	-1.87818	0.353415	-5.31437	1.07025e-07	8.86559e-07	6	70216858	70217421	-1	Igkv8-24	immunoglobulin_kappa_chain_variable_8-24_[Source:MGI_Symbol;Acc:MGI:4947958]
ENSMUSG00000030256	159.627	-1.87803	0.232208	-8.08771	6.0795e-16	1.17311e-13	6	145858243	145865558	-1	Bhlhe41	basic_helix-loop-helix_family,_member_e41_[Source:MGI_Symbol;Acc:MGI:1930704]
ENSMUSG00000059013	1261.11	-1.87746	0.357515	-5.25141	1.50937e-07	1.18878e-06	2	32721055	32755512	1	Sh2d3c	SH2_domain_containing_3C_[Source:MGI_Symbol;Acc:MGI:1351631]
ENSMUSG00000031360	713.578	-1.877	0.275203	-6.82043	9.07687e-12	3.46223e-10	X	162901238	163032508	1	Ctps2	cytidine_5'-triphosphate_synthase_2_[Source:MGI_Symbol;Acc:MGI:1933185]
ENSMUSG00000019822	242.79	-1.87682	0.293654	-6.39126	1.64521e-10	3.78726e-09	10	41485642	41490369	-1	Smpd2	sphingomyelin_phosphodiesterase_2,_neutral_[Source:MGI_Symbol;Acc:MGI:1278330]
ENSMUSG00000039110	5.06879	-1.87609	0.747722	-2.50907	0.0121049	0.026233	11	94501347	94521742	-1	Mycbpap	MYCBP_associated_protein_[Source:MGI_Symbol;Acc:MGI:2388726]
ENSMUSG00000050921	991.237	-1.87578	0.434002	-4.32205	1.54584e-05	6.89601e-05	X	107088492	107104974	1	P2ry10	purinergic_receptor_P2Y,_G-protein_coupled_10_[Source:MGI_Symbol;Acc:MGI:1926076]
ENSMUSG00000014773	49.0135	-1.87554	0.340933	-5.50119	3.77229e-08	3.62707e-07	17	15367354	15376872	-1	Dll1	delta-like_1_(Drosophila)_[Source:MGI_Symbol;Acc:MGI:104659]
ENSMUSG00000089768	13.2164	-1.87522	0.48312	-3.88148	0.000103824	0.000369324	X	136974022	136976874	-1	Tmsb15b1	thymosin_beta_15b1_[Source:MGI_Symbol;Acc:MGI:3843059]
ENSMUSG00000015944	277.781	-1.87393	0.252314	-7.42698	1.11107e-13	8.92573e-12	5	134099711	134144343	1	Gatsl2	GATS_protein-like_2_[Source:MGI_Symbol;Acc:MGI:1933384]
ENSMUSG00000028269	427.035	-1.87284	0.37004	-5.06118	4.16677e-07	2.88972e-06	3	142594847	142619179	1	Gbp2b	guanylate_binding_protein_2b_[Source:MGI_Symbol;Acc:MGI:95666]
ENSMUSG00000026447	1281.68	-1.87226	0.192368	-9.73268	2.18752e-22	2.53263e-19	1	133045667	133108687	1	Pik3c2b	phosphoinositide-3-kinase,_class_2,_beta_polypeptide_[Source:MGI_Symbol;Acc:MGI:2685045]
ENSMUSG00000004031	4.16262	-1.87204	0.805835	-2.3231	0.0201738	0.0411546	1	158245271	158356260	-1	Brinp2	bone_morphogenic_protein/retinoic_acid_inducible_neural-specific_2_[Source:MGI_Symbol;Acc:MGI:2443333]
ENSMUSG00000067599	25.766	-1.87138	0.592944	-3.15608	0.00159906	0.0042669	6	130218605	130233322	-1	Klra7	killer_cell_lectin-like_receptor,_subfamily_A,_member_7_[Source:MGI_Symbol;Acc:MGI:101901]
ENSMUSG00000045038	777.596	-1.87089	0.241696	-7.74067	9.88922e-15	1.14494e-12	17	86167785	86657919	1	Prkce	protein_kinase_C,_epsilon_[Source:MGI_Symbol;Acc:MGI:97599]
ENSMUSG00000024986	821.813	-1.86979	0.306506	-6.10034	1.05844e-09	1.77295e-08	19	37432887	37440728	1	Hhex	hematopoietically_expressed_homeobox_[Source:MGI_Symbol;Acc:MGI:96086]
ENSMUSG00000002983	725.716	-1.86946	0.243664	-7.67231	1.6892e-14	1.79713e-12	7	19606217	19629438	-1	Relb	avian_reticuloendotheliosis_viral_(v-rel)_oncogene_related_B_[Source:MGI_Symbol;Acc:MGI:103289]
ENSMUSG00000054934	32.3608	-1.8685	0.368536	-5.07006	3.97688e-07	2.76779e-06	10	116417861	116473878	-1	Kcnmb4	potassium_large_conductance_calcium-activated_channel,_subfamily_M,_beta_member_4_[Source:MGI_Symbol;Acc:MGI:1913272]
ENSMUSG00000030157	1102.14	-1.86835	0.259416	-7.20213	5.9278e-13	3.70063e-11	6	129180615	129186534	1	Clec2d	C-type_lectin_domain_family_2,_member_d_[Source:MGI_Symbol;Acc:MGI:2135589]
ENSMUSG00000022900	42.6811	-1.86708	0.443779	-4.20722	2.58537e-05	0.000108428	16	36693978	36726804	1	Ildr1	immunoglobulin-like_domain_containing_receptor_1_[Source:MGI_Symbol;Acc:MGI:2146574]
ENSMUSG00000038256	657.33	-1.86678	0.265905	-7.02049	2.21097e-12	1.09337e-10	3	97203662	97228846	-1	Bcl9	B_cell_CLL/lymphoma_9_[Source:MGI_Symbol;Acc:MGI:1924828]
ENSMUSG00000004098	114.614	-1.86641	0.538881	-3.46349	0.000533211	0.00158314	9	20770050	20815067	-1	Col5a3	collagen,_type_V,_alpha_3_[Source:MGI_Symbol;Acc:MGI:1858212]
ENSMUSG00000004933	248.139	-1.86625	0.269781	-6.91764	4.59218e-12	1.97483e-10	10	81252935	81263365	1	Matk	megakaryocyte-associated_tyrosine_kinase_[Source:MGI_Symbol;Acc:MGI:99259]
ENSMUSG00000020717	2222.26	-1.8652	0.220979	-8.44061	3.15695e-17	9.55604e-15	11	106654217	106750628	-1	Pecam1	platelet/endothelial_cell_adhesion_molecule_1_[Source:MGI_Symbol;Acc:MGI:97537]
ENSMUSG00000094062	31.5637	-1.86462	0.377445	-4.94013	7.80723e-07	4.99551e-06	12	114657356	114657777	-1	Ighv1-15	immunoglobulin_heavy_variable_1-15_[Source:MGI_Symbol;Acc:MGI:4439782]
ENSMUSG00000039747	1609.48	-1.86373	0.310961	-5.99346	2.05422e-09	3.14395e-08	5	136147464	136170656	-1	Orai2	ORAI_calcium_release-activated_calcium_modulator_2_[Source:MGI_Symbol;Acc:MGI:2443195]
ENSMUSG00000057738	3859.04	-1.86339	0.286611	-6.50145	7.95505e-11	2.09881e-09	2	29965560	30031451	1	Sptan1	spectrin_alpha,_non-erythrocytic_1_[Source:MGI_Symbol;Acc:MGI:98386]
ENSMUSG00000029797	23.9549	-1.86247	0.587054	-3.17258	0.00151092	0.0040548	6	48448229	48501250	1	Sspo	SCO-spondin_[Source:MGI_Symbol;Acc:MGI:2674311]
ENSMUSG00000025964	214.487	-1.86238	0.438681	-4.24541	2.18192e-05	9.30789e-05	1	63445891	63596515	1	Adam23	a_disintegrin_and_metallopeptidase_domain_23_[Source:MGI_Symbol;Acc:MGI:1345162]
ENSMUSG00000097417	41.0541	-1.86193	0.502492	-3.70539	0.000211062	0.000692008	12	80108034	80113000	1	Gm26669	predicted_gene,_26669_[Source:MGI_Symbol;Acc:MGI:5477163]
ENSMUSG00000015312	204.422	-1.86085	0.35593	-5.22813	1.71236e-07	1.32689e-06	10	80930091	80932204	1	Gadd45b	growth_arrest_and_DNA-damage-inducible_45_beta_[Source:MGI_Symbol;Acc:MGI:107776]
ENSMUSG00000038354	11.0247	-1.86055	0.532613	-3.49325	0.000477174	0.00143736	3	96670131	96691009	1	Ankrd35	ankyrin_repeat_domain_35_[Source:MGI_Symbol;Acc:MGI:2442590]
ENSMUSG00000027111	946.217	-1.85946	0.312324	-5.95361	2.62285e-09	3.85822e-08	2	71745616	71858416	1	Itga6	integrin_alpha_6_[Source:MGI_Symbol;Acc:MGI:96605]
ENSMUSG00000049001	15.1448	-1.85942	0.727633	-2.55544	0.0106053	0.0233535	6	65671590	65706930	1	Ndnf	neuron-derived_neurotrophic_factor_[Source:MGI_Symbol;Acc:MGI:1915419]
ENSMUSG00000025058	186.059	-1.859	0.328708	-5.65547	1.55417e-08	1.6994e-07	X	85870354	85891499	1	5430427O19Rik	RIKEN_cDNA_5430427O19_gene_[Source:MGI_Symbol;Acc:MGI:1918648]
ENSMUSG00000052087	816.115	-1.85874	0.344938	-5.3886	7.10075e-08	6.22249e-07	13	55369732	55384687	1	Rgs14	regulator_of_G-protein_signaling_14_[Source:MGI_Symbol;Acc:MGI:1859709]
ENSMUSG00000021880	519.827	-1.85806	0.363416	-5.11276	3.17487e-07	2.26898e-06	14	51129068	51131122	1	Rnase6	ribonuclease,_RNase_A_family,_6_[Source:MGI_Symbol;Acc:MGI:1925666]
ENSMUSG00000026070	419.975	-1.85782	0.536097	-3.46546	0.000529318	0.00157301	1	40465552	40500854	1	Il18r1	interleukin_18_receptor_1_[Source:MGI_Symbol;Acc:MGI:105383]
ENSMUSG00000074277	182.872	-1.85713	0.257078	-7.224	5.04813e-13	3.19477e-11	7	24611328	24629288	1	Phldb3	pleckstrin_homology-like_domain,_family_B,_member_3_[Source:MGI_Symbol;Acc:MGI:3642959]
ENSMUSG00000053617	1131.54	-1.85712	0.250615	-7.41025	1.26066e-13	9.69231e-12	19	47260174	47464411	-1	Sh3pxd2a	SH3_and_PX_domains_2A_[Source:MGI_Symbol;Acc:MGI:1298393]
ENSMUSG00000011256	1572.88	-1.85665	0.262859	-7.06329	1.62608e-12	8.46679e-11	11	46055992	46147343	1	Adam19	a_disintegrin_and_metallopeptidase_domain_19_(meltrin_beta)_[Source:MGI_Symbol;Acc:MGI:105377]
ENSMUSG00000032515	596.851	-1.85646	0.305382	-6.07916	1.20811e-09	1.9815e-08	9	119971166	119977250	-1	Csrnp1	cysteine-serine-rich_nuclear_protein_1_[Source:MGI_Symbol;Acc:MGI:2387989]
ENSMUSG00000076617	73608.8	-1.85639	0.326369	-5.68799	1.28541e-08	1.46155e-07	12	113418950	113422730	-1	Ighm	immunoglobulin_heavy_constant_mu_[Source:MGI_Symbol;Acc:MGI:96448]
ENSMUSG00000063060	9.1067	-1.85617	0.696616	-2.66455	0.00770909	0.0176042	14	63943674	63950732	1	Sox7	SRY-box_containing_gene_7_[Source:MGI_Symbol;Acc:MGI:98369]
ENSMUSG00000045394	25.8675	-1.85524	0.410534	-4.51908	6.21085e-06	3.07218e-05	17	87635979	87651106	1	Epcam	epithelial_cell_adhesion_molecule_[Source:MGI_Symbol;Acc:MGI:106653]
ENSMUSG00000034881	188.793	-1.8552	0.325952	-5.69163	1.25831e-08	1.43405e-07	10	81328732	81335171	1	Tbxa2r	thromboxane_A2_receptor_[Source:MGI_Symbol;Acc:MGI:98496]
ENSMUSG00000094626	15.5268	-1.85475	0.491961	-3.77012	0.000163172	0.000550489	6	120488939	120493807	-1	Cecr6	cat_eye_syndrome_chromosome_region,_candidate_6_[Source:MGI_Symbol;Acc:MGI:2136977]
ENSMUSG00000030731	4.87406	-1.85401	0.713805	-2.59736	0.00939445	0.021002	7	44384102	44400187	1	Syt3	synaptotagmin_III_[Source:MGI_Symbol;Acc:MGI:99665]
ENSMUSG00000072235	1342.33	-1.85398	0.284914	-6.50715	7.65877e-11	2.03428e-09	15	98949841	98953551	-1	Tuba1a	tubulin,_alpha_1A_[Source:MGI_Symbol;Acc:MGI:98869]
ENSMUSG00000016206	435.471	-1.85206	0.307679	-6.01945	1.75011e-09	2.73378e-08	17	37270220	37274484	1	H2-M3	histocompatibility_2,_M_region_locus_3_[Source:MGI_Symbol;Acc:MGI:95915]
ENSMUSG00000025997	404.18	-1.85151	0.329353	-5.62165	1.89142e-08	2.00793e-07	1	69531214	69685960	-1	Ikzf2	IKAROS_family_zinc_finger_2_[Source:MGI_Symbol;Acc:MGI:1342541]
ENSMUSG00000043099	34.0246	-1.85126	0.40894	-4.52697	5.98348e-06	2.97466e-05	11	75164565	75169519	-1	Hic1	hypermethylated_in_cancer_1_[Source:MGI_Symbol;Acc:MGI:1338010]
ENSMUSG00000024696	607.673	-1.84988	0.322074	-5.74363	9.26666e-09	1.10203e-07	19	12798606	12833807	1	Lpxn	leupaxin_[Source:MGI_Symbol;Acc:MGI:2147677]
ENSMUSG00000031139	8.07576	-1.8498	0.682174	-2.71163	0.0066953	0.0154886	X	60055956	60179089	-1	Mcf2	mcf.2_transforming_sequence_[Source:MGI_Symbol;Acc:MGI:96932]
ENSMUSG00000039759	193.617	-1.84926	0.315241	-5.86618	4.45961e-09	6.02017e-08	4	151982639	151988997	-1	Thap3	THAP_domain_containing,_apoptosis_associated_protein_3_[Source:MGI_Symbol;Acc:MGI:1917126]
ENSMUSG00000041187	2274.27	-1.84923	0.294731	-6.27429	3.51226e-10	7.11197e-09	7	16842902	16870461	1	Prkd2	protein_kinase_D2_[Source:MGI_Symbol;Acc:MGI:2141917]
ENSMUSG00000031925	473.534	-1.84901	0.345002	-5.35941	8.34929e-08	7.15103e-07	9	13619990	13709533	1	Maml2	mastermind_like_2_(Drosophila)_[Source:MGI_Symbol;Acc:MGI:2389460]
ENSMUSG00000041205	5.98618	-1.84819	0.731061	-2.5281	0.0114683	0.0249994	16	20233310	20241358	-1	Map6d1	MAP6_domain_containing_1_[Source:MGI_Symbol;Acc:MGI:3607784]
ENSMUSG00000081220	6.80932	-1.84788	0.728977	-2.5349	0.011248	0.0245818	X	37035254	37037325	-1	Gm14542	predicted_gene_14542_[Source:MGI_Symbol;Acc:MGI:3705745]
ENSMUSG00000034472	13.0711	-1.84771	0.613172	-3.01336	0.0025837	0.00656754	8	75213944	75224113	1	Rasd2	RASD_family,_member_2_[Source:MGI_Symbol;Acc:MGI:1922391]
ENSMUSG00000035000	1151.68	-1.84753	0.238163	-7.7574	8.66897e-15	1.04038e-12	2	62330073	62412231	-1	Dpp4	dipeptidylpeptidase_4_[Source:MGI_Symbol;Acc:MGI:94919]
ENSMUSG00000093955	48.1412	-1.84652	0.531066	-3.47701	0.000507047	0.00151552	12	114851190	114851623	-1	Ighv1-34	immunoglobulin_heavy_variable_1-34_[Source:MGI_Symbol;Acc:MGI:4439659]
ENSMUSG00000004665	4871.63	-1.8462	0.335607	-5.50108	3.77476e-08	3.62767e-07	10	79988584	79996062	1	Cnn2	calponin_2_[Source:MGI_Symbol;Acc:MGI:105093]
ENSMUSG00000031453	4339.39	-1.84558	0.276106	-6.68431	2.32016e-11	7.52314e-10	8	13566950	13677603	-1	Rasa3	RAS_p21_protein_activator_3_[Source:MGI_Symbol;Acc:MGI:1197013]
ENSMUSG00000052949	484.824	-1.84436	0.198532	-9.28997	1.54331e-20	1.3807e-17	11	116336353	116413032	-1	Rnf157	ring_finger_protein_157_[Source:MGI_Symbol;Acc:MGI:2442484]
ENSMUSG00000024268	19.1561	-1.84425	0.446329	-4.13204	3.59554e-05	0.000144394	18	25477632	25753983	-1	Celf4	CUGBP,_Elav-like_family_member_4_[Source:MGI_Symbol;Acc:MGI:1932407]
ENSMUSG00000024338	2431.82	-1.84402	0.288454	-6.39276	1.62916e-10	3.75469e-09	17	34197721	34201454	1	Psmb8	proteasome_(prosome,_macropain)_subunit,_beta_type_8_(large_multifunctional_peptidase_7)_[Source:MGI_Symbol;Acc:MGI:1346527]
ENSMUSG00000020886	167.471	-1.8428	0.317966	-5.79557	6.80882e-09	8.57946e-08	11	70017085	70045532	1	Dlg4	discs,_large_homolog_4_(Drosophila)_[Source:MGI_Symbol;Acc:MGI:1277959]
ENSMUSG00000076587	93.4295	-1.84276	0.368012	-5.00733	5.5189e-07	3.69466e-06	6	70335841	70336479	-1	Igkv6-20	immunoglobulin_kappa_variable_6-20_[Source:MGI_Symbol;Acc:MGI:1330836]
ENSMUSG00000029923	139.344	-1.84233	0.3053	-6.03451	1.59448e-09	2.52271e-08	6	39381175	39390380	1	Rab19	RAB19,_member_RAS_oncogene_family_[Source:MGI_Symbol;Acc:MGI:103292]
ENSMUSG00000042757	45.3808	-1.8421	0.514043	-3.58355	0.00033895	0.0010601	9	103482936	103761837	-1	Tmem108	transmembrane_protein_108_[Source:MGI_Symbol;Acc:MGI:1932411]
ENSMUSG00000036944	557.994	-1.8421	0.356914	-5.16118	2.45392e-07	1.81163e-06	15	66526212	66561046	-1	Tmem71	transmembrane_protein_71_[Source:MGI_Symbol;Acc:MGI:2146049]
ENSMUSG00000000915	2220.13	-1.84196	0.222207	-8.28938	1.1384e-16	2.66738e-14	5	123973628	124003211	1	Hip1r	huntingtin_interacting_protein_1_related_[Source:MGI_Symbol;Acc:MGI:1352504]
ENSMUSG00000032688	1914.31	-1.84176	0.293742	-6.26998	3.61089e-10	7.25565e-09	18	65430963	65478823	1	Malt1	mucosa_associated_lymphoid_tissue_lymphoma_translocation_gene_1_[Source:MGI_Symbol;Acc:MGI:2445027]
ENSMUSG00000063564	56.1138	-1.84129	0.338855	-5.43385	5.51508e-08	4.9953e-07	11	51289920	51583918	1	Col23a1	collagen,_type_XXIII,_alpha_1_[Source:MGI_Symbol;Acc:MGI:2653243]
ENSMUSG00000086700	4.99246	-1.8409	0.696935	-2.64143	0.00825572	0.0187117	5	123393649	123397957	-1	Gm15747	predicted_gene_15747_[Source:MGI_Symbol;Acc:MGI:3783189]
ENSMUSG00000004266	7909.81	-1.83902	0.27562	-6.67233	2.51771e-11	8.09698e-10	6	124720707	124738714	-1	Ptpn6	protein_tyrosine_phosphatase,_non-receptor_type_6_[Source:MGI_Symbol;Acc:MGI:96055]
ENSMUSG00000030337	1036.74	-1.83824	0.270752	-6.78939	1.12609e-11	4.04449e-10	6	125215551	125244543	1	Vamp1	vesicle-associated_membrane_protein_1_[Source:MGI_Symbol;Acc:MGI:1313276]
ENSMUSG00000090246	79.6131	-1.83763	0.371708	-4.94374	7.66369e-07	4.91645e-06	1	85641222	85650585	-1	Gm17017	predicted_gene_17017_[Source:MGI_Symbol;Acc:MGI:4820558]
ENSMUSG00000086392	13.9903	-1.83719	0.549827	-3.34139	0.000833594	0.00237161	3	35999833	36025106	1	A330050B17Rik	RIKEN_cDNA_A330050B17_gene_[Source:MGI_Symbol;Acc:MGI:3590669]
ENSMUSG00000023267	32.5628	-1.8371	0.303635	-6.05036	1.44525e-09	2.31075e-08	4	33062999	33095865	1	Gabrr2	gamma-aminobutyric_acid_(GABA)_C_receptor,_subunit_rho_2_[Source:MGI_Symbol;Acc:MGI:95626]
ENSMUSG00000097289	6.49571	-1.83565	0.635283	-2.88949	0.00385866	0.00943196	11	96712982	96747436	-1	2010300F17Rik	RIKEN_cDNA_2010300F17_gene_[Source:MGI_Symbol;Acc:MGI:1917134]
ENSMUSG00000055675	2064.49	-1.83554	0.404903	-4.53328	5.80743e-06	2.90327e-05	8	15011025	15033333	1	Kbtbd11	kelch_repeat_and_BTB_(POZ)_domain_containing_11_[Source:MGI_Symbol;Acc:MGI:1922151]
ENSMUSG00000005986	126.294	-1.83494	0.246305	-7.44986	9.34428e-14	7.82614e-12	19	4270180	4283137	-1	Ankrd13d	ankyrin_repeat_domain_13_family,_member_D_[Source:MGI_Symbol;Acc:MGI:1915673]
ENSMUSG00000095200	215.818	-1.83467	0.383059	-4.78953	1.67169e-06	9.70853e-06	12	114538495	114538928	-1	Ighv1-7	immunoglobulin_heavy_variable_V1-7_[Source:MGI_Symbol;Acc:MGI:3704122]
ENSMUSG00000095519	62.9609	-1.83403	0.479142	-3.82773	0.000129328	0.000448535	12	115593110	115593543	-1	Ighv1-66	immunoglobulin_heavy_variable_1-66_[Source:MGI_Symbol;Acc:MGI:4439825]
ENSMUSG00000025932	72.2582	-1.83354	0.359472	-5.10066	3.38468e-07	2.40235e-06	1	14168954	14310200	-1	Eya1	eyes_absent_1_homolog_(Drosophila)_[Source:MGI_Symbol;Acc:MGI:109344]
ENSMUSG00000020143	5955.19	-1.8331	0.301467	-6.08059	1.19744e-09	1.96728e-08	11	34226815	34783892	-1	Dock2	dedicator_of_cyto-kinesis_2_[Source:MGI_Symbol;Acc:MGI:2149010]
ENSMUSG00000079455	66.1849	-1.83259	0.421212	-4.35076	1.35669e-05	6.13987e-05	1	85266698	85285491	1	Gm16026	predicted_pseudogene_16026_[Source:MGI_Symbol;Acc:MGI:3783243]
ENSMUSG00000073406	138.229	-1.83092	0.397076	-4.61099	4.00751e-06	2.1e-05	17	36080115	36084223	-1	H2-Bl	histocompatibility_2,_blastocyst_[Source:MGI_Symbol;Acc:MGI:892004]
ENSMUSG00000028977	215.363	-1.83035	0.234894	-7.79222	6.58416e-15	8.4149e-13	4	148804429	148954889	1	Casz1	castor_zinc_finger_1_[Source:MGI_Symbol;Acc:MGI:1196251]
ENSMUSG00000036452	877.144	-1.8301	0.326198	-5.6104	2.01854e-08	2.11888e-07	18	38601534	39376284	1	Arhgap26	Rho_GTPase_activating_protein_26_[Source:MGI_Symbol;Acc:MGI:1918552]
ENSMUSG00000015533	75.1686	-1.82972	0.523673	-3.49402	0.000475813	0.00143443	13	114835916	114932041	-1	Itga2	integrin_alpha_2_[Source:MGI_Symbol;Acc:MGI:96600]
ENSMUSG00000094345	270.762	-1.82937	0.815043	-2.2445	0.0248001	0.0492847	6	67896177	67896642	1	Igkv14-126	immunoglobulin_kappa_variable_14-126_[Source:MGI_Symbol;Acc:MGI:3643131]
ENSMUSG00000096727	1064.3	-1.82916	0.2997	-6.1033	1.03903e-09	1.74341e-08	17	34181988	34187764	-1	Psmb9	proteasome_(prosome,_macropain)_subunit,_beta_type_9_(large_multifunctional_peptidase_2)_[Source:MGI_Symbol;Acc:MGI:1346526]
ENSMUSG00000030329	382.526	-1.82841	0.329855	-5.54307	2.97209e-08	2.95288e-07	6	124996694	125003096	1	Pianp	PILR_alpha_associated_neural_protein_[Source:MGI_Symbol;Acc:MGI:2441908]
ENSMUSG00000038884	407.17	-1.82751	0.266782	-6.85019	7.37497e-12	2.89152e-10	9	20868642	20874307	1	A230050P20Rik	RIKEN_cDNA_A230050P20_gene_[Source:MGI_Symbol;Acc:MGI:2441788]
ENSMUSG00000062591	27.1947	-1.82741	0.365885	-4.99448	5.89944e-07	3.8964e-06	17	57080066	57087782	-1	Tubb4a	tubulin,_beta_4A_class_IVA_[Source:MGI_Symbol;Acc:MGI:107848]
ENSMUSG00000030319	106.248	-1.82732	0.244446	-7.47537	7.6984e-14	6.66763e-12	6	115774538	115804893	1	Cand2	cullin-associated_and_neddylation-dissociated_2_(putative)_[Source:MGI_Symbol;Acc:MGI:1914338]
ENSMUSG00000069833	5603.68	-1.82665	0.374465	-4.87801	1.07161e-06	6.58694e-06	19	8989284	9076919	1	Ahnak	AHNAK_nucleoprotein_(desmoyokin)_[Source:MGI_Symbol;Acc:MGI:1316648]
ENSMUSG00000085311	8.24531	-1.82657	0.526994	-3.46601	0.000528239	0.00157051	1	135152963	135153806	1	Gm15445	predicted_gene_15445_[Source:MGI_Symbol;Acc:MGI:3707341]
ENSMUSG00000024124	25.1251	-1.82646	0.370525	-4.92939	8.24852e-07	5.2387e-06	17	23972126	23975230	-1	Prss30	protease,_serine,_30_[Source:MGI_Symbol;Acc:MGI:1353645]
ENSMUSG00000095307	8.59248	-1.82626	0.581132	-3.1426	0.00167456	0.00445208	4	61750075	61750360	1	Gm12573	predicted_gene_12573_[Source:MGI_Symbol;Acc:MGI:3649353]
ENSMUSG00000018169	576.197	-1.82571	0.316646	-5.76575	8.12944e-09	9.85244e-08	15	78755882	78773475	-1	Mfng	MFNG_O-fucosylpeptide_3-beta-N-acetylglucosaminyltransferase_[Source:MGI_Symbol;Acc:MGI:1095404]
ENSMUSG00000000531	32.9744	-1.82473	0.315166	-5.78975	7.0491e-09	8.77548e-08	15	101224207	101232755	1	Grasp	GRP1_(general_receptor_for_phosphoinositides_1)-associated_scaffold_protein_[Source:MGI_Symbol;Acc:MGI:1860303]
ENSMUSG00000053175	436.709	-1.82442	0.35772	-5.10012	3.39432e-07	2.40746e-06	7	19808462	19822770	-1	Bcl3	B_cell_leukemia/lymphoma_3_[Source:MGI_Symbol;Acc:MGI:88140]
ENSMUSG00000031618	20.0024	-1.82423	0.662938	-2.75174	0.00592791	0.0138896	8	76899442	77245012	1	Nr3c2	nuclear_receptor_subfamily_3,_group_C,_member_2_[Source:MGI_Symbol;Acc:MGI:99459]
ENSMUSG00000095440	5.88528	-1.82399	0.599096	-3.04458	0.00233009	0.00598472	15	101050194	101054399	-1	Fignl2	fidgetin-like_2_[Source:MGI_Symbol;Acc:MGI:3646919]
ENSMUSG00000006369	17.2507	-1.82391	0.52703	-3.46074	0.000538695	0.0015987	15	85205949	85286535	1	Fbln1	fibulin_1_[Source:MGI_Symbol;Acc:MGI:95487]
ENSMUSG00000097838	82.58	-1.82369	0.439948	-4.14525	3.3945e-05	0.000137499	13	24631918	24638567	-1	C530050E15Rik	RIKEN_cDNA_C530050E15_gene_[Source:MGI_Symbol;Acc:MGI:2444135]
ENSMUSG00000089844	82.5451	-1.82326	0.638297	-2.85644	0.00428419	0.0103551	1	85083069	85109853	-1	A530032D15Rik	RIKEN_cDNA_A530032D15Rik_gene_[Source:MGI_Symbol;Acc:MGI:3037746]
ENSMUSG00000030674	68.5387	-1.82285	0.326249	-5.58731	2.30618e-08	2.37101e-07	7	127107114	127122226	-1	Qprt	quinolinate_phosphoribosyltransferase_[Source:MGI_Symbol;Acc:MGI:1914625]
ENSMUSG00000094164	123.068	-1.82256	0.369038	-4.93866	7.86601e-07	5.02495e-06	12	113611184	113611617	-1	Ighv2-3	immunoglobulin_heavy_variable_2-3_[Source:MGI_Symbol;Acc:MGI:4439872]
ENSMUSG00000037405	757.183	-1.82213	0.315528	-5.77486	7.70163e-09	9.45034e-08	9	21015960	21028797	1	Icam1	intercellular_adhesion_molecule_1_[Source:MGI_Symbol;Acc:MGI:96392]
ENSMUSG00000051998	1182.4	-1.8221	0.342788	-5.31552	1.06353e-07	8.83221e-07	1	133679029	133690108	-1	Lax1	lymphocyte_transmembrane_adaptor_1_[Source:MGI_Symbol;Acc:MGI:2443362]
ENSMUSG00000095753	153.223	-1.82202	0.43669	-4.17235	3.01475e-05	0.000124031	6	69648824	69649115	-1	Igkv4-53	immunoglobulin_kappa_variable_4-53_[Source:MGI_Symbol;Acc:MGI:2686266]
ENSMUSG00000075555	13.4566	-1.82191	0.459552	-3.96453	7.35404e-05	0.000272738	15	79166041	79227524	1	Gm10863	predicted_gene_10863_[Source:MGI_Symbol;Acc:MGI:3641623]
ENSMUSG00000048218	330.775	-1.82126	0.318253	-5.72269	1.0485e-08	1.22777e-07	15	97244074	97247287	-1	Amigo2	adhesion_molecule_with_Ig_like_domain_2_[Source:MGI_Symbol;Acc:MGI:2145995]
ENSMUSG00000032556	71.6327	-1.821	0.408746	-4.45509	8.38577e-06	4.00506e-05	9	103424920	103480328	-1	Bfsp2	beaded_filament_structural_protein_2,_phakinin_[Source:MGI_Symbol;Acc:MGI:1333828]
ENSMUSG00000069515	23.4935	-1.8201	0.590117	-3.0843	0.00204032	0.00530835	10	117287796	117292868	-1	Lyz1	lysozyme_1_[Source:MGI_Symbol;Acc:MGI:96902]
ENSMUSG00000097272	51.0249	-1.82004	0.782463	-2.32604	0.0200163	0.0408842	1	64029463	64032927	1	Gm26649	predicted_gene,_26649_[Source:MGI_Symbol;Acc:MGI:5477143]
ENSMUSG00000010066	42.8419	-1.81976	0.537905	-3.38305	0.000716867	0.00206913	9	107399612	107529346	1	Cacna2d2	calcium_channel,_voltage-dependent,_alpha_2/delta_subunit_2_[Source:MGI_Symbol;Acc:MGI:1929813]
ENSMUSG00000046971	14.4265	-1.81909	0.401494	-4.5308	5.87611e-06	2.9309e-05	2	120299957	120314165	-1	Pla2g4f	phospholipase_A2,_group_IVF_[Source:MGI_Symbol;Acc:MGI:2685493]
ENSMUSG00000076609	12225.8	-1.81752	0.417085	-4.35768	1.31449e-05	5.96951e-05	6	70726435	70726757	1	Igkc	immunoglobulin_kappa_constant_[Source:MGI_Symbol;Acc:MGI:96495]
ENSMUSG00000021087	72.6201	-1.81751	0.419383	-4.33377	1.46576e-05	6.58446e-05	12	72211752	72409054	-1	Rtn1	reticulon_1_[Source:MGI_Symbol;Acc:MGI:1933947]
ENSMUSG00000059456	4569.22	-1.81678	0.271434	-6.69327	2.1824e-11	7.14708e-10	14	66153257	66281052	-1	Ptk2b	PTK2_protein_tyrosine_kinase_2_beta_[Source:MGI_Symbol;Acc:MGI:104908]
ENSMUSG00000041773	335.729	-1.8137	0.295157	-6.14485	8.00372e-10	1.41155e-08	13	97241105	97253039	1	Enc1	ectodermal-neural_cortex_1_[Source:MGI_Symbol;Acc:MGI:109610]
ENSMUSG00000024209	6.10118	-1.81363	0.68607	-2.6435	0.00820526	0.0186091	17	56875477	56888904	1	1700061G19Rik	RIKEN_cDNA_1700061G19_gene_[Source:MGI_Symbol;Acc:MGI:1925875]
ENSMUSG00000016382	154.113	-1.81295	0.475614	-3.81181	0.000137952	0.000474019	X	75785654	75875182	-1	Pls3	plastin_3_(T-isoform)_[Source:MGI_Symbol;Acc:MGI:104807]
ENSMUSG00000034765	293.942	-1.81293	0.289329	-6.266	3.70434e-10	7.39441e-09	19	53529109	53542431	1	Dusp5	dual_specificity_phosphatase_5_[Source:MGI_Symbol;Acc:MGI:2685183]
ENSMUSG00000032744	13.6506	-1.8122	0.674613	-2.68628	0.00722534	0.0165822	4	123233556	123249875	1	Heyl	hairy/enhancer-of-split_related_with_YRPW_motif-like_[Source:MGI_Symbol;Acc:MGI:1860511]
ENSMUSG00000042677	435.4	-1.81196	0.244221	-7.41934	1.17709e-13	9.37954e-12	4	125118423	125127840	-1	Zc3h12a	zinc_finger_CCCH_type_containing_12A_[Source:MGI_Symbol;Acc:MGI:2385891]
ENSMUSG00000028073	256.112	-1.81155	0.309565	-5.85194	4.85874e-09	6.45711e-08	3	87747890	87824306	-1	Pear1	platelet_endothelial_aggregation_receptor_1_[Source:MGI_Symbol;Acc:MGI:1920432]
ENSMUSG00000047361	6.3552	-1.81155	0.622916	-2.90818	0.00363543	0.00895077	1	59516264	59634508	1	Gm973	predicted_gene_973_[Source:MGI_Symbol;Acc:MGI:2685819]
ENSMUSG00000011267	161.123	-1.8114	0.261569	-6.92512	4.35599e-12	1.89678e-10	7	19577287	19580656	1	Zfp296	zinc_finger_protein_296_[Source:MGI_Symbol;Acc:MGI:1926956]
ENSMUSG00000005774	963.888	-1.81124	0.244219	-7.41643	1.20317e-13	9.44897e-12	3	94954075	94961561	1	Rfx5	regulatory_factor_X,_5_(influences_HLA_class_II_expression)_[Source:MGI_Symbol;Acc:MGI:1858421]
ENSMUSG00000028525	1241.7	-1.81091	0.29414	-6.15664	7.43043e-10	1.32709e-08	4	102087543	102607259	1	Pde4b	phosphodiesterase_4B,_cAMP_specific_[Source:MGI_Symbol;Acc:MGI:99557]
ENSMUSG00000096638	379.213	-1.81065	0.322874	-5.60791	2.04789e-08	2.14624e-07	12	113879096	113879529	-1	Ighv2-9	immunoglobulin_heavy_variable_2-9_[Source:MGI_Symbol;Acc:MGI:4439624]
ENSMUSG00000081512	42.6843	-1.81008	0.461753	-3.92002	8.85416e-05	0.000320377	17	34211312	34214459	-1	Gm15821	predicted_gene_15821_[Source:MGI_Symbol;Acc:MGI:3801940]
ENSMUSG00000024948	4891.18	-1.81003	0.263212	-6.8767	6.12568e-12	2.4837e-10	19	6341135	6355615	1	Map4k2	mitogen-activated_protein_kinase_kinase_kinase_kinase_2_[Source:MGI_Symbol;Acc:MGI:1346883]
ENSMUSG00000050272	40.5185	-1.80941	0.491265	-3.68316	0.000230362	0.000747442	16	96592079	97170752	-1	Dscam	Down_syndrome_cell_adhesion_molecule_[Source:MGI_Symbol;Acc:MGI:1196281]
ENSMUSG00000037822	1824.82	-1.80895	0.265806	-6.80554	1.00669e-11	3.73843e-10	5	65446844	65537184	-1	Smim14	small_integral_membrane_protein_14_[Source:MGI_Symbol;Acc:MGI:1915802]
ENSMUSG00000038751	5.00701	-1.80855	0.740185	-2.44337	0.0145506	0.0309071	2	181193721	181202789	-1	Ptk6	PTK6_protein_tyrosine_kinase_6_[Source:MGI_Symbol;Acc:MGI:99683]
ENSMUSG00000059824	110.755	-1.80666	0.274838	-6.57357	4.91225e-11	1.40528e-09	7	45705088	45710155	1	Dbp	D_site_albumin_promoter_binding_protein_[Source:MGI_Symbol;Acc:MGI:94866]
ENSMUSG00000017897	47.8671	-1.80652	0.354409	-5.09729	3.44558e-07	2.43504e-06	2	165595032	165771727	1	Eya2	eyes_absent_2_homolog_(Drosophila)_[Source:MGI_Symbol;Acc:MGI:109341]
ENSMUSG00000094930	65.5593	-1.80422	0.429799	-4.19783	2.69489e-05	0.000112494	6	70215433	70215957	1	Igkv6-25	immunoglobulin_kappa_chain_variable_6-25_[Source:MGI_Symbol;Acc:MGI:4439867]
ENSMUSG00000031805	1821.89	-1.80404	0.286163	-6.30423	2.89639e-10	6.05811e-09	8	71676296	71690575	1	Jak3	Janus_kinase_3_[Source:MGI_Symbol;Acc:MGI:99928]
ENSMUSG00000023008	947.479	-1.80386	0.286562	-6.29483	3.07743e-10	6.37578e-09	15	99317225	99370482	-1	Fmnl3	formin-like_3_[Source:MGI_Symbol;Acc:MGI:109569]
ENSMUSG00000060166	555.212	-1.80301	0.265837	-6.78238	1.18211e-11	4.21659e-10	16	18220754	18235136	-1	Zdhhc8	zinc_finger,_DHHC_domain_containing_8_[Source:MGI_Symbol;Acc:MGI:1338012]
ENSMUSG00000022661	344.122	-1.80296	0.314615	-5.73069	1.00023e-08	1.18025e-07	16	45382135	45409053	-1	Cd200	CD200_antigen_[Source:MGI_Symbol;Acc:MGI:1196990]
ENSMUSG00000095771	153.804	-1.80291	0.392136	-4.59768	4.27219e-06	2.21978e-05	6	68256404	68256869	1	Igkv14-111	immunoglobulin_kappa_variable_14-111_[Source:MGI_Symbol;Acc:MGI:4439863]
ENSMUSG00000093894	138.377	-1.80258	0.378705	-4.75985	1.9374e-06	1.10623e-05	12	115158403	115158835	-1	Ighv1-53	immunoglobulin_heavy_variable_1-53_[Source:MGI_Symbol;Acc:MGI:3576502]
ENSMUSG00000036661	905.53	-1.80196	0.324538	-5.55239	2.81785e-08	2.82244e-07	15	73512560	73572242	1	Dennd3	DENN/MADD_domain_containing_3_[Source:MGI_Symbol;Acc:MGI:2146009]
ENSMUSG00000020474	521.334	-1.80093	0.229038	-7.86303	3.74956e-15	5.34775e-13	11	5827860	5838016	-1	Polm	polymerase_(DNA_directed),_mu_[Source:MGI_Symbol;Acc:MGI:1860191]
ENSMUSG00000021892	1755.1	-1.8009	0.27395	-6.57384	4.90345e-11	1.4048e-09	14	31359880	31436078	-1	Sh3bp5	SH3-domain_binding_protein_5_(BTK-associated)_[Source:MGI_Symbol;Acc:MGI:1344391]
ENSMUSG00000061414	63.0372	-1.80072	0.330341	-5.4511	5.00582e-08	4.5975e-07	6	127577975	127629938	1	Efcab4b	EF-hand_calcium_binding_domain_4B_[Source:MGI_Symbol;Acc:MGI:2685919]
ENSMUSG00000038780	615.682	-1.79993	0.263729	-6.82492	8.79769e-12	3.3688e-10	5	144876495	144965847	-1	Smurf1	SMAD_specific_E3_ubiquitin_protein_ligase_1_[Source:MGI_Symbol;Acc:MGI:1923038]
ENSMUSG00000095554	64.8462	-1.79972	0.588046	-3.06051	0.00220959	0.00570049	12	114646572	114646865	-1	Ighv1-14	immunoglobulin_heavy_variable_1-14_[Source:MGI_Symbol;Acc:MGI:4439781]
ENSMUSG00000031896	10.8075	-1.7996	0.59442	-3.02748	0.00246601	0.00629846	8	105931994	105933862	-1	Ctrl	chymotrypsin-like_[Source:MGI_Symbol;Acc:MGI:88558]
ENSMUSG00000097494	6.70802	-1.79905	0.638385	-2.81812	0.00483053	0.0115298	12	32919384	32953789	-1	4933406C10Rik	RIKEN_cDNA_4933406C10_gene_[Source:MGI_Symbol;Acc:MGI:1921326]
ENSMUSG00000008398	706.573	-1.79885	0.295143	-6.09485	1.0954e-09	1.81632e-08	10	93247414	93311135	-1	Elk3	ELK3,_member_of_ETS_oncogene_family_[Source:MGI_Symbol;Acc:MGI:101762]
ENSMUSG00000030255	62.7259	-1.79844	0.246187	-7.30519	2.76867e-13	1.89871e-11	6	145931641	145965223	1	Sspn	sarcospan_[Source:MGI_Symbol;Acc:MGI:1353511]
ENSMUSG00000027858	128.257	-1.79831	0.418144	-4.30069	1.70264e-05	7.49192e-05	3	102734529	102772292	1	Tspan2	tetraspanin_2_[Source:MGI_Symbol;Acc:MGI:1917997]
ENSMUSG00000041046	9.94087	-1.79815	0.591187	-3.04159	0.00235329	0.00604035	11	6658521	6677475	1	Ramp3	receptor_(calcitonin)_activity_modifying_protein_3_[Source:MGI_Symbol;Acc:MGI:1860292]
ENSMUSG00000027901	1290.38	-1.79805	0.279973	-6.42223	1.34289e-10	3.17678e-09	3	106482405	106503030	1	Dennd2d	DENN/MADD_domain_containing_2D_[Source:MGI_Symbol;Acc:MGI:2181193]
ENSMUSG00000095923	59.3976	-1.79789	0.348924	-5.15266	2.56812e-07	1.88463e-06	12	114896238	114896671	-1	Ighv1-37	immunoglobulin_heavy_variable_1-37_[Source:MGI_Symbol;Acc:MGI:4439640]
ENSMUSG00000035711	2247.37	-1.79763	0.27809	-6.46421	1.0183e-10	2.57281e-09	13	55523235	55528538	-1	Dok3	docking_protein_3_[Source:MGI_Symbol;Acc:MGI:1351490]
ENSMUSG00000029314	121.494	-1.79755	0.318438	-5.64492	1.65262e-08	1.78652e-07	5	100845713	100899102	1	Agpat9	1-acylglycerol-3-phosphate_O-acyltransferase_9_[Source:MGI_Symbol;Acc:MGI:3603816]
ENSMUSG00000025279	746.452	-1.79748	0.399634	-4.49781	6.86569e-06	3.35645e-05	14	7964533	7994573	-1	Dnase1l3	deoxyribonuclease_1-like_3_[Source:MGI_Symbol;Acc:MGI:1314633]
ENSMUSG00000046157	1638.07	-1.79697	0.32007	-5.6143	1.97355e-08	2.08387e-07	12	78961795	79007627	-1	Tmem229b	transmembrane_protein_229B_[Source:MGI_Symbol;Acc:MGI:2444389]
ENSMUSG00000032666	194.933	-1.79594	0.209902	-8.5561	1.1675e-17	4.15376e-15	1	151884524	152090320	-1	1700025G04Rik	RIKEN_cDNA_1700025G04_gene_[Source:MGI_Symbol;Acc:MGI:1916649]
ENSMUSG00000041849	1285.19	-1.79556	0.337615	-5.31837	1.04699e-07	8.72801e-07	15	5095981	5108539	-1	Card6	caspase_recruitment_domain_family,_member_6_[Source:MGI_Symbol;Acc:MGI:3032959]
ENSMUSG00000044807	108.643	-1.79555	0.261465	-6.86726	6.54448e-12	2.61806e-10	11	50811086	50827724	-1	Zfp354c	zinc_finger_protein_354C_[Source:MGI_Symbol;Acc:MGI:1353621]
ENSMUSG00000076934	964.457	-1.79548	0.317128	-5.66168	1.49895e-08	1.65722e-07	16	19085017	19085460	-1	Iglv1	immunoglobulin_lambda_variable_1_[Source:MGI_Symbol;Acc:MGI:96530]
ENSMUSG00000020732	358.727	-1.79543	0.329237	-5.45331	4.94398e-08	4.54495e-07	11	115091431	115162236	1	Rab37	RAB37,_member_of_RAS_oncogene_family_[Source:MGI_Symbol;Acc:MGI:1929945]
ENSMUSG00000037692	737.721	-1.79539	0.263362	-6.81718	9.28432e-12	3.52089e-10	4	133011260	133078110	1	Ahdc1	AT_hook,_DNA_binding_motif,_containing_1_[Source:MGI_Symbol;Acc:MGI:2444218]
ENSMUSG00000037649	1369.69	-1.79495	0.323086	-5.55566	2.76568e-08	2.77867e-07	17	34135182	34139101	1	H2-DMa	histocompatibility_2,_class_II,_locus_DMa_[Source:MGI_Symbol;Acc:MGI:95921]
ENSMUSG00000042385	15.1721	-1.7949	0.599503	-2.99398	0.00275366	0.00695464	13	113171608	113225908	-1	Gzmk	granzyme_K_[Source:MGI_Symbol;Acc:MGI:1298232]
ENSMUSG00000045381	17.5072	-1.79463	0.655086	-2.73954	0.00615257	0.0143477	1	174041933	174042936	1	Olfr433	olfactory_receptor_433_[Source:MGI_Symbol;Acc:MGI:3030267]
ENSMUSG00000029552	762.145	-1.79306	0.323447	-5.5436	2.96324e-08	2.94855e-07	6	17065149	17105828	1	Tes	testis_derived_transcript_[Source:MGI_Symbol;Acc:MGI:105081]
ENSMUSG00000044786	2475.79	-1.7922	0.307342	-5.83128	5.50051e-09	7.16487e-08	7	28376784	28379255	-1	Zfp36	zinc_finger_protein_36_[Source:MGI_Symbol;Acc:MGI:99180]
ENSMUSG00000032323	37.3387	-1.79201	0.425722	-4.20935	2.56108e-05	0.000107593	9	58015013	58027020	1	Cyp11a1	cytochrome_P450,_family_11,_subfamily_a,_polypeptide_1_[Source:MGI_Symbol;Acc:MGI:88582]
ENSMUSG00000076435	923.302	-1.79193	0.305987	-5.85624	4.73472e-09	6.32217e-08	11	94557102	94601871	-1	Acsf2	acyl-CoA_synthetase_family_member_2_[Source:MGI_Symbol;Acc:MGI:2388287]
ENSMUSG00000044694	22.5417	-1.79095	0.448234	-3.99557	6.45397e-05	0.000242742	9	51280295	51280920	1	2010007H06Rik	RIKEN_cDNA_2010007H06_gene_[Source:MGI_Symbol;Acc:MGI:1917099]
ENSMUSG00000024424	28.7541	-1.79066	0.382241	-4.68464	2.80451e-06	1.53414e-05	18	12599926	12737050	1	Ttc39c	tetratricopeptide_repeat_domain_39C_[Source:MGI_Symbol;Acc:MGI:1919997]
ENSMUSG00000039304	219.035	-1.79033	0.286033	-6.25916	3.87048e-10	7.703e-09	3	27317028	27342427	1	Tnfsf10	tumor_necrosis_factor_(ligand)_superfamily,_member_10_[Source:MGI_Symbol;Acc:MGI:107414]
ENSMUSG00000070034	2812.67	-1.78981	0.240444	-7.44376	9.78625e-14	8.0621e-12	1	85576899	85598817	-1	Sp110	Sp110_nuclear_body_protein_[Source:MGI_Symbol;Acc:MGI:1923364]
ENSMUSG00000076512	13.9336	-1.78961	0.786135	-2.27646	0.0228183	0.0457527	6	67954228	67954690	-1	Igkv9-123	immunoglobulin_kappa_variable_9-123_[Source:MGI_Symbol;Acc:MGI:3643848]
ENSMUSG00000021384	266.074	-1.7895	0.333092	-5.37239	7.77014e-08	6.73412e-07	13	49230690	49248706	-1	Susd3	sushi_domain_containing_3_[Source:MGI_Symbol;Acc:MGI:1913579]
ENSMUSG00000020868	373.851	-1.78923	0.211895	-8.44395	3.06779e-17	9.55604e-15	11	94663851	94677515	-1	Xylt2	xylosyltransferase_II_[Source:MGI_Symbol;Acc:MGI:2444797]
ENSMUSG00000019820	1443.14	-1.7889	0.337162	-5.30577	1.12197e-07	9.21263e-07	10	12382188	12861735	-1	Utrn	utrophin_[Source:MGI_Symbol;Acc:MGI:104631]
ENSMUSG00000039193	225.438	-1.78827	0.263014	-6.79913	1.05252e-11	3.88386e-10	17	74426295	74459108	-1	Nlrc4	NLR_family,_CARD_domain_containing_4_[Source:MGI_Symbol;Acc:MGI:3036243]
ENSMUSG00000068154	10.0354	-1.78791	0.651323	-2.74504	0.00605038	0.0141345	2	146221921	146225016	1	Insm1	insulinoma-associated_1_[Source:MGI_Symbol;Acc:MGI:1859980]
ENSMUSG00000001741	3732.83	-1.78769	0.295981	-6.03988	1.54233e-09	2.456e-08	7	83642848	83745726	-1	Il16	interleukin_16_[Source:MGI_Symbol;Acc:MGI:1270855]
ENSMUSG00000024462	649.205	-1.78766	0.329507	-5.42525	5.78732e-08	5.20594e-07	17	37045966	37075067	1	Gabbr1	gamma-aminobutyric_acid_(GABA)_B_receptor,_1_[Source:MGI_Symbol;Acc:MGI:1860139]
ENSMUSG00000089838	9.69702	-1.78752	0.551373	-3.24194	0.00118717	0.00326523	1	170925309	170925644	-1	Gm2962	predicted_pseudogene_2962_[Source:MGI_Symbol;Acc:MGI:3781140]
ENSMUSG00000072960	13.3976	-1.78714	0.510461	-3.50104	0.000463449	0.00140203	X	136741858	136743143	1	BC065397	cDNA_sequence_BC065397_[Source:MGI_Symbol;Acc:MGI:3584520]
ENSMUSG00000034858	570.869	-1.78687	0.202426	-8.82726	1.07267e-18	5.41874e-16	9	74953053	75032468	1	Fam214a	family_with_sequence_similarity_214,_member_A_[Source:MGI_Symbol;Acc:MGI:2387648]
ENSMUSG00000034949	46.6979	-1.7867	0.37272	-4.79368	1.63751e-06	9.53537e-06	10	81233155	81252123	1	Zfr2	zinc_finger_RNA_binding_protein_2_[Source:MGI_Symbol;Acc:MGI:2143792]
ENSMUSG00000076564	86.3746	-1.78654	0.400045	-4.46583	7.97572e-06	3.82407e-05	6	69764523	69764992	-1	Igkv12-46	immunoglobulin_kappa_variable_12-46_[Source:MGI_Symbol;Acc:MGI:4439773]
ENSMUSG00000046387	3.56301	-1.78516	0.76593	-2.33071	0.0197685	0.0404495	18	37485021	37488289	1	Pcdhb17	protocadherin_beta_17_[Source:MGI_Symbol;Acc:MGI:2136754]
ENSMUSG00000002204	1974.69	-1.78512	0.264509	-6.7488	1.49071e-11	5.15645e-10	7	44572432	44586862	1	Napsa	napsin_A_aspartic_peptidase_[Source:MGI_Symbol;Acc:MGI:109365]
ENSMUSG00000006435	11.9867	-1.78429	0.511292	-3.48977	0.000483433	0.00145399	19	47178820	47259440	1	Neurl1a	neuralized_homolog_1A_(Drosophila)_[Source:MGI_Symbol;Acc:MGI:1334263]
ENSMUSG00000094951	322.236	-1.78415	0.284012	-6.28195	3.34358e-10	6.81951e-09	12	113625506	113625956	-1	Ighv5-6	immunoglobulin_heavy_variable_5-6_[Source:MGI_Symbol;Acc:MGI:4439815]
ENSMUSG00000098488	88.4715	-1.78354	0.380825	-4.68335	2.82218e-06	1.54209e-05	2	120033417	120043030	1	PLA2G4B	Cytosolic_phospholipase_A2_beta__[Source:UniProtKB/Swiss-Prot;Acc:P0C871]
ENSMUSG00000085511	12.4381	-1.78348	0.426164	-4.18496	2.8522e-05	0.000118233	11	118114855	118118279	1	Gm11738	predicted_gene_11738_[Source:MGI_Symbol;Acc:MGI:3650365]
ENSMUSG00000086320	1666.71	-1.78278	0.336493	-5.29812	1.17e-07	9.55516e-07	4	117700188	117700923	1	Gm12840	predicted_gene_12840_[Source:MGI_Symbol;Acc:MGI:3650917]
ENSMUSG00000017756	1133.18	-1.78185	0.264272	-6.7425	1.55689e-11	5.31991e-10	13	73763697	73816743	1	Slc12a7	solute_carrier_family_12,_member_7_[Source:MGI_Symbol;Acc:MGI:1342283]
ENSMUSG00000051506	6919.07	-1.78094	0.268865	-6.62391	3.4982e-11	1.05688e-09	14	32959547	33185508	-1	Wdfy4	WD_repeat_and_FYVE_domain_containing_4_[Source:MGI_Symbol;Acc:MGI:3584510]
ENSMUSG00000086894	64.503	-1.78043	0.291377	-6.11039	9.93882e-10	1.68634e-08	5	144277061	144280513	1	Gm15708	predicted_gene_15708_[Source:MGI_Symbol;Acc:MGI:3783149]
ENSMUSG00000097352	142.534	-1.78041	0.291452	-6.10877	1.00403e-09	1.69771e-08	10	22306702	22321765	1	C920009B18Rik	RIKEN_cDNA__C920009B18_gene_[Source:MGI_Symbol;Acc:MGI:3583961]
ENSMUSG00000004558	61.5803	-1.77994	0.229087	-7.76973	7.86521e-15	9.79767e-13	14	51905271	51913488	-1	Ndrg2	N-myc_downstream_regulated_gene_2_[Source:MGI_Symbol;Acc:MGI:1352498]
ENSMUSG00000020902	13.389	-1.77947	0.50112	-3.55098	0.000383804	0.00118458	11	68209364	68400823	-1	Ntn1	netrin_1_[Source:MGI_Symbol;Acc:MGI:105088]
ENSMUSG00000063430	31.2276	-1.77932	0.61342	-2.90066	0.0037238	0.00914661	5	113490333	113589725	1	Wscd2	WSC_domain_containing_2_[Source:MGI_Symbol;Acc:MGI:2445030]
ENSMUSG00000037579	26.4611	-1.77863	0.310887	-5.72116	1.05802e-08	1.2351e-07	15	99224976	99242817	1	Kcnh3	potassium_voltage-gated_channel,_subfamily_H_(eag-related),_member_3_[Source:MGI_Symbol;Acc:MGI:1341723]
ENSMUSG00000013033	567.026	-1.77853	0.21983	-8.09047	5.94353e-16	1.15822e-13	8	83900105	83941954	1	Lphn1	latrophilin_1_[Source:MGI_Symbol;Acc:MGI:1929461]
ENSMUSG00000091272	4.31268	-1.77783	0.741689	-2.397	0.0165297	0.034581	3	68867917	68870266	-1	Gm17641	predicted_gene,_17641_[Source:MGI_Symbol;Acc:MGI:4937275]
ENSMUSG00000078994	211.473	-1.77772	0.243401	-7.30367	2.80028e-13	1.91372e-11	13	67389309	67399767	-1	Zfp429	zinc_finger_protein_429_[Source:MGI_Symbol;Acc:MGI:1920057]
ENSMUSG00000037946	1756.18	-1.77755	0.320005	-5.55477	2.77978e-08	2.7906e-07	13	49261554	49320311	-1	Fgd3	FYVE,_RhoGEF_and_PH_domain_containing_3_[Source:MGI_Symbol;Acc:MGI:1353657]
ENSMUSG00000039873	39.9422	-1.77645	0.408399	-4.34979	1.36266e-05	6.16406e-05	2	164830732	164833456	-1	Neurl2	neuralized-like_2_(Drosophila)_[Source:MGI_Symbol;Acc:MGI:3043305]
ENSMUSG00000024793	135.252	-1.77613	0.295072	-6.01929	1.75181e-09	2.73427e-08	4	152115934	152120119	1	Tnfrsf25	tumor_necrosis_factor_receptor_superfamily,_member_25_[Source:MGI_Symbol;Acc:MGI:1934667]
ENSMUSG00000039084	25.9761	-1.77597	0.444738	-3.99329	6.51622e-05	0.000244756	11	94565047	94569127	1	Chad	chondroadherin_[Source:MGI_Symbol;Acc:MGI:1096866]
ENSMUSG00000043932	159.011	-1.77567	0.512003	-3.46808	0.000524194	0.00156014	6	129729041	129740484	-1	Klri2	killer_cell_lectin-like_receptor_family_I_member_2_[Source:MGI_Symbol;Acc:MGI:2443965]
ENSMUSG00000095210	59.7658	-1.77547	0.306519	-5.79236	6.94046e-09	8.681e-08	12	113736111	113736570	-1	Ighv5-9-1	immunoglobulin_heavy_variable_5-9-1_[Source:MGI_Symbol;Acc:MGI:4439810]
ENSMUSG00000029765	28.7712	-1.77481	0.638607	-2.77919	0.00544951	0.012859	6	32145926	32588192	-1	Plxna4	plexin_A4_[Source:MGI_Symbol;Acc:MGI:2179061]
ENSMUSG00000095711	3.12413	-1.77463	0.791762	-2.24137	0.0250021	0.049631	14	53640701	53641224	1	Trav14-2	T_cell_receptor_alpha_variable_14-2_[Source:MGI_Symbol;Acc:MGI:3649206]
ENSMUSG00000026417	39.8138	-1.77452	0.296349	-5.98792	2.12541e-09	3.22781e-08	1	130826684	130852249	1	Pigr	polymeric_immunoglobulin_receptor_[Source:MGI_Symbol;Acc:MGI:103080]
ENSMUSG00000094509	49.4682	-1.77406	0.497749	-3.56416	0.000365027	0.00113214	12	113931953	113932382	-1	Ighv14-1	immunoglobulin_heavy_variable_14-1_[Source:MGI_Symbol;Acc:MGI:4439920]
ENSMUSG00000033594	105.736	-1.77251	0.212335	-8.34771	6.95969e-17	1.85109e-14	8	123232255	123236209	-1	Spata2l	spermatogenesis_associated_2-like_[Source:MGI_Symbol;Acc:MGI:1926029]
ENSMUSG00000040710	1443.21	-1.77129	0.356403	-4.96991	6.69846e-07	4.37132e-06	1	95587684	95667594	-1	St8sia4	ST8_alpha-N-acetyl-neuraminide_alpha-2,8-sialyltransferase_4_[Source:MGI_Symbol;Acc:MGI:106018]
ENSMUSG00000042109	8.72107	-1.76976	0.601535	-2.94207	0.00326026	0.00810207	15	81936759	81950941	1	Csdc2	cold_shock_domain_containing_C2,_RNA_binding_[Source:MGI_Symbol;Acc:MGI:2146027]
ENSMUSG00000030156	296.052	-1.76941	0.35219	-5.02402	5.05997e-07	3.42e-06	6	129267324	129275369	-1	Cd69	CD69_antigen_[Source:MGI_Symbol;Acc:MGI:88343]
ENSMUSG00000095682	26.295	-1.76939	0.512913	-3.4497	0.00056122	0.0016578	6	70703578	70704177	1	Igkv3-1	immunoglobulin_kappa_variable_3-1_[Source:MGI_Symbol;Acc:MGI:1330851]
ENSMUSG00000049676	69.6002	-1.76838	0.394621	-4.4812	7.42259e-06	3.59212e-05	7	29181321	29214035	-1	Catsperg1	catsper_channel_auxiliary_subunit_gamma_1_[Source:MGI_Symbol;Acc:MGI:2443617]
ENSMUSG00000038028	138.037	-1.7674	0.2938	-6.01565	1.79161e-09	2.78975e-08	6	127085116	127109550	-1	9630033F20Rik	RIKEN_cDNA_9630033F20_gene_[Source:MGI_Symbol;Acc:MGI:2442752]
ENSMUSG00000029084	1210.59	-1.76686	0.276047	-6.40058	1.54789e-10	3.59688e-09	5	43868809	43912375	1	Cd38	CD38_antigen_[Source:MGI_Symbol;Acc:MGI:107474]
ENSMUSG00000097330	7.84408	-1.76585	0.746481	-2.36557	0.0180024	0.0372972	18	37746559	37768242	-1	Gm26672	predicted_gene,_26672_[Source:MGI_Symbol;Acc:MGI:5477166]
ENSMUSG00000071324	13.066	-1.76476	0.470855	-3.74799	0.000178258	0.000595466	10	41914990	42018442	-1	Armc2	armadillo_repeat_containing_2_[Source:MGI_Symbol;Acc:MGI:1916449]
ENSMUSG00000055805	5844.56	-1.76435	0.315827	-5.58645	2.31757e-08	2.37823e-07	11	103171107	103198901	1	Fmnl1	formin-like_1_[Source:MGI_Symbol;Acc:MGI:1888994]
ENSMUSG00000076615	214.577	-1.76428	0.62034	-2.84405	0.00445441	0.010727	12	113359665	113361232	-1	Ighg3	Immunoglobulin_heavy_constant_gamma_3_[Source:MGI_Symbol;Acc:MGI:2144790]
ENSMUSG00000032733	212.382	-1.76389	0.238006	-7.41112	1.25234e-13	9.66612e-12	9	56917200	56928371	-1	Snx33	sorting_nexin_33_[Source:MGI_Symbol;Acc:MGI:2443239]
ENSMUSG00000094797	250.004	-1.76281	0.31538	-5.58948	2.27745e-08	2.34808e-07	6	70406469	70406992	-1	Igkv6-15	immunoglobulin_kappa_variable_6-15_[Source:MGI_Symbol;Acc:MGI:1330831]
ENSMUSG00000076733	24.7155	-1.76262	0.458901	-3.84096	0.000122555	0.000427683	12	115765333	115765635	-1	Ighv8-13	immunoglobulin_heavy_variable_8-13_[Source:MGI_Symbol;Acc:MGI:4439734]
ENSMUSG00000031365	602.271	-1.76244	0.278627	-6.32543	2.52535e-10	5.44768e-09	X	73342621	73359080	1	Zfp275	zinc_finger_protein_275_[Source:MGI_Symbol;Acc:MGI:1350985]
ENSMUSG00000027221	61.2281	-1.76233	0.432593	-4.07388	4.6236e-05	0.000179987	2	92599707	92615250	1	Chst1	carbohydrate_(keratan_sulfate_Gal-6)_sulfotransferase_1_[Source:MGI_Symbol;Acc:MGI:1924219]
ENSMUSG00000036908	5007.66	-1.76191	0.229074	-7.69145	1.45477e-14	1.60859e-12	19	3935186	3949340	1	Unc93b1	unc-93_homolog_B1_(C._elegans)_[Source:MGI_Symbol;Acc:MGI:1859307]
ENSMUSG00000079038	65.632	-1.76154	0.420735	-4.1868	2.8291e-05	0.000117448	8	69300776	69303162	1	D130040H23Rik	RIKEN_cDNA_D130040H23_gene_[Source:MGI_Symbol;Acc:MGI:2444324]
ENSMUSG00000028341	121.07	-1.76039	0.468146	-3.76035	0.000169677	0.000569603	4	48045153	48086447	1	Nr4a3	nuclear_receptor_subfamily_4,_group_A,_member_3_[Source:MGI_Symbol;Acc:MGI:1352457]
ENSMUSG00000020427	28.9894	-1.75616	0.769928	-2.28094	0.0225519	0.0452971	11	7206086	7213923	-1	Igfbp3	insulin-like_growth_factor_binding_protein_3_[Source:MGI_Symbol;Acc:MGI:96438]
ENSMUSG00000038264	242.982	-1.75574	0.418484	-4.19549	2.72286e-05	0.000113373	9	57940113	57962864	1	Sema7a	sema_domain,_immunoglobulin_domain_(Ig),_and_GPI_membrane_anchor,_(semaphorin)_7A_[Source:MGI_Symbol;Acc:MGI:1306826]
ENSMUSG00000033910	62.7761	-1.7537	0.558623	-3.13933	0.00169333	0.00449409	3	82092428	82145877	-1	Gucy1a3	guanylate_cyclase_1,_soluble,_alpha_3_[Source:MGI_Symbol;Acc:MGI:1926562]
ENSMUSG00000028597	5.47096	-1.75286	0.726223	-2.41366	0.0157932	0.0331884	4	108400390	108406961	-1	Gpx7	glutathione_peroxidase_7_[Source:MGI_Symbol;Acc:MGI:1914555]
ENSMUSG00000095442	260.504	-1.75222	0.373893	-4.68641	2.7804e-06	1.52222e-05	12	114487136	114487569	-1	Ighv1-4	immunoglobulin_heavy_variable_1-4_[Source:MGI_Symbol;Acc:MGI:4439618]
ENSMUSG00000025225	2214.74	-1.75179	0.307329	-5.70006	1.19766e-08	1.37528e-07	19	46304737	46312090	1	Nfkb2	nuclear_factor_of_kappa_light_polypeptide_gene_enhancer_in_B_cells_2,_p49/p100_[Source:MGI_Symbol;Acc:MGI:1099800]
ENSMUSG00000001864	6.82601	-1.75097	0.779692	-2.24572	0.024722	0.0491593	2	31950260	31973442	1	Aif1l	allograft_inflammatory_factor_1-like_[Source:MGI_Symbol;Acc:MGI:1919598]
ENSMUSG00000037071	6591.92	-1.74995	0.376841	-4.64372	3.42184e-06	1.82764e-05	19	44394451	44407709	-1	Scd1	stearoyl-Coenzyme_A_desaturase_1_[Source:MGI_Symbol;Acc:MGI:98239]
ENSMUSG00000028015	1014.64	-1.74858	0.321477	-5.43922	5.35153e-08	4.86507e-07	3	81932601	81956725	1	Ctso	cathepsin_O_[Source:MGI_Symbol;Acc:MGI:2139628]
ENSMUSG00000029093	38.3966	-1.74855	0.383867	-4.5551	5.23607e-06	2.65336e-05	5	36017180	36398139	-1	Sorcs2	sortilin-related_VPS10_domain_containing_receptor_2_[Source:MGI_Symbol;Acc:MGI:1932289]
ENSMUSG00000041025	101.197	-1.74734	0.308089	-5.67154	1.41523e-08	1.58085e-07	4	139530548	139620382	1	Iffo2	intermediate_filament_family_orphan_2_[Source:MGI_Symbol;Acc:MGI:2140675]
ENSMUSG00000076518	83.0309	-1.74718	0.513655	-3.40147	0.000670241	0.00194596	6	68219981	68220706	1	Igkv2-112	immunoglobulin_kappa_variable_2-112_[Source:MGI_Symbol;Acc:MGI:3644894]
ENSMUSG00000000881	109.957	-1.74665	0.347003	-5.03352	4.81553e-07	3.27434e-06	X	100767722	100818410	1	Dlg3	discs,_large_homolog_3_(Drosophila)_[Source:MGI_Symbol;Acc:MGI:1888986]
ENSMUSG00000025422	961.658	-1.74658	0.283937	-6.1513	7.68515e-10	1.36269e-08	10	127078907	127093169	1	Agap2	ArfGAP_with_GTPase_domain,_ankyrin_repeat_and_PH_domain_2_[Source:MGI_Symbol;Acc:MGI:3580016]
ENSMUSG00000096422	202.362	-1.74632	0.489993	-3.56398	0.00036528	0.00113273	6	69814631	69815100	-1	Igkv12-44	immunoglobulin_kappa_variable_12-44_[Source:MGI_Symbol;Acc:MGI:4439775]
ENSMUSG00000014164	23.5154	-1.74564	0.470345	-3.7114	0.000206114	0.000677816	13	58004221	58113592	-1	Klhl3	kelch-like_3_[Source:MGI_Symbol;Acc:MGI:2445185]
ENSMUSG00000033885	2281.6	-1.74551	0.228025	-7.65492	1.93436e-14	2.04688e-12	14	8098213	8165111	1	Pxk	PX_domain_containing_serine/threonine_kinase_[Source:MGI_Symbol;Acc:MGI:1289230]
ENSMUSG00000054555	10.2722	-1.74527	0.581034	-3.00372	0.00266698	0.00676002	7	133883199	134232146	-1	Adam12	a_disintegrin_and_metallopeptidase_domain_12_(meltrin_alpha)_[Source:MGI_Symbol;Acc:MGI:105378]
ENSMUSG00000026489	421.888	-1.74373	0.22972	-7.59071	3.18166e-14	3.14681e-12	1	180165238	180199602	-1	Adck3	aarF_domain_containing_kinase_3_[Source:MGI_Symbol;Acc:MGI:1914676]
ENSMUSG00000097576	5.72905	-1.74367	0.639489	-2.72666	0.0063979	0.014874	16	38451982	38453493	1	D930030I03Rik	RIKEN_cDNA_D930030I03_gene_[Source:MGI_Symbol;Acc:MGI:2444245]
ENSMUSG00000074140	114.034	-1.74352	0.300327	-5.8054	6.42138e-09	8.1909e-08	8	95323014	95325263	-1	Zfp319	zinc_finger_protein_319_[Source:MGI_Symbol;Acc:MGI:1890618]
ENSMUSG00000085129	4.24583	-1.74351	0.750954	-2.32172	0.0202479	0.0412887	2	166447451	166459232	1	5031425F14Rik	RIKEN_cDNA_5031425F14_gene_[Source:MGI_Symbol;Acc:MGI:2442533]
ENSMUSG00000036036	7.28852	-1.74327	0.579009	-3.01079	0.0026057	0.00661644	17	37001163	37010635	1	Zfp57	zinc_finger_protein_57_[Source:MGI_Symbol;Acc:MGI:99204]
ENSMUSG00000032624	1923.32	-1.74247	0.249583	-6.9815	2.92043e-12	1.35886e-10	17	83350931	83480361	1	Eml4	echinoderm_microtubule_associated_protein_like_4_[Source:MGI_Symbol;Acc:MGI:1926048]
ENSMUSG00000033854	5.3234	-1.74234	0.70283	-2.47903	0.0131739	0.0282905	12	98433994	98577940	-1	Kcnk10	potassium_channel,_subfamily_K,_member_10_[Source:MGI_Symbol;Acc:MGI:1919508]
ENSMUSG00000030219	27.2071	-1.74077	0.39815	-4.37216	1.23024e-05	5.62974e-05	6	136907311	136922180	-1	Erp27	endoplasmic_reticulum_protein_27_[Source:MGI_Symbol;Acc:MGI:1916437]
ENSMUSG00000012428	100.61	-1.74048	0.566239	-3.07375	0.00211384	0.00547862	5	7960472	7982213	1	Steap4	STEAP_family_member_4_[Source:MGI_Symbol;Acc:MGI:1923560]
ENSMUSG00000085760	12.1776	-1.74047	0.451448	-3.85531	0.000115582	0.000406084	2	164459896	164460955	-1	Gm14302	predicted_gene_14302_[Source:MGI_Symbol;Acc:MGI:3701953]
ENSMUSG00000087518	12.3393	-1.74023	0.569003	-3.05839	0.0022253	0.00573804	2	62357071	62470913	1	Gm13561	predicted_gene_13561_[Source:MGI_Symbol;Acc:MGI:3651674]
ENSMUSG00000033470	22.2517	-1.74012	0.620382	-2.80491	0.00503299	0.0119622	14	73029128	73049114	-1	Cysltr2	cysteinyl_leukotriene_receptor_2_[Source:MGI_Symbol;Acc:MGI:1917336]
ENSMUSG00000036273	1880.76	-1.74003	0.384381	-4.52683	5.98752e-06	2.97592e-05	15	91673175	91816120	1	Lrrk2	leucine-rich_repeat_kinase_2_[Source:MGI_Symbol;Acc:MGI:1913975]
ENSMUSG00000089762	6.4269	-1.73995	0.680173	-2.5581	0.0105246	0.0231966	2	30472648	30474199	-1	Ier5l	immediate_early_response_5-like_[Source:MGI_Symbol;Acc:MGI:1919750]
ENSMUSG00000055629	24.2077	-1.73921	0.382192	-4.55063	5.34852e-06	2.70199e-05	7	141061274	141072119	1	B4galnt4	beta-1,4-N-acetyl-galactosaminyl_transferase_4_[Source:MGI_Symbol;Acc:MGI:2652891]
ENSMUSG00000027678	3273	-1.73889	0.252391	-6.88966	5.59267e-12	2.3125e-10	2	165992636	166073242	1	Ncoa3	nuclear_receptor_coactivator_3_[Source:MGI_Symbol;Acc:MGI:1276535]
ENSMUSG00000029070	74.5246	-1.73852	0.25282	-6.87653	6.13291e-12	2.4837e-10	4	155839680	155844088	1	Mxra8	matrix-remodelling_associated_8_[Source:MGI_Symbol;Acc:MGI:1922011]
ENSMUSG00000057229	788.392	-1.73839	0.217235	-8.00233	1.22088e-15	2.08951e-13	7	25619414	25625551	1	Atp5sl	ATP5S-like_[Source:MGI_Symbol;Acc:MGI:1913599]
ENSMUSG00000037553	2845.08	-1.73792	0.30342	-5.72778	1.01754e-08	1.19708e-07	4	133605299	133650154	-1	Zdhhc18	zinc_finger,_DHHC_domain_containing_18_[Source:MGI_Symbol;Acc:MGI:3527792]
ENSMUSG00000035891	2136.64	-1.73754	0.233504	-7.44115	9.98091e-14	8.15122e-12	15	86139128	86186141	-1	Cerk	ceramide_kinase_[Source:MGI_Symbol;Acc:MGI:2386052]
ENSMUSG00000006782	3268.19	-1.73728	0.279981	-6.20499	5.47008e-10	1.0234e-08	11	100574904	100591729	1	Cnp	2',3'-cyclic_nucleotide_3'_phosphodiesterase_[Source:MGI_Symbol;Acc:MGI:88437]
ENSMUSG00000076577	339.406	-1.73627	0.404667	-4.29061	1.78179e-05	7.7845e-05	6	70117061	70117617	-1	Igkv8-30	immunoglobulin_kappa_chain_variable_8-30_[Source:MGI_Symbol;Acc:MGI:3642250]
ENSMUSG00000031995	210.612	-1.73548	0.326129	-5.32146	1.02939e-07	8.61044e-07	9	31089402	31131853	-1	St14	suppression_of_tumorigenicity_14_(colon_carcinoma)_[Source:MGI_Symbol;Acc:MGI:1338881]
ENSMUSG00000034330	3461.22	-1.73541	0.291779	-5.94768	2.71978e-09	3.96817e-08	8	117498291	117635140	1	Plcg2	phospholipase_C,_gamma_2_[Source:MGI_Symbol;Acc:MGI:97616]
ENSMUSG00000079017	466.892	-1.73501	0.365378	-4.74854	2.04887e-06	1.16213e-05	12	103442167	103443680	-1	Ifi27l2a	interferon,_alpha-inducible_protein_27_like_2A_[Source:MGI_Symbol;Acc:MGI:1924183]
ENSMUSG00000030790	19.1533	-1.73448	0.545056	-3.1822	0.00146161	0.00394074	7	110627669	110629819	1	Adm	adrenomedullin_[Source:MGI_Symbol;Acc:MGI:108058]
ENSMUSG00000053411	798.648	-1.73446	0.309719	-5.6001	2.14225e-08	2.22617e-07	15	79915807	79971119	-1	Cbx7	chromobox_7_[Source:MGI_Symbol;Acc:MGI:1196439]
ENSMUSG00000043336	2275.2	-1.73125	0.29867	-5.79652	6.77052e-09	8.54214e-08	16	57353093	57573126	1	Filip1l	filamin_A_interacting_protein_1-like_[Source:MGI_Symbol;Acc:MGI:1925999]
ENSMUSG00000024778	106.418	-1.73117	0.347491	-4.98192	6.29562e-07	4.13725e-06	19	34290659	34327770	1	Fas	Fas_(TNF_receptor_superfamily_member_6)_[Source:MGI_Symbol;Acc:MGI:95484]
ENSMUSG00000040272	148.016	-1.73103	0.274621	-6.30336	2.91259e-10	6.08551e-09	2	93833467	93849943	-1	Accs	1-aminocyclopropane-1-carboxylate_synthase_(non-functional)_[Source:MGI_Symbol;Acc:MGI:1919717]
ENSMUSG00000064065	1027.15	-1.73095	0.443174	-3.9058	9.39127e-05	0.000337852	10	6885796	7052478	-1	Ipcef1	interaction_protein_for_cytohesin_exchange_factors_1_[Source:MGI_Symbol;Acc:MGI:2444159]
ENSMUSG00000066456	54.4813	-1.73031	0.479672	-3.60728	0.000309423	0.000976442	9	83109948	83146607	-1	Hmgn3	high_mobility_group_nucleosomal_binding_domain_3_[Source:MGI_Symbol;Acc:MGI:2138069]
ENSMUSG00000059401	7.20016	-1.72967	0.686673	-2.51892	0.0117716	0.0255896	X	71050256	71156056	1	Mamld1	mastermind-like_domain_containing_1_[Source:MGI_Symbol;Acc:MGI:3045303]
ENSMUSG00000017132	469.74	-1.72945	0.249203	-6.93992	3.92334e-12	1.74632e-10	11	118132019	118248592	-1	Cyth1	cytohesin_1_[Source:MGI_Symbol;Acc:MGI:1334257]
ENSMUSG00000035629	1452.97	-1.72938	0.216452	-7.98967	1.35302e-15	2.27515e-13	16	32821703	32877766	-1	1700021K19Rik	RIKEN_cDNA_1700021K19_gene_[Source:MGI_Symbol;Acc:MGI:1915160]
ENSMUSG00000072294	20.9381	-1.72884	0.556898	-3.10441	0.00190657	0.0049927	14	99874486	100149764	-1	Klf12	Kruppel-like_factor_12_[Source:MGI_Symbol;Acc:MGI:1333796]
ENSMUSG00000004110	496.782	-1.72858	0.391996	-4.40969	1.03518e-05	4.85168e-05	1	154392519	154725920	-1	Cacna1e	calcium_channel,_voltage-dependent,_R_type,_alpha_1E_subunit_[Source:MGI_Symbol;Acc:MGI:106217]
ENSMUSG00000022358	317.04	-1.7278	0.250461	-6.89847	5.25667e-12	2.21072e-10	15	58175879	58214892	-1	Fbxo32	F-box_protein_32_[Source:MGI_Symbol;Acc:MGI:1914981]
ENSMUSG00000026556	144.542	-1.72778	0.337437	-5.1203	3.05042e-07	2.19278e-06	1	172000960	172028444	-1	Vangl2	vang-like_2_(van_gogh,_Drosophila)_[Source:MGI_Symbol;Acc:MGI:2135272]
ENSMUSG00000095126	6.50018	-1.72767	0.589396	-2.93126	0.00337594	0.00836525	14	53709902	53710417	1	Trav6-7-dv9	T_cell_receptor_alpha_variable_6-7-DV9_[Source:MGI_Symbol;Acc:MGI:3702143]
ENSMUSG00000095204	17.5457	-1.72716	0.535351	-3.22622	0.00125438	0.00342755	12	115145487	115145919	-1	Ighv1-52	immunoglobulin_heavy_variable_1-52_[Source:MGI_Symbol;Acc:MGI:4439752]
ENSMUSG00000085213	15.5938	-1.72713	0.406178	-4.25215	2.11725e-05	9.06696e-05	4	150566869	150568544	-1	Gm13091	predicted_gene_13091_[Source:MGI_Symbol;Acc:MGI:3649653]
ENSMUSG00000047878	33.8376	-1.72705	0.369779	-4.67049	3.00475e-06	1.63099e-05	15	83226726	83251774	-1	A4galt	alpha_1,4-galactosyltransferase_[Source:MGI_Symbol;Acc:MGI:3512453]
ENSMUSG00000052331	2802.2	-1.72631	0.27488	-6.28023	3.38062e-10	6.886e-09	1	54645340	54926387	-1	Ankrd44	ankyrin_repeat_domain_44_[Source:MGI_Symbol;Acc:MGI:3045243]
ENSMUSG00000031093	2997.16	-1.72583	0.326922	-5.27903	1.29872e-07	1.04205e-06	X	35888832	36076562	1	Dock11	dedicator_of_cytokinesis_11_[Source:MGI_Symbol;Acc:MGI:1923224]
ENSMUSG00000028076	485.327	-1.72394	0.290579	-5.93278	2.97845e-09	4.28836e-08	3	86995834	86999441	-1	Cd1d1	CD1d1_antigen_[Source:MGI_Symbol;Acc:MGI:107674]
ENSMUSG00000051107	36.9494	-1.7227	0.439526	-3.91945	8.87507e-05	0.000320934	13	51685529	51701041	-1	Gm15440	predicted_gene_15440_[Source:MGI_Symbol;Acc:MGI:3642353]
ENSMUSG00000016933	1283.31	-1.72116	0.247888	-6.94329	3.83071e-12	1.71368e-10	2	160731300	160775760	1	Plcg1	phospholipase_C,_gamma_1_[Source:MGI_Symbol;Acc:MGI:97615]
ENSMUSG00000098715	13.8637	-1.71939	0.571647	-3.00779	0.00263156	0.0066771	6	48718607	48752600	1	RP24-315D19.2	GTPase_IMAP_family_member_1__[Source:UniProtKB/TrEMBL;Acc:D3YZL2]
ENSMUSG00000034255	1197.78	-1.71933	0.257032	-6.68917	2.24435e-11	7.33776e-10	11	103331497	103363692	-1	Arhgap27	Rho_GTPase_activating_protein_27_[Source:MGI_Symbol;Acc:MGI:1916903]
ENSMUSG00000095724	5.18104	-1.71917	0.715572	-2.40251	0.016283	0.0341192	12	87772425	87775755	-1	Gm21319	predicted_gene,_21319_[Source:MGI_Symbol;Acc:MGI:5434674]
ENSMUSG00000021457	8860.93	-1.7191	0.251281	-6.84135	7.84487e-12	3.04542e-10	13	52583173	52648792	1	Syk	spleen_tyrosine_kinase_[Source:MGI_Symbol;Acc:MGI:99515]
ENSMUSG00000026011	71.8185	-1.71743	0.345268	-4.97419	6.55204e-07	4.28572e-06	1	60887000	60915832	1	Ctla4	cytotoxic_T-lymphocyte-associated_protein_4_[Source:MGI_Symbol;Acc:MGI:88556]
ENSMUSG00000027636	244.476	-1.71686	0.324746	-5.28678	1.24489e-07	1.00459e-06	2	156872457	156887192	-1	Sla2	Src-like-adaptor_2_[Source:MGI_Symbol;Acc:MGI:1925049]
ENSMUSG00000087624	20.446	-1.7159	0.450778	-3.80653	0.000140928	0.00048323	2	167782053	167783486	1	9230111E07Rik	RIKEN_cDNA_9230111E07_gene_[Source:MGI_Symbol;Acc:MGI:1924998]
ENSMUSG00000015745	1183.27	-1.71534	0.218385	-7.85465	4.00903e-15	5.5502e-13	3	95988429	95996001	-1	Plekho1	pleckstrin_homology_domain_containing,_family_O_member_1_[Source:MGI_Symbol;Acc:MGI:1914470]
ENSMUSG00000074071	681.819	-1.71522	0.262339	-6.53819	6.22668e-11	1.70925e-09	7	68273839	68363089	1	Fam169b	family_with_sequence_similarity_169,_member_B_[Source:MGI_Symbol;Acc:MGI:3644026]
ENSMUSG00000025104	116.158	-1.71516	0.336142	-5.10247	3.35245e-07	2.38291e-06	7	81881251	81934473	-1	Hdgfrp3	hepatoma-derived_growth_factor,_related_protein_3_[Source:MGI_Symbol;Acc:MGI:1352760]
ENSMUSG00000076562	76.7646	-1.71504	0.49962	-3.43269	0.000597633	0.00175404	6	69700767	69701287	-1	Igkv4-50	immunoglobulin_kappa_variable_4-50_[Source:MGI_Symbol;Acc:MGI:2685915]
ENSMUSG00000032298	162.713	-1.71479	0.224358	-7.64312	2.12024e-14	2.17347e-12	9	57143256	57147034	-1	Neil1	nei_endonuclease_VIII-like_1_(E._coli)_[Source:MGI_Symbol;Acc:MGI:1920024]
ENSMUSG00000089945	61.7149	-1.71388	0.66905	-2.56167	0.0104171	0.0229932	4	57568179	57896982	1	Gm20459	predicted_gene_20459_[Source:MGI_Symbol;Acc:MGI:5141924]
ENSMUSG00000094087	23.8255	-1.71328	0.702504	-2.43882	0.0147354	0.0312535	12	115359140	115359572	-1	Ighv1-61	immunoglobulin_heavy_variable_1-61_[Source:MGI_Symbol;Acc:MGI:4439824]
ENSMUSG00000041809	7.49287	-1.71312	0.686441	-2.49565	0.0125726	0.0271658	1	20951626	20990838	1	Efhc1	EF-hand_domain_(C-terminal)_containing_1_[Source:MGI_Symbol;Acc:MGI:1919127]
ENSMUSG00000072663	31.8583	-1.71297	0.355228	-4.82216	1.42011e-06	8.43662e-06	15	9578193	9748868	-1	Spef2	sperm_flagellar_2_[Source:MGI_Symbol;Acc:MGI:2443727]
ENSMUSG00000067370	209.426	-1.71283	0.264512	-6.47543	9.45398e-11	2.41682e-09	17	33949914	33951488	-1	B3galt4	UDP-Gal:betaGlcNAc_beta_1,3-galactosyltransferase,_polypeptide_4_[Source:MGI_Symbol;Acc:MGI:1859517]
ENSMUSG00000038331	41.0442	-1.71243	0.272212	-6.2908	3.15826e-10	6.52265e-09	1	56793986	56978650	-1	Satb2	special_AT-rich_sequence_binding_protein_2_[Source:MGI_Symbol;Acc:MGI:2679336]
ENSMUSG00000038260	72.9447	-1.71195	0.310466	-5.51411	3.50553e-08	3.39881e-07	7	45303155	45333780	-1	Trpm4	transient_receptor_potential_cation_channel,_subfamily_M,_member_4_[Source:MGI_Symbol;Acc:MGI:1915917]
ENSMUSG00000052271	61.4691	-1.71165	0.418459	-4.09035	4.30722e-05	0.000169245	5	144190286	144194441	1	Bhlha15	basic_helix-loop-helix_family,_member_a15_[Source:MGI_Symbol;Acc:MGI:891976]
ENSMUSG00000038213	774.556	-1.71029	0.223735	-7.64427	2.10135e-14	2.16538e-12	6	125223933	125231860	-1	Tapbpl	TAP_binding_protein-like_[Source:MGI_Symbol;Acc:MGI:2384853]
ENSMUSG00000051498	367.374	-1.71001	0.246282	-6.94328	3.831e-12	1.71368e-10	5	64953106	64960048	-1	Tlr6	toll-like_receptor_6_[Source:MGI_Symbol;Acc:MGI:1341296]
ENSMUSG00000028979	32.395	-1.70984	0.4254	-4.01936	5.83564e-05	0.000222203	4	148602554	148615499	1	Masp2	mannan-binding_lectin_serine_peptidase_2_[Source:MGI_Symbol;Acc:MGI:1330832]
ENSMUSG00000050064	6.98356	-1.70945	0.668141	-2.55852	0.010512	0.0231739	3	98382481	98431948	1	Zfp697	zinc_finger_protein_697_[Source:MGI_Symbol;Acc:MGI:2139736]
ENSMUSG00000084788	11.3056	-1.70771	0.525825	-3.24768	0.0011635	0.00320729	13	24336270	24337343	-1	Gm11342	predicted_gene_11342_[Source:MGI_Symbol;Acc:MGI:3652098]
ENSMUSG00000068606	37.9695	-1.70744	0.329462	-5.18251	2.18922e-07	1.64021e-06	18	60268301	60273267	-1	Gm4841	predicted_gene_4841_[Source:MGI_Symbol;Acc:MGI:3643814]
ENSMUSG00000040405	69.358	-1.70717	0.453484	-3.76456	0.000166845	0.000561246	11	46735080	46779578	1	Havcr1	hepatitis_A_virus_cellular_receptor_1_[Source:MGI_Symbol;Acc:MGI:2159680]
ENSMUSG00000028100	19.442	-1.70662	0.519192	-3.28706	0.00101238	0.00282674	3	96705892	96708560	-1	Nudt17	nudix_(nucleoside_diphosphate_linked_moiety_X)-type_motif_17_[Source:MGI_Symbol;Acc:MGI:1925623]
ENSMUSG00000095589	67.975	-1.70448	0.300262	-5.67666	1.37349e-08	1.54079e-07	12	115208095	115208527	-1	Ighv1-55	immunoglobulin_heavy_variable_1-55_[Source:MGI_Symbol;Acc:MGI:4439716]
ENSMUSG00000034121	158.778	-1.70442	0.236725	-7.20002	6.02031e-13	3.72616e-11	11	87853215	87863803	1	Mks1	Meckel_syndrome,_type_1_[Source:MGI_Symbol;Acc:MGI:3584243]
ENSMUSG00000037605	81.3165	-1.70309	0.438621	-3.88283	0.000103247	0.000367537	5	81020138	81825133	1	Lphn3	latrophilin_3_[Source:MGI_Symbol;Acc:MGI:2441950]
ENSMUSG00000097779	61.9222	-1.70174	0.36206	-4.70016	2.59953e-06	1.43397e-05	19	53460631	53462723	1	4833407H14Rik	RIKEN_cDNA_4833407H14_gene_[Source:MGI_Symbol;Acc:MGI:1921149]
ENSMUSG00000019843	1875.35	-1.70035	0.294857	-5.7667	8.08394e-09	9.80334e-08	10	39368855	39565381	1	Fyn	Fyn_proto-oncogene_[Source:MGI_Symbol;Acc:MGI:95602]
ENSMUSG00000039936	5182.82	-1.69968	0.272578	-6.23558	4.50121e-10	8.73696e-09	4	149649168	149702571	-1	Pik3cd	phosphatidylinositol_3-kinase_catalytic_delta_polypeptide_[Source:MGI_Symbol;Acc:MGI:1098211]
ENSMUSG00000047180	1600.13	-1.6991	0.353746	-4.80316	1.56181e-06	9.15956e-06	1	36264602	36273425	-1	Neurl3	neuralized_homolog_3_homolog_(Drosophila)_[Source:MGI_Symbol;Acc:MGI:2429944]
ENSMUSG00000086869	198.527	-1.69887	0.359821	-4.72143	2.34198e-06	1.30728e-05	17	21966175	21968272	-1	Gm7809	predicted_gene_7809_[Source:MGI_Symbol;Acc:MGI:3643362]
ENSMUSG00000045441	38.315	-1.69873	0.55083	-3.08395	0.00204272	0.00531317	6	59352461	59426290	-1	Gprin3	GPRIN_family_member_3_[Source:MGI_Symbol;Acc:MGI:1924785]
ENSMUSG00000037463	34.2709	-1.69722	0.335732	-5.05529	4.29741e-07	2.96778e-06	7	28692849	28699338	1	Fbxo27	F-box_protein_27_[Source:MGI_Symbol;Acc:MGI:2685007]
ENSMUSG00000067786	13.4224	-1.6963	0.509668	-3.32824	0.000873967	0.00247681	2	157560078	157562522	1	Nnat	neuronatin_[Source:MGI_Symbol;Acc:MGI:104716]
ENSMUSG00000096326	28.8246	-1.69614	0.584348	-2.90262	0.00370055	0.00909519	12	115868773	115869066	-1	Ighv1-78	immunoglobulin_heavy_variable_1-78_[Source:MGI_Symbol;Acc:MGI:4439736]
ENSMUSG00000029370	21.0794	-1.69542	0.66886	-2.53479	0.0112513	0.0245863	5	90603076	90640487	-1	Rassf6	Ras_association_(RalGDS/AF-6)_domain_family_member_6_[Source:MGI_Symbol;Acc:MGI:1920496]
ENSMUSG00000017929	809.396	-1.69404	0.328904	-5.15058	2.59683e-07	1.90215e-06	2	167298444	167349183	-1	B4galt5	UDP-Gal:betaGlcNAc_beta_1,4-galactosyltransferase,_polypeptide_5_[Source:MGI_Symbol;Acc:MGI:1927169]
ENSMUSG00000092241	7.91467	-1.69328	0.565967	-2.99183	0.00277307	0.00700007	17	35122738	35126440	-1	Gm20522	predicted_gene_20522_[Source:MGI_Symbol;Acc:MGI:5141987]
ENSMUSG00000058900	97.0384	-1.6932	0.308598	-5.48677	4.09353e-08	3.87537e-07	13	67173207	67183126	1	Rsl1	regulator_of_sex_limited_protein_1_[Source:MGI_Symbol;Acc:MGI:3044162]
ENSMUSG00000030149	271.375	-1.69218	0.396888	-4.26361	2.01149e-05	8.66307e-05	6	129610323	129623864	-1	Klrk1	killer_cell_lectin-like_receptor_subfamily_K,_member_1_[Source:MGI_Symbol;Acc:MGI:1196250]
ENSMUSG00000085936	7.56519	-1.69208	0.535329	-3.16081	0.00157329	0.00420555	13	28460034	28885620	-1	2610307P16Rik	RIKEN_cDNA_2610307P16_gene_[Source:MGI_Symbol;Acc:MGI:1919768]
ENSMUSG00000021253	32.2127	-1.69189	0.324826	-5.20861	1.90264e-07	1.45146e-06	12	86056744	86079041	-1	Tgfb3	transforming_growth_factor,_beta_3_[Source:MGI_Symbol;Acc:MGI:98727]
ENSMUSG00000001288	278.704	-1.69165	0.307616	-5.49922	3.81465e-08	3.6553e-07	15	102234938	102257517	-1	Rarg	retinoic_acid_receptor,_gamma_[Source:MGI_Symbol;Acc:MGI:97858]
ENSMUSG00000090223	21.3524	-1.6908	0.409177	-4.13219	3.59325e-05	0.000144331	16	96467606	96525793	1	Pcp4	Purkinje_cell_protein_4_[Source:MGI_Symbol;Acc:MGI:97509]
ENSMUSG00000072966	21.4466	-1.68799	0.349566	-4.82883	1.37338e-06	8.19119e-06	X	135839034	135844730	1	Gprasp2	G_protein-coupled_receptor_associated_sorting_protein_2_[Source:MGI_Symbol;Acc:MGI:2442071]
ENSMUSG00000099296	16.7632	-1.68778	0.592105	-2.85047	0.0043655	0.0105374	7	13584547	13586263	-1	RP24-317L6.1
ENSMUSG00000032000	2110.96	-1.68745	0.225747	-7.47494	7.72391e-14	6.66763e-12	9	7848699	7873186	-1	Birc3	baculoviral_IAP_repeat-containing_3_[Source:MGI_Symbol;Acc:MGI:1197007]
ENSMUSG00000030287	2179.55	-1.68691	0.263065	-6.41253	1.43128e-10	3.35762e-09	6	146108299	146502223	-1	Itpr2	inositol_1,4,5-triphosphate_receptor_2_[Source:MGI_Symbol;Acc:MGI:99418]
ENSMUSG00000075284	3984.22	-1.68682	0.273286	-6.17237	6.72749e-10	1.21925e-08	2	73429610	73529734	-1	Wipf1	WAS/WASL_interacting_protein_family,_member_1_[Source:MGI_Symbol;Acc:MGI:2178801]
ENSMUSG00000096718	18.0856	-1.68627	0.437335	-3.85578	0.000115361	0.00040538	10	81905073	81910899	-1	Zfp781	zinc_finger_protein_781_[Source:MGI_Symbol;Acc:MGI:3696710]
ENSMUSG00000033450	911.214	-1.68599	0.342345	-4.92484	8.4429e-07	5.34354e-06	17	7926000	7934897	1	Tagap	T_cell_activation_Rho_GTPase_activating_protein_[Source:MGI_Symbol;Acc:MGI:3615484]
ENSMUSG00000061232	11097.5	-1.68581	0.276668	-6.09326	1.10636e-09	1.83294e-08	17	33996017	34000333	-1	H2-K1	histocompatibility_2,_K1,_K_region_[Source:MGI_Symbol;Acc:MGI:95904]
ENSMUSG00000019927	439.563	-1.68528	0.318364	-5.29358	1.19943e-07	9.75507e-07	10	71254980	71285262	-1	Ube2d1	ubiquitin-conjugating_enzyme_E2D_1_[Source:MGI_Symbol;Acc:MGI:2384911]
ENSMUSG00000032359	1919.42	-1.68516	0.30641	-5.4997	3.80436e-08	3.65078e-07	9	90054152	90076089	1	Ctsh	cathepsin_H_[Source:MGI_Symbol;Acc:MGI:107285]
ENSMUSG00000052131	38.434	-1.68515	0.492397	-3.42233	0.000620861	0.00181437	6	34412334	34423142	1	Akr1b7	aldo-keto_reductase_family_1,_member_B7_[Source:MGI_Symbol;Acc:MGI:101918]
ENSMUSG00000097397	19.3846	-1.68508	0.405982	-4.15062	3.31571e-05	0.000134723	16	4935048	4939585	-1	Gm16861	predicted_gene,_16861_[Source:MGI_Symbol;Acc:MGI:4439785]
ENSMUSG00000033768	24.3456	-1.68488	0.398085	-4.23247	2.31138e-05	9.80656e-05	19	6418731	6544169	1	Nrxn2	neurexin_II_[Source:MGI_Symbol;Acc:MGI:1096362]
ENSMUSG00000024776	371.404	-1.68429	0.26665	-6.31648	2.67583e-10	5.71831e-09	19	34192229	34240333	1	Stambpl1	STAM_binding_protein_like_1_[Source:MGI_Symbol;Acc:MGI:1923880]
ENSMUSG00000031932	163.353	-1.68406	0.458785	-3.6707	0.000241887	0.000781358	9	14860210	14870789	1	Gpr83	G_protein-coupled_receptor_83_[Source:MGI_Symbol;Acc:MGI:95712]
ENSMUSG00000084796	127.003	-1.68378	0.234995	-7.16515	7.77021e-13	4.55159e-11	11	87755577	87757270	1	A430104N18Rik	RIKEN_cDNA_A430104N18_gene_[Source:MGI_Symbol;Acc:MGI:1925841]
ENSMUSG00000019235	8.10409	-1.68284	0.479296	-3.51107	0.000446315	0.00135561	12	85135596	85151264	-1	Rps6kl1	ribosomal_protein_S6_kinase-like_1_[Source:MGI_Symbol;Acc:MGI:2443413]
ENSMUSG00000066687	83.2958	-1.6825	0.498147	-3.37752	0.000731416	0.00210556	9	48654311	48835945	-1	Zbtb16	zinc_finger_and_BTB_domain_containing_16_[Source:MGI_Symbol;Acc:MGI:103222]
ENSMUSG00000030854	9.89124	-1.68242	0.522003	-3.22301	0.0012685	0.00346037	7	47077798	47133684	-1	Ptpn5	protein_tyrosine_phosphatase,_non-receptor_type_5_[Source:MGI_Symbol;Acc:MGI:97807]
ENSMUSG00000040197	10.9209	-1.68167	0.633924	-2.65279	0.00798296	0.0181558	8	3847965	3854309	-1	Cd209e	CD209e_antigen_[Source:MGI_Symbol;Acc:MGI:2157948]
ENSMUSG00000038797	130.827	-1.68125	0.280138	-6.00153	1.95471e-09	3.01037e-08	7	80860920	80876516	1	Zscan2	zinc_finger_and_SCAN_domain_containing_2_[Source:MGI_Symbol;Acc:MGI:99176]
ENSMUSG00000076532	90.2275	-1.68076	0.484825	-3.46674	0.000526811	0.00156745	6	68768568	68769103	-1	Igkv4-91	immunoglobulin_kappa_chain_variable_4-91_[Source:MGI_Symbol;Acc:MGI:3642277]
ENSMUSG00000049313	6727.94	-1.68066	0.321578	-5.22629	1.72946e-07	1.33802e-06	9	41964720	42124297	-1	Sorl1	sortilin-related_receptor,_LDLR_class_A_repeats-containing_[Source:MGI_Symbol;Acc:MGI:1202296]
ENSMUSG00000046463	9.82024	-1.6805	0.600351	-2.79919	0.0051231	0.0121559	10	37139558	37141679	1	5930403N24Rik	RIKEN_cDNA_5930403N24_gene_[Source:MGI_Symbol;Acc:MGI:2444171]
ENSMUSG00000008129	26.1715	-1.6796	0.500127	-3.35834	0.000784122	0.00224514	8	84148025	84172590	1	4930432K21Rik	RIKEN_cDNA_4930432K21_gene_[Source:MGI_Symbol;Acc:MGI:1921916]
ENSMUSG00000006731	3627.04	-1.67934	0.27703	-6.06195	1.3448e-09	2.1731e-08	10	127165156	127172340	1	B4galnt1	beta-1,4-N-acetyl-galactosaminyl_transferase_1_[Source:MGI_Symbol;Acc:MGI:1342057]
ENSMUSG00000039474	82.1777	-1.67914	0.358729	-4.68079	2.85769e-06	1.55847e-05	5	36966104	36988982	-1	Wfs1	Wolfram_syndrome_1_homolog_(human)_[Source:MGI_Symbol;Acc:MGI:1328355]
ENSMUSG00000044667	7.2261	-1.67867	0.506615	-3.31351	0.000921337	0.00259833	3	117319145	117360876	-1	D3Bwg0562e	DNA_segment,_Chr_3,_Brigham_&_Women's_Genetics_0562_expressed_[Source:MGI_Symbol;Acc:MGI:106530]
ENSMUSG00000040268	675.946	-1.67805	0.29547	-5.67926	1.35278e-08	1.5232e-07	7	130865756	130913312	1	Plekha1	pleckstrin_homology_domain_containing,_family_A_(phosphoinositide_binding_specific)_member_1_[Source:MGI_Symbol;Acc:MGI:2442213]
ENSMUSG00000034595	2880.93	-1.6772	0.315799	-5.31097	1.09045e-07	8.99267e-07	17	35865593	35875596	1	Ppp1r18	protein_phosphatase_1,_regulatory_subunit_18_[Source:MGI_Symbol;Acc:MGI:1923698]
ENSMUSG00000049086	203.936	-1.67658	0.311308	-5.38561	7.21998e-08	6.32134e-07	2	25706879	25707717	1	Bmyc	brain_expressed_myelocytomatosis_oncogene_[Source:MGI_Symbol;Acc:MGI:88184]
ENSMUSG00000020668	266.875	-1.67637	0.392943	-4.2662	1.98832e-05	8.57265e-05	12	3365132	3406494	1	Kif3c	kinesin_family_member_3C_[Source:MGI_Symbol;Acc:MGI:107979]
ENSMUSG00000095285	142.876	-1.67593	0.293879	-5.70277	1.17877e-08	1.35597e-07	12	113661769	113662228	-1	Ighv5-9	immunoglobulin_heavy_variable_5-9_[Source:MGI_Symbol;Acc:MGI:4439873]
ENSMUSG00000063364	15.2865	-1.67527	0.461105	-3.63317	0.000279956	0.000892466	2	150310935	150362765	-1	3300002I08Rik	RIKEN_cDNA_3300002I08_gene_[Source:MGI_Symbol;Acc:MGI:1916527]
ENSMUSG00000030047	2078.84	-1.67515	0.243568	-6.87755	6.08923e-12	2.48133e-10	6	87458545	87533259	-1	Arhgap25	Rho_GTPase_activating_protein_25_[Source:MGI_Symbol;Acc:MGI:2443687]
ENSMUSG00000027196	5.12853	-1.67423	0.628981	-2.66182	0.00777199	0.0177272	2	93980034	93983575	1	4921507L20Rik	RIKEN_cDNA_4921507L20_gene_[Source:MGI_Symbol;Acc:MGI:1918102]
ENSMUSG00000025092	9.71933	-1.6737	0.528313	-3.16802	0.00153482	0.00411444	19	58795751	58860984	-1	Hspa12a	heat_shock_protein_12A_[Source:MGI_Symbol;Acc:MGI:1920692]
ENSMUSG00000051037	62.4073	-1.67356	0.312578	-5.35406	8.60024e-08	7.34041e-07	13	67194506	67209298	1	Zfp455	zinc_finger_protein_455_[Source:MGI_Symbol;Acc:MGI:3040708]
ENSMUSG00000024112	69.0105	-1.67352	0.208663	-8.02024	1.05536e-15	1.88833e-13	17	25374285	25433783	-1	Cacna1h	calcium_channel,_voltage-dependent,_T_type,_alpha_1H_subunit_[Source:MGI_Symbol;Acc:MGI:1928842]
ENSMUSG00000009687	1823.06	-1.67314	0.365924	-4.57236	4.82271e-06	2.47125e-05	7	31032722	31042481	-1	Fxyd5	FXYD_domain-containing_ion_transport_regulator_5_[Source:MGI_Symbol;Acc:MGI:1201785]
ENSMUSG00000035849	20.8839	-1.67286	0.564999	-2.96081	0.00306832	0.0076667	11	99232761	99244085	-1	Krt222	keratin_222_[Source:MGI_Symbol;Acc:MGI:2442728]
ENSMUSG00000020689	1039.69	-1.67158	0.273042	-6.12205	9.23801e-10	1.58797e-08	11	104608000	104670476	1	Itgb3	integrin_beta_3_[Source:MGI_Symbol;Acc:MGI:96612]
ENSMUSG00000046031	91.6989	-1.67068	0.339378	-4.92277	8.53298e-07	5.39153e-06	10	34126069	34127972	-1	Fam26f	family_with_sequence_similarity_26,_member_F_[Source:MGI_Symbol;Acc:MGI:2443082]
ENSMUSG00000076556	190.773	-1.67025	0.439895	-3.79692	0.000146506	0.000500004	6	69575977	69576500	-1	Igkv4-57	immunoglobulin_kappa_variable_4-57_[Source:MGI_Symbol;Acc:MGI:2685035]
ENSMUSG00000026941	43.927	-1.66969	0.522607	-3.19492	0.0013987	0.0037815	2	25563115	25574845	-1	Mamdc4	MAM_domain_containing_4_[Source:MGI_Symbol;Acc:MGI:2685841]
ENSMUSG00000026944	1392.28	-1.66964	0.279882	-5.9655	2.43892e-09	3.63658e-08	2	25428703	25448540	1	Abca2	ATP-binding_cassette,_sub-family_A_(ABC1),_member_2_[Source:MGI_Symbol;Acc:MGI:99606]
ENSMUSG00000048865	6273.07	-1.6695	0.301092	-5.54483	2.94245e-08	2.93084e-07	1	171388954	171410298	1	Arhgap30	Rho_GTPase_activating_protein_30_[Source:MGI_Symbol;Acc:MGI:2684948]
ENSMUSG00000040264	439.109	-1.66938	0.26748	-6.24115	4.34377e-10	8.48999e-09	3	142496934	142522344	1	Gbp5	guanylate_binding_protein_5_[Source:MGI_Symbol;Acc:MGI:2429943]
ENSMUSG00000021338	196.575	-1.66938	0.293813	-5.68176	1.33313e-08	1.50193e-07	13	24012344	24280795	-1	Lrrc16a	leucine_rich_repeat_containing_16A_[Source:MGI_Symbol;Acc:MGI:1915982]
ENSMUSG00000073000	7.85206	-1.66914	0.65134	-2.56262	0.0103884	0.0229425	12	76444560	76451336	1	Gm10451	predicted_gene_10451_[Source:MGI_Symbol;Acc:MGI:3641898]
ENSMUSG00000002341	6.39438	-1.66826	0.570066	-2.92643	0.00342881	0.00848452	8	70093085	70120873	-1	Ncan	neurocan_[Source:MGI_Symbol;Acc:MGI:104694]
ENSMUSG00000044534	74.922	-1.6678	0.504053	-3.30877	0.000937066	0.00263815	9	121898464	121911064	1	Ackr2	atypical_chemokine_receptor_2_[Source:MGI_Symbol;Acc:MGI:1891697]
ENSMUSG00000039835	31.7683	-1.66764	0.366826	-4.54613	5.46412e-06	2.75473e-05	10	18390322	18533892	1	Nhsl1	NHS-like_1_[Source:MGI_Symbol;Acc:MGI:106390]
ENSMUSG00000046828	13.3396	-1.66599	0.480331	-3.46842	0.00052352	0.00155837	1	44204070	44218961	-1	Mettl21e	methyltransferase_like_21E_[Source:MGI_Symbol;Acc:MGI:2685837]
ENSMUSG00000068130	28.1522	-1.66491	0.448844	-3.70933	0.000207809	0.000682708	2	150407141	150451486	-1	Zfp442	zinc_finger_protein_442_[Source:MGI_Symbol;Acc:MGI:3651999]
ENSMUSG00000062526	462.872	-1.6648	0.34	-4.89648	9.75698e-07	6.07711e-06	18	67225530	67245830	-1	Mppe1	metallophosphoesterase_1_[Source:MGI_Symbol;Acc:MGI:2661311]
ENSMUSG00000079492	1520.5	-1.66372	0.314598	-5.2884	1.23388e-07	9.9611e-07	17	36055816	36058371	-1	Gm11127	predicted_gene_11127_[Source:MGI_Symbol;Acc:MGI:3779381]
ENSMUSG00000034266	149.662	-1.66244	0.37041	-4.4881	7.186e-06	3.49567e-05	12	85686669	85709087	1	Batf	basic_leucine_zipper_transcription_factor,_ATF-like_[Source:MGI_Symbol;Acc:MGI:1859147]
ENSMUSG00000056737	1666.85	-1.6623	0.299161	-5.55653	2.75183e-08	2.76748e-07	6	72544391	72562983	1	Capg	capping_protein_(actin_filament),_gelsolin-like_[Source:MGI_Symbol;Acc:MGI:1098259]
ENSMUSG00000076555	132.688	-1.66223	0.453766	-3.66317	0.000249109	0.000802711	6	69544359	69544892	-1	Igkv4-57-1	immunoglobulin_kappa_variable_4-57-1_[Source:MGI_Symbol;Acc:MGI:2686264]
ENSMUSG00000059555	1287.49	-1.66221	0.230073	-7.22471	5.02166e-13	3.18827e-11	2	25192966	25196886	-1	Tor4a	torsin_family_4,_member_A_[Source:MGI_Symbol;Acc:MGI:2442720]
ENSMUSG00000076652	257.507	-1.66192	0.39593	-4.1975	2.69872e-05	0.000112608	12	114153184	114153644	-1	Ighv7-3	immunoglobulin_heavy_variable_7-3_[Source:MGI_Symbol;Acc:MGI:4439766]
ENSMUSG00000038608	4006.45	-1.66055	0.284779	-5.83102	5.5089e-09	7.17104e-08	1	80501073	80758553	-1	Dock10	dedicator_of_cytokinesis_10_[Source:MGI_Symbol;Acc:MGI:2146320]
ENSMUSG00000078247	11.4361	-1.66043	0.535809	-3.09893	0.00194221	0.00507524	17	12741311	12860122	1	Airn	antisense_Igf2r_RNA_[Source:MGI_Symbol;Acc:MGI:1353471]
ENSMUSG00000030830	4666.94	-1.65921	0.359651	-4.61341	3.96123e-06	2.07906e-05	7	127296260	127335137	1	Itgal	integrin_alpha_L_[Source:MGI_Symbol;Acc:MGI:96606]
ENSMUSG00000033446	308.122	-1.65883	0.266676	-6.22042	4.95832e-10	9.40504e-09	14	73237891	73240358	1	Lpar6	lysophosphatidic_acid_receptor_6_[Source:MGI_Symbol;Acc:MGI:1914418]
ENSMUSG00000089722	70.9429	-1.6588	0.453967	-3.65402	0.000258167	0.000828642	11	115031486	115037769	-1	Gm11711	predicted_gene_11711_[Source:MGI_Symbol;Acc:MGI:3702661]
ENSMUSG00000020272	3979.07	-1.65853	0.279401	-5.93601	2.92034e-09	4.22012e-08	11	32533305	32624587	1	Stk10	serine/threonine_kinase_10_[Source:MGI_Symbol;Acc:MGI:1099439]
ENSMUSG00000039457	27.9755	-1.65833	0.685388	-2.41955	0.0155397	0.0327326	16	5086291	5132481	-1	Ppl	periplakin_[Source:MGI_Symbol;Acc:MGI:1194898]
ENSMUSG00000098814	245.416	-1.65786	0.445031	-3.72528	0.000195101	0.000645048	6	68736297	68736764	-1	AC120404.1
ENSMUSG00000038058	721.915	-1.65732	0.265302	-6.24691	4.18659e-10	8.21539e-09	6	54923942	54972612	-1	Nod1	nucleotide-binding_oligomerization_domain_containing_1_[Source:MGI_Symbol;Acc:MGI:1341839]
ENSMUSG00000032776	411.546	-1.65683	0.359208	-4.61245	3.97956e-06	2.08646e-05	7	72077832	72306595	-1	Mctp2	multiple_C2_domains,_transmembrane_2_[Source:MGI_Symbol;Acc:MGI:2685335]
ENSMUSG00000025787	5.44092	-1.65651	0.654694	-2.53021	0.0113994	0.024866	9	123034739	123067561	1	Tgm4	transglutaminase_4_(prostate)_[Source:MGI_Symbol;Acc:MGI:3027002]
ENSMUSG00000026080	305.3	-1.65462	0.360739	-4.58674	4.50221e-06	2.32823e-05	1	38863877	38898160	-1	Chst10	carbohydrate_sulfotransferase_10_[Source:MGI_Symbol;Acc:MGI:2138283]
ENSMUSG00000095497	133.538	-1.65399	0.356399	-4.64085	3.46977e-06	1.85023e-05	6	68016742	68017488	1	Igkv1-122	immunoglobulin_kappa_chain_variable_1-122_[Source:MGI_Symbol;Acc:MGI:4439722]
ENSMUSG00000076471	35.8391	-1.65248	0.361283	-4.57392	4.78692e-06	2.45611e-05	6	41135167	41135609	1	Trbv14	T_cell_receptor_beta,_variable_14_[Source:MGI_Symbol;Acc:MGI:98587]
ENSMUSG00000021257	144.022	-1.65229	0.274938	-6.00968	1.85885e-09	2.87851e-08	12	86700502	86726460	-1	Angel1	angel_homolog_1_(Drosophila)_[Source:MGI_Symbol;Acc:MGI:1915987]
ENSMUSG00000001507	25.2008	-1.65227	0.509285	-3.2443	0.00117738	0.00324147	11	95044474	95076801	-1	Itga3	integrin_alpha_3_[Source:MGI_Symbol;Acc:MGI:96602]
ENSMUSG00000024854	842.323	-1.652	0.221955	-7.44296	9.8453e-14	8.07397e-12	19	4231899	4233631	1	Pold4	polymerase_(DNA-directed),_delta_4_[Source:MGI_Symbol;Acc:MGI:1916995]
ENSMUSG00000095120	18.6618	-1.65141	0.56694	-2.91285	0.00358148	0.00883121	12	115067576	115067996	-1	Ighv8-5	immunoglobulin_heavy_variable_V8-5_[Source:MGI_Symbol;Acc:MGI:3645478]
ENSMUSG00000040723	2833.64	-1.65125	0.262823	-6.28276	3.32623e-10	6.79117e-09	1	165648945	165708094	-1	Rcsd1	RCSD_domain_containing_1_[Source:MGI_Symbol;Acc:MGI:2676394]
ENSMUSG00000031799	2177.36	-1.65117	0.298078	-5.5394	3.03511e-08	3.01094e-07	8	72134975	72153142	1	Tpm4	tropomyosin_4_[Source:MGI_Symbol;Acc:MGI:2449202]
ENSMUSG00000062585	2078.33	-1.6509	0.26625	-6.20057	5.62601e-10	1.04661e-08	4	135895394	135920207	1	Cnr2	cannabinoid_receptor_2_(macrophage)_[Source:MGI_Symbol;Acc:MGI:104650]
ENSMUSG00000028385	1352.46	-1.65019	0.239406	-6.89283	5.46937e-12	2.28553e-10	4	59805840	59904737	1	Snx30	sorting_nexin_family_member_30_[Source:MGI_Symbol;Acc:MGI:2443882]
ENSMUSG00000030852	69.2797	-1.64959	0.3394	-4.8603	1.17208e-06	7.11127e-06	7	130577484	130764784	1	Tacc2	transforming,_acidic_coiled-coil_containing_protein_2_[Source:MGI_Symbol;Acc:MGI:1928899]
ENSMUSG00000079019	77.2109	-1.64872	0.345512	-4.77183	1.82563e-06	1.05187e-05	8	71689214	71690575	1	Insl3	insulin-like_3_[Source:MGI_Symbol;Acc:MGI:108427]
ENSMUSG00000009092	110.702	-1.6485	0.51158	-3.22237	0.00127137	0.0034658	10	75893398	75895941	1	Derl3	Der1-like_domain_family,_member_3_[Source:MGI_Symbol;Acc:MGI:1917627]
ENSMUSG00000087070	304.93	-1.64804	0.385086	-4.27968	1.87166e-05	8.12126e-05	4	55410443	55418842	-1	Gm12505	predicted_gene_12505_[Source:MGI_Symbol;Acc:MGI:3651173]
ENSMUSG00000085586	84.2671	-1.64751	0.340172	-4.84317	1.27782e-06	7.66539e-06	11	97644184	97660367	-1	Gm11613	predicted_gene_11613_[Source:MGI_Symbol;Acc:MGI:3651819]
ENSMUSG00000021057	82.7121	-1.64739	0.234825	-7.0154	2.29288e-12	1.12821e-10	12	76324891	76334153	1	Akap5	A_kinase_(PRKA)_anchor_protein_5_[Source:MGI_Symbol;Acc:MGI:2685104]
ENSMUSG00000087612	59.8021	-1.64702	0.30351	-5.42659	5.74416e-08	5.17421e-07	2	25705850	25709716	-1	A230005M16Rik	RIKEN_cDNA_A230005M16_gene_[Source:MGI_Symbol;Acc:MGI:3603401]
ENSMUSG00000042233	8.12124	-1.64642	0.571917	-2.87878	0.00399219	0.00972454	4	155409190	155447944	1	2010015L04Rik	RIKEN_cDNA_2010015L04_gene_[Source:MGI_Symbol;Acc:MGI:1917130]
ENSMUSG00000029122	13.8446	-1.64626	0.510522	-3.22465	0.00126127	0.00344446	5	37289098	37336894	-1	Evc	Ellis_van_Creveld_gene_syndrome_[Source:MGI_Symbol;Acc:MGI:1890596]
ENSMUSG00000026077	7.76695	-1.64537	0.590423	-2.78676	0.00532381	0.0125881	1	39193731	39363234	1	Npas2	neuronal_PAS_domain_protein_2_[Source:MGI_Symbol;Acc:MGI:109232]
ENSMUSG00000051079	28.77	-1.64471	0.530078	-3.10276	0.00191722	0.00501659	1	144138667	144177372	-1	Rgs13	regulator_of_G-protein_signaling_13_[Source:MGI_Symbol;Acc:MGI:2180585]
ENSMUSG00000033826	5451.4	-1.64427	0.292925	-5.61328	1.98523e-08	2.0906e-07	17	30624354	30875264	1	Dnah8	dynein,_axonemal,_heavy_chain_8_[Source:MGI_Symbol;Acc:MGI:107714]
ENSMUSG00000094075	37.3475	-1.64386	0.457686	-3.59168	0.000328558	0.00102972	12	115912344	115912776	-1	Ighv1-80	immunoglobulin_heavy_variable_1-80_[Source:MGI_Symbol;Acc:MGI:4439738]
ENSMUSG00000026576	777.431	-1.64384	0.298006	-5.51615	3.46508e-08	3.36622e-07	1	164437267	164458355	-1	Atp1b1	ATPase,_Na+/K+_transporting,_beta_1_polypeptide_[Source:MGI_Symbol;Acc:MGI:88108]
ENSMUSG00000033039	769.132	-1.64348	0.27415	-5.99481	2.03723e-09	3.1228e-08	15	79108972	79136897	1	Micall1	microtubule_associated_monooxygenase,_calponin_and_LIM_domain_containing_-like_1_[Source:MGI_Symbol;Acc:MGI:105870]
ENSMUSG00000076501	167.489	-1.64342	0.472669	-3.4769	0.000507241	0.00151587	6	67555636	67556216	1	Igkv2-137	immunoglobulin_kappa_chain_variable_2-137_[Source:MGI_Symbol;Acc:MGI:4439879]
ENSMUSG00000025026	4598.64	-1.6427	0.267476	-6.14149	8.17507e-10	1.43919e-08	19	53140445	53247399	1	Add3	adducin_3_(gamma)_[Source:MGI_Symbol;Acc:MGI:1351615]
ENSMUSG00000027864	65.1051	-1.64041	0.327428	-5.00999	5.44339e-07	3.65156e-06	3	101040232	101110278	-1	Ptgfrn	prostaglandin_F2_receptor_negative_regulator_[Source:MGI_Symbol;Acc:MGI:1277114]
ENSMUSG00000052713	740.725	-1.63984	0.266035	-6.164	7.09316e-10	1.27963e-08	18	54888045	54990180	-1	Zfp608	zinc_finger_protein_608_[Source:MGI_Symbol;Acc:MGI:2442338]
ENSMUSG00000054385	16.3701	-1.63978	0.711039	-2.30617	0.0211009	0.0427867	7	25516042	25540004	-1	Ceacam2	carcinoembryonic_antigen-related_cell_adhesion_molecule_2_[Source:MGI_Symbol;Acc:MGI:1347246]
ENSMUSG00000049871	875.471	-1.63953	0.262774	-6.23933	4.39435e-10	8.56333e-09	16	3945007	3976632	-1	Nlrc3	NLR_family,_CARD_domain_containing_3_[Source:MGI_Symbol;Acc:MGI:2444070]
ENSMUSG00000047090	146.963	-1.63951	0.290978	-5.63449	1.75579e-08	1.88632e-07	10	128800036	128804370	-1	Tmem198b	transmembrane_protein_198b_[Source:MGI_Symbol;Acc:MGI:1921077]
ENSMUSG00000044250	867.995	-1.63928	0.260484	-6.29319	3.11002e-10	6.43653e-09	15	97247107	97385689	1	Pced1b	PC-esterase_domain_containing_1B_[Source:MGI_Symbol;Acc:MGI:2446270]
ENSMUSG00000002107	2783.28	-1.6387	0.262527	-6.24204	4.31904e-10	8.45004e-09	2	6539694	7509563	-1	Celf2	CUGBP,_Elav-like_family_member_2_[Source:MGI_Symbol;Acc:MGI:1338822]
ENSMUSG00000031133	2075.43	-1.63839	0.271839	-6.02704	1.66988e-09	2.62304e-08	X	57231485	57338729	-1	Arhgef6	Rac/Cdc42_guanine_nucleotide_exchange_factor_(GEF)_6_[Source:MGI_Symbol;Acc:MGI:1920591]
ENSMUSG00000024617	48.1934	-1.63778	0.27504	-5.95471	2.60541e-09	3.84117e-08	18	60925618	60988152	1	Camk2a	calcium/calmodulin-dependent_protein_kinase_II_alpha_[Source:MGI_Symbol;Acc:MGI:88256]
ENSMUSG00000025880	366.282	-1.63732	0.3121	-5.24612	1.55332e-07	1.21802e-06	18	75367529	75395935	1	Smad7	SMAD_family_member_7_[Source:MGI_Symbol;Acc:MGI:1100518]
ENSMUSG00000078771	400.903	-1.63694	0.319143	-5.12916	2.91039e-07	2.10442e-06	11	79526560	79530609	-1	Evi2a	ecotropic_viral_integration_site_2a_[Source:MGI_Symbol;Acc:MGI:95458]
ENSMUSG00000028047	18.8193	-1.63672	0.445686	-3.67236	0.000240322	0.000776687	3	89215180	89226837	1	Thbs3	thrombospondin_3_[Source:MGI_Symbol;Acc:MGI:98739]
ENSMUSG00000069892	6094.23	-1.6367	0.265851	-6.15644	7.43971e-10	1.32755e-08	11	49015874	49051242	-1	9930111J21Rik2	RIKEN_cDNA_9930111J21_gene_2_[Source:MGI_Symbol;Acc:MGI:3711310]
ENSMUSG00000026430	2691.23	-1.63606	0.279973	-5.84363	5.10753e-09	6.73318e-08	1	131176410	131245258	-1	Rassf5	Ras_association_(RalGDS/AF-6)_domain_family_member_5_[Source:MGI_Symbol;Acc:MGI:1926375]
ENSMUSG00000026107	599.249	-1.63551	0.319591	-5.11751	3.09601e-07	2.21745e-06	1	51469498	51478399	-1	Nabp1	nucleic_acid_binding_protein_1_[Source:MGI_Symbol;Acc:MGI:1923258]
ENSMUSG00000044313	22.4981	-1.63534	0.627359	-2.6067	0.00914199	0.0204981	3	101813076	101848959	-1	Mab21l3	mab-21-like_3_(C._elegans)_[Source:MGI_Symbol;Acc:MGI:2446273]
ENSMUSG00000073402	916.174	-1.63531	0.296012	-5.52445	3.30514e-08	3.2348e-07	17	36164443	36168537	-1	Gm8909	predicted_gene_8909_[Source:MGI_Symbol;Acc:MGI:3704134]
ENSMUSG00000024330	393.956	-1.63346	0.252794	-6.46161	1.03595e-10	2.61405e-09	17	34039437	34066685	1	Col11a2	collagen,_type_XI,_alpha_2_[Source:MGI_Symbol;Acc:MGI:88447]
ENSMUSG00000021756	1940.89	-1.63314	0.253129	-6.45181	1.10522e-10	2.75353e-09	13	112464070	112510086	1	Il6st	interleukin_6_signal_transducer_[Source:MGI_Symbol;Acc:MGI:96560]
ENSMUSG00000030345	8.21122	-1.63236	0.63543	-2.56891	0.0102019	0.022594	6	126876020	126921839	-1	Dyrk4	dual-specificity_tyrosine-(Y)-phosphorylation_regulated_kinase_4_[Source:MGI_Symbol;Acc:MGI:1330292]
ENSMUSG00000038242	14.5586	-1.63211	0.486566	-3.35434	0.000795543	0.00227387	1	58210397	58268597	1	Aox4	aldehyde_oxidase_4_[Source:MGI_Symbol;Acc:MGI:1919122]
ENSMUSG00000052760	792.484	-1.6321	0.187298	-8.71392	2.93534e-18	1.22922e-15	1	85717083	85778643	-1	A630001G21Rik	RIKEN_cDNA_A630001G21_gene_[Source:MGI_Symbol;Acc:MGI:2443131]
ENSMUSG00000006930	199.556	-1.63204	0.327618	-4.98153	6.3082e-07	4.14413e-06	11	100347327	100356128	-1	Hap1	huntingtin-associated_protein_1_[Source:MGI_Symbol;Acc:MGI:1261831]
ENSMUSG00000039096	45.7764	-1.63192	0.345504	-4.72331	2.32037e-06	1.29706e-05	11	94539798	94549255	-1	Rsad1	radical_S-adenosyl_methionine_domain_containing_1_[Source:MGI_Symbol;Acc:MGI:3039628]
ENSMUSG00000089651	8.11383	-1.63186	0.54917	-2.97151	0.00296344	0.00742916	9	75132959	75134181	-1	Gm16353	predicted_gene_16353_[Source:MGI_Symbol;Acc:MGI:3840136]
ENSMUSG00000057193	4374.17	-1.63172	0.246859	-6.60994	3.84473e-11	1.14828e-09	9	21337828	21355025	1	Slc44a2	solute_carrier_family_44,_member_2_[Source:MGI_Symbol;Acc:MGI:1915932]
ENSMUSG00000036469	1473.34	-1.63164	0.32441	-5.02956	4.91606e-07	3.33648e-06	8	65617900	66471637	1	2019-03-01	membrane-associated_ring_finger_(C3HC4)_1_[Source:MGI_Symbol;Acc:MGI:1920175]
ENSMUSG00000048621	108.305	-1.63162	0.368963	-4.42217	9.77155e-06	4.59774e-05	X	109196756	109200439	1	Gm6377	predicted_gene_6377_[Source:MGI_Symbol;Acc:MGI:3647255]
ENSMUSG00000055980	14.4492	-1.63149	0.627667	-2.59929	0.00934177	0.0208961	1	82233101	82291416	-1	Irs1	insulin_receptor_substrate_1_[Source:MGI_Symbol;Acc:MGI:99454]
ENSMUSG00000069114	145.381	-1.63077	0.304253	-5.35991	8.32637e-08	7.13498e-07	3	9250602	9285333	1	Zbtb10	zinc_finger_and_BTB_domain_containing_10_[Source:MGI_Symbol;Acc:MGI:2139883]
ENSMUSG00000027340	678.216	-1.63065	0.246732	-6.60898	3.86969e-11	1.15399e-09	2	132052496	132145108	-1	Slc23a2	solute_carrier_family_23_(nucleobase_transporters),_member_2_[Source:MGI_Symbol;Acc:MGI:1859682]
ENSMUSG00000085471	12.253	-1.63027	0.573583	-2.84226	0.00447948	0.0107821	2	90479236	90488425	1	4933423P22Rik	RIKEN_cDNA_4933423P22_gene_[Source:MGI_Symbol;Acc:MGI:1918408]
ENSMUSG00000070709	138.66	-1.63001	0.287499	-5.66961	1.4312e-08	1.59417e-07	7	27907392	27929460	-1	1700049G17Rik	RIKEN_cDNA_1700049G17_gene_[Source:MGI_Symbol;Acc:MGI:1920680]
ENSMUSG00000073096	436.524	-1.62981	0.226744	-7.18789	6.57998e-13	4.03449e-11	6	48554796	48570722	1	Lrrc61	leucine_rich_repeat_containing_61_[Source:MGI_Symbol;Acc:MGI:2652848]
ENSMUSG00000052736	49.4456	-1.62887	0.567863	-2.86843	0.00412513	0.01001	6	129647496	129660689	-1	Klrc2	killer_cell_lectin-like_receptor_subfamily_C,_member_2_[Source:MGI_Symbol;Acc:MGI:1336162]
ENSMUSG00000031425	63.2061	-1.62855	0.346679	-4.69758	2.63265e-06	1.45015e-05	X	136822671	136839733	1	Plp1	proteolipid_protein_(myelin)_1_[Source:MGI_Symbol;Acc:MGI:97623]
ENSMUSG00000031362	132.976	-1.62843	0.359787	-4.52609	6.00858e-06	2.98488e-05	X	73233688	73243130	-1	Xlr4c	X-linked_lymphocyte-regulated_4C_[Source:MGI_Symbol;Acc:MGI:3574099]
ENSMUSG00000032333	392.05	-1.62838	0.241234	-6.75024	1.47603e-11	5.12367e-10	9	58253164	58262523	1	Stoml1	stomatin-like_1_[Source:MGI_Symbol;Acc:MGI:1916356]
ENSMUSG00000024998	27.9346	-1.6275	0.410593	-3.96379	7.37692e-05	0.000273484	19	38481109	38785030	1	Plce1	phospholipase_C,_epsilon_1_[Source:MGI_Symbol;Acc:MGI:1921305]
ENSMUSG00000030110	12.9167	-1.62625	0.541123	-3.00532	0.00265299	0.00672889	6	118151748	118197744	-1	Ret	ret_proto-oncogene_[Source:MGI_Symbol;Acc:MGI:97902]
ENSMUSG00000026765	40.172	-1.62472	0.416291	-3.90285	9.5066e-05	0.000341564	2	49787688	49948849	1	Lypd6b	LY6/PLAUR_domain_containing_6B_[Source:MGI_Symbol;Acc:MGI:1919147]
ENSMUSG00000026787	4.78928	-1.62225	0.637364	-2.54524	0.0109201	0.0239557	2	22622205	22693874	1	Gad2	glutamic_acid_decarboxylase_2_[Source:MGI_Symbol;Acc:MGI:95634]
ENSMUSG00000035172	16.9877	-1.62112	0.41957	-3.86376	0.000111654	0.000393902	11	101162679	101171351	-1	Plekhh3	pleckstrin_homology_domain_containing,_family_H_(with_MyTH4_domain)_member_3_[Source:MGI_Symbol;Acc:MGI:2384950]
ENSMUSG00000027239	17.7262	-1.62102	0.456233	-3.55306	0.000380778	0.00117616	2	91929805	91932297	-1	Mdk	midkine_[Source:MGI_Symbol;Acc:MGI:96949]
ENSMUSG00000023393	334.039	-1.62069	0.324146	-4.99987	5.737e-07	3.80829e-06	2	180725263	180742280	1	Slc17a9	solute_carrier_family_17,_member_9_[Source:MGI_Symbol;Acc:MGI:1919107]
ENSMUSG00000095130	25.5366	-1.61983	0.544601	-2.97435	0.00293614	0.00737106	12	114914599	114915032	-1	Ighv1-39	immunoglobulin_heavy_variable_1-39_[Source:MGI_Symbol;Acc:MGI:4439888]
ENSMUSG00000096499	55.2018	-1.61924	0.432451	-3.74434	0.000180868	0.000602954	12	114513330	114513623	-1	Ighv1-5	immunoglobulin_heavy_variable_V1-5_[Source:MGI_Symbol;Acc:MGI:3704121]
ENSMUSG00000032846	437.173	-1.61858	0.310353	-5.2153	1.83522e-07	1.40712e-06	13	107724618	107890064	-1	Zswim6	zinc_finger_SWIM-type_containing_6_[Source:MGI_Symbol;Acc:MGI:1914513]
ENSMUSG00000032718	35.5358	-1.61838	0.351696	-4.60163	4.19199e-06	2.18445e-05	6	134609210	134632488	-1	Mansc1	MANSC_domain_containing_1_[Source:MGI_Symbol;Acc:MGI:1914979]
ENSMUSG00000029449	1143.03	-1.61715	0.258796	-6.24873	4.13811e-10	8.16095e-09	5	123103044	123132692	-1	Rhof	ras_homolog_gene_family,_member_f_[Source:MGI_Symbol;Acc:MGI:1345629]
ENSMUSG00000057246	16.0133	-1.61452	0.501421	-3.21989	0.00128241	0.00349349	17	34398820	34460734	1	BC051142	cDNA_sequence_BC051142_[Source:MGI_Symbol;Acc:MGI:3039565]
ENSMUSG00000034848	177.297	-1.61438	0.265382	-6.08323	1.17782e-09	1.94315e-08	2	66184327	66256617	-1	Ttc21b	tetratricopeptide_repeat_domain_21B_[Source:MGI_Symbol;Acc:MGI:1920918]
ENSMUSG00000038732	108.799	-1.61425	0.397953	-4.0564	4.98359e-05	0.000192931	13	30136498	30246717	1	Mboat1	membrane_bound_O-acyltransferase_domain_containing_1_[Source:MGI_Symbol;Acc:MGI:2387184]
ENSMUSG00000028268	456.981	-1.61396	0.224612	-7.18557	6.69258e-13	4.09079e-11	3	142560052	142573209	1	Gbp3	guanylate_binding_protein_3_[Source:MGI_Symbol;Acc:MGI:1926263]
ENSMUSG00000031428	194.353	-1.61341	0.36607	-4.40739	1.04624e-05	4.89823e-05	X	136993155	136998472	1	Zcchc18	zinc_finger,_CCHC_domain_containing_18_[Source:MGI_Symbol;Acc:MGI:1914245]
ENSMUSG00000033220	9788.75	-1.61332	0.279717	-5.76769	8.03673e-09	9.75209e-08	15	78559169	78572783	-1	Rac2	RAS-related_C3_botulinum_substrate_2_[Source:MGI_Symbol;Acc:MGI:97846]
ENSMUSG00000029771	2020.75	-1.61306	0.235984	-6.83546	8.17404e-12	3.16074e-10	6	29526625	29541869	1	Irf5	interferon_regulatory_factor_5_[Source:MGI_Symbol;Acc:MGI:1350924]
ENSMUSG00000083307	22.1756	-1.61285	0.381871	-4.22356	2.40477e-05	0.000101699	X	12936872	12938128	1	AA414768	expressed_sequence_AA414768_[Source:MGI_Symbol;Acc:MGI:3035137]
ENSMUSG00000072568	369.36	-1.61237	0.335855	-4.8008	1.58034e-06	9.25445e-06	15	60818996	60825080	-1	Fam84b	family_with_sequence_similarity_84,_member_B_[Source:MGI_Symbol;Acc:MGI:3026924]
ENSMUSG00000016624	17.8133	-1.61218	0.450548	-3.57827	0.00034587	0.00107832	15	84785381	84856049	-1	Phf21b	PHD_finger_protein_21B_[Source:MGI_Symbol;Acc:MGI:2443812]
ENSMUSG00000029075	82.4523	-1.61191	0.286964	-5.61712	1.94162e-08	2.05347e-07	4	156013843	156016612	1	Tnfrsf4	tumor_necrosis_factor_receptor_superfamily,_member_4_[Source:MGI_Symbol;Acc:MGI:104512]
ENSMUSG00000073489	581.206	-1.61186	0.28027	-5.75109	8.86711e-09	1.05964e-07	1	173747293	173766876	-1	Ifi204	interferon_activated_gene_204_[Source:MGI_Symbol;Acc:MGI:96429]
ENSMUSG00000026623	1546.93	-1.61167	0.326099	-4.94228	7.72157e-07	4.94553e-06	1	191717834	191784255	1	Lpgat1	lysophosphatidylglycerol_acyltransferase_1_[Source:MGI_Symbol;Acc:MGI:2446186]
ENSMUSG00000034116	2634.43	-1.61166	0.24696	-6.526	6.75484e-11	1.83631e-09	17	57279100	57328031	1	Vav1	vav_1_oncogene_[Source:MGI_Symbol;Acc:MGI:98923]
ENSMUSG00000027579	18.8056	-1.61151	0.497132	-3.24161	0.00118858	0.00326818	2	181205562	181213185	-1	Srms	src-related_kinase_lacking_C-terminal_regulatory_tyrosine_and_N-terminal_myristylation_sites_[Source:MGI_Symbol;Acc:MGI:101865]
ENSMUSG00000073411	20481.5	-1.61127	0.285305	-5.64753	1.62771e-08	1.76608e-07	17	35262730	35267499	1	H2-D1	histocompatibility_2,_D_region_locus_1_[Source:MGI_Symbol;Acc:MGI:95896]
ENSMUSG00000096847	19.9877	-1.61052	0.350177	-4.59916	4.24188e-06	2.20585e-05	17	45541940	45549677	-1	Tmem151b	transmembrane_protein_151B_[Source:MGI_Symbol;Acc:MGI:2685169]
ENSMUSG00000032238	176.888	-1.61022	0.336506	-4.78511	1.70893e-06	9.90146e-06	9	68653786	69388246	1	Rora	RAR-related_orphan_receptor_alpha_[Source:MGI_Symbol;Acc:MGI:104661]
ENSMUSG00000022565	3457.57	-1.60922	0.325579	-4.94265	7.70661e-07	4.93916e-06	15	76170974	76232574	-1	Plec	plectin_[Source:MGI_Symbol;Acc:MGI:1277961]
ENSMUSG00000013707	521.737	-1.60847	0.34397	-4.67619	2.92258e-06	1.59121e-05	3	95139521	95142360	-1	Tnfaip8l2	tumor_necrosis_factor,_alpha-induced_protein_8-like_2_[Source:MGI_Symbol;Acc:MGI:1917019]
ENSMUSG00000050965	687.167	-1.60808	0.232827	-6.90678	4.95792e-12	2.11216e-10	11	107933387	108343928	-1	Prkca	protein_kinase_C,_alpha_[Source:MGI_Symbol;Acc:MGI:97595]
ENSMUSG00000026126	398.256	-1.60805	0.305879	-5.25714	1.46316e-07	1.15748e-06	1	34459746	34473775	1	Ptpn18	protein_tyrosine_phosphatase,_non-receptor_type_18_[Source:MGI_Symbol;Acc:MGI:108410]
ENSMUSG00000039911	76.2301	-1.60781	0.332826	-4.8308	1.35988e-06	8.11555e-06	4	149896283	149955043	-1	Spsb1	splA/ryanodine_receptor_domain_and_SOCS_box_containing_1_[Source:MGI_Symbol;Acc:MGI:1921896]
ENSMUSG00000015890	4.89342	-1.60684	0.634866	-2.53099	0.0113741	0.0248212	10	93523338	93540033	-1	Amdhd1	amidohydrolase_domain_containing_1_[Source:MGI_Symbol;Acc:MGI:1919011]
ENSMUSG00000097131	21.7791	-1.60676	0.374017	-4.29595	1.73948e-05	7.63013e-05	1	72236465	72274869	1	D230017M19Rik	RIKEN_cDNA_D230017M19_gene_[Source:MGI_Symbol;Acc:MGI:2445071]
ENSMUSG00000095429	204.507	-1.60642	0.279978	-5.73768	9.59844e-09	1.13668e-07	12	113702124	113702578	-1	Ighv5-12	immunoglobulin_heavy_variable_5-12_[Source:MGI_Symbol;Acc:MGI:4439516]
ENSMUSG00000030102	2188.43	-1.60459	0.259735	-6.17778	6.50108e-10	1.18257e-08	6	108213118	108551109	1	Itpr1	inositol_1,4,5-trisphosphate_receptor_1_[Source:MGI_Symbol;Acc:MGI:96623]
ENSMUSG00000039410	48.8318	-1.60436	0.260191	-6.1661	6.9995e-10	1.26389e-08	4	154316125	154636873	-1	Prdm16	PR_domain_containing_16_[Source:MGI_Symbol;Acc:MGI:1917923]
ENSMUSG00000032840	272.714	-1.60427	0.243222	-6.59594	4.2258e-11	1.23584e-09	5	118245227	118266093	1	2410131K14Rik	RIKEN_cDNA_2410131K14_gene_[Source:MGI_Symbol;Acc:MGI:1924042]
ENSMUSG00000061099	10.6928	-1.60409	0.596711	-2.68822	0.00718341	0.0164898	7	30729775	30743681	-1	Gapdhs	glyceraldehyde-3-phosphate_dehydrogenase,_spermatogenic_[Source:MGI_Symbol;Acc:MGI:95653]
ENSMUSG00000076666	43.1602	-1.60355	0.376264	-4.26178	2.02808e-05	8.72878e-05	12	114176444	114176862	-1	Ighv14-4	immunoglobulin_heavy_variable_14-4_[Source:MGI_Symbol;Acc:MGI:4439765]
ENSMUSG00000049608	61.4095	-1.60304	0.314941	-5.08995	3.58158e-07	2.5212e-06	1	85939537	85961055	-1	Gpr55	G_protein-coupled_receptor_55_[Source:MGI_Symbol;Acc:MGI:2685064]
ENSMUSG00000049536	8.46328	-1.6027	0.553559	-2.89526	0.0037884	0.00928443	X	136707982	136711478	1	Tceal1	transcription_elongation_factor_A_(SII)-like_1_[Source:MGI_Symbol;Acc:MGI:2385317]
ENSMUSG00000036246	2208.92	-1.60266	0.273777	-5.85388	4.80236e-09	6.39947e-08	8	69808679	69821870	1	Gmip	Gem-interacting_protein_[Source:MGI_Symbol;Acc:MGI:1926066]
ENSMUSG00000038147	1958.87	-1.60259	0.316472	-5.06394	4.10674e-07	2.85111e-06	1	171839697	171890718	1	Cd84	CD84_antigen_[Source:MGI_Symbol;Acc:MGI:1336885]
ENSMUSG00000052117	6.55543	-1.60244	0.529725	-3.02505	0.00248591	0.00634354	4	57908483	57916297	-1	D630039A03Rik	RIKEN_cDNA_D630039A03_gene_[Source:MGI_Symbol;Acc:MGI:2442889]
ENSMUSG00000000627	152.224	-1.60125	0.426471	-3.75464	0.000173591	0.000581355	6	82911885	82939769	-1	Sema4f	sema_domain,_immunoglobulin_domain_(Ig),_TM_domain,_and_short_cytoplasmic_domain_[Source:MGI_Symbol;Acc:MGI:1340055]
ENSMUSG00000049744	1124.6	-1.60056	0.274221	-5.83673	5.32353e-09	6.95735e-08	2	43748824	44395953	1	Arhgap15	Rho_GTPase_activating_protein_15_[Source:MGI_Symbol;Acc:MGI:1923367]
ENSMUSG00000024143	814.147	-1.60043	0.261547	-6.11908	9.41175e-10	1.6122e-08	17	86963082	87000069	1	Rhoq	ras_homolog_gene_family,_member_Q_[Source:MGI_Symbol;Acc:MGI:1931553]
ENSMUSG00000063506	39.2135	-1.59983	0.437001	-3.66093	0.0002513	0.000808711	14	33214026	33369934	1	Arhgap22	Rho_GTPase_activating_protein_22_[Source:MGI_Symbol;Acc:MGI:2443418]
ENSMUSG00000033538	133.034	-1.59977	0.355925	-4.4947	6.96695e-06	3.40088e-05	9	5308828	5336783	1	Casp4	caspase_4,_apoptosis-related_cysteine_peptidase_[Source:MGI_Symbol;Acc:MGI:107700]
ENSMUSG00000096581	215	-1.59971	0.301134	-5.31228	1.08262e-07	8.94924e-07	9	88723288	88731850	-1	Bcl2a1d	B_cell_leukemia/lymphoma_2_related_protein_A1d_[Source:MGI_Symbol;Acc:MGI:1278325]
ENSMUSG00000032724	332.191	-1.59968	0.261016	-6.12867	8.86173e-10	1.5375e-08	2	103566310	103718423	1	Abtb2	ankyrin_repeat_and_BTB_(POZ)_domain_containing_2_[Source:MGI_Symbol;Acc:MGI:2139365]
ENSMUSG00000040940	13333.7	-1.59892	0.220387	-7.25506	4.01472e-13	2.63392e-11	7	24902912	24926592	1	Arhgef1	Rho_guanine_nucleotide_exchange_factor_(GEF)_1_[Source:MGI_Symbol;Acc:MGI:1353510]
ENSMUSG00000029468	469.362	-1.59712	0.252331	-6.32948	2.45984e-10	5.33787e-09	5	122643911	122691432	1	P2rx7	purinergic_receptor_P2X,_ligand-gated_ion_channel,_7_[Source:MGI_Symbol;Acc:MGI:1339957]
ENSMUSG00000037731	2013.31	-1.59627	0.287393	-5.55431	2.78706e-08	2.79586e-07	4	132781843	132796387	-1	Themis2	thymocyte_selection_associated_family_member_2_[Source:MGI_Symbol;Acc:MGI:2446213]
ENSMUSG00000070802	5.75917	-1.59607	0.691785	-2.30718	0.0210449	0.0426928	7	16944682	16948828	1	Pnmal2	PNMA-like_2_[Source:MGI_Symbol;Acc:MGI:3645856]
ENSMUSG00000027939	38.3968	-1.59587	0.29062	-5.49126	3.99085e-08	3.79826e-07	3	90104132	90212017	1	Nup210l	nucleoporin_210-like_[Source:MGI_Symbol;Acc:MGI:1924845]
ENSMUSG00000043102	23.5711	-1.59561	0.442854	-3.60301	0.000314556	0.000990733	2	31806166	31810580	-1	Qrfp	pyroglutamylated_RFamide_peptide_[Source:MGI_Symbol;Acc:MGI:3630329]
ENSMUSG00000033033	483.444	-1.59522	0.414187	-3.85146	0.000117416	0.000411865	19	47105353	47138294	-1	Calhm2	calcium_homeostasis_modulator_2_[Source:MGI_Symbol;Acc:MGI:1919941]
ENSMUSG00000062743	164.891	-1.59417	0.300253	-5.30941	1.09982e-07	9.05107e-07	17	21383748	21399265	1	Zfp677	zinc_finger_protein_677_[Source:MGI_Symbol;Acc:MGI:3053207]
ENSMUSG00000097715	97.8116	-1.59414	0.201622	-7.90655	2.64617e-15	3.94561e-13	13	12619084	12650297	-1	Gpr137b-ps	G_protein-coupled_receptor_137B,_pseudogene_[Source:MGI_Symbol;Acc:MGI:3710533]
ENSMUSG00000055692	81.6145	-1.59223	0.351442	-4.53055	5.88306e-06	2.93289e-05	16	17276300	17283229	1	Tmem191c	transmembrane_protein_191C_[Source:MGI_Symbol;Acc:MGI:107238]
ENSMUSG00000085526	9.39423	-1.59191	0.693455	-2.29561	0.0216979	0.0438189	1	130462576	130557075	1	Gm16083	predicted_gene_16083_[Source:MGI_Symbol;Acc:MGI:3802163]
ENSMUSG00000020782	231.06	-1.59187	0.232595	-6.84399	7.70169e-12	3.00763e-10	11	115824049	115855780	1	Llgl2	lethal_giant_larvae_homolog_2_(Drosophila)_[Source:MGI_Symbol;Acc:MGI:1918843]
ENSMUSG00000026630	31.5286	-1.5917	0.41872	-3.80135	0.000143911	0.000492259	1	191098414	191108943	1	Batf3	basic_leucine_zipper_transcription_factor,_ATF-like_3_[Source:MGI_Symbol;Acc:MGI:1925491]
ENSMUSG00000022508	937.418	-1.59129	0.315235	-5.04794	4.46605e-07	3.06809e-06	16	23965052	23988852	-1	Bcl6	B_cell_leukemia/lymphoma_6_[Source:MGI_Symbol;Acc:MGI:107187]
ENSMUSG00000097243	5.35172	-1.59014	0.673609	-2.36062	0.0182442	0.0377306	14	70205324	70217659	1	Gm26908	predicted_gene,_26908_[Source:MGI_Symbol;Acc:MGI:5477402]
ENSMUSG00000024427	33.5696	-1.58952	0.382785	-4.15252	3.28831e-05	0.000133722	18	38586268	38601268	-1	Spry4	sprouty_homolog_4_(Drosophila)_[Source:MGI_Symbol;Acc:MGI:1345144]
ENSMUSG00000091996	11.4042	-1.58845	0.579228	-2.74235	0.00610013	0.014244	9	45182007	45250020	1	BC049352	cDNA_sequence_BC049352_[Source:MGI_Symbol;Acc:MGI:3040681]
ENSMUSG00000094652	10.253	-1.58825	0.674488	-2.35475	0.0185352	0.0382722	12	114937113	114937406	-1	Ighv1-42	immunoglobulin_heavy_variable_V1-42_[Source:MGI_Symbol;Acc:MGI:3704123]
ENSMUSG00000031494	155.794	-1.58779	0.456604	-3.4774	0.000506299	0.00151374	8	3743395	3748984	-1	Cd209a	CD209a_antigen_[Source:MGI_Symbol;Acc:MGI:2157942]
ENSMUSG00000007097	11.1141	-1.58748	0.677283	-2.34389	0.019084	0.0392693	1	172271709	172298064	-1	Atp1a2	ATPase,_Na+/K+_transporting,_alpha_2_polypeptide_[Source:MGI_Symbol;Acc:MGI:88106]
ENSMUSG00000023034	610.923	-1.58725	0.342578	-4.63325	3.5997e-06	1.9102e-05	15	101266846	101274792	1	Nr4a1	nuclear_receptor_subfamily_4,_group_A,_member_1_[Source:MGI_Symbol;Acc:MGI:1352454]
ENSMUSG00000013275	556.366	-1.58713	0.252089	-6.29592	3.05587e-10	6.34448e-09	1	131827493	131848865	1	Slc41a1	solute_carrier_family_41,_member_1_[Source:MGI_Symbol;Acc:MGI:2444823]
ENSMUSG00000037447	989.548	-1.587	0.285702	-5.55473	2.78039e-08	2.7906e-07	1	36307733	36324029	1	Arid5a	AT_rich_interactive_domain_5A_(MRF1-like)_[Source:MGI_Symbol;Acc:MGI:2443039]
ENSMUSG00000023764	1523.05	-1.58698	0.297073	-5.34207	9.18907e-08	7.78559e-07	11	3131850	3193463	-1	Sfi1	Sfi1_homolog,_spindle_assembly_associated_(yeast)_[Source:MGI_Symbol;Acc:MGI:1926137]
ENSMUSG00000095127	21.1174	-1.58698	0.64299	-2.46813	0.0135823	0.0290572	12	115952538	115952831	-1	Ighv1-82	immunoglobulin_heavy_variable_1-82_[Source:MGI_Symbol;Acc:MGI:4439671]
ENSMUSG00000021573	140.602	-1.58605	0.343469	-4.61774	3.87938e-06	2.04046e-05	13	74009407	74035753	1	Tppp	tubulin_polymerization_promoting_protein_[Source:MGI_Symbol;Acc:MGI:1920198]
ENSMUSG00000074570	72.4787	-1.58583	0.383577	-4.13432	3.56e-05	0.000143083	2	172393794	172433757	1	Cass4	Cas_scaffolding_protein_family_member_4_[Source:MGI_Symbol;Acc:MGI:2444482]
ENSMUSG00000026770	359.461	-1.5857	0.195145	-8.12579	4.44459e-16	8.8362e-14	2	11642792	11693191	1	Il2ra	interleukin_2_receptor,_alpha_chain_[Source:MGI_Symbol;Acc:MGI:96549]
ENSMUSG00000003882	1030.36	-1.58518	0.336093	-4.7165	2.39933e-06	1.33551e-05	15	9506161	9529876	-1	Il7r	interleukin_7_receptor_[Source:MGI_Symbol;Acc:MGI:96562]
ENSMUSG00000075415	4000.63	-1.58492	0.218404	-7.25683	3.96275e-13	2.60852e-11	2	31026206	31142008	-1	Fnbp1	formin_binding_protein_1_[Source:MGI_Symbol;Acc:MGI:109606]
ENSMUSG00000028843	2025.55	-1.58476	0.301987	-5.2478	1.53928e-07	1.20895e-06	4	134127406	134128789	-1	Sh3bgrl3	SH3_domain_binding_glutamic_acid-rich_protein-like_3_[Source:MGI_Symbol;Acc:MGI:1920973]
ENSMUSG00000074575	41.582	-1.58404	0.376696	-4.20509	2.60979e-05	0.000109336	2	168260117	168281736	-1	Kcng1	potassium_voltage-gated_channel,_subfamily_G,_member_1_[Source:MGI_Symbol;Acc:MGI:3616086]
ENSMUSG00000025017	1770.68	-1.5839	0.277465	-5.70849	1.13984e-08	1.31812e-07	19	41274218	41385070	-1	Pik3ap1	phosphoinositide-3-kinase_adaptor_protein_1_[Source:MGI_Symbol;Acc:MGI:1933177]
ENSMUSG00000074355	44.9839	-1.58312	0.409448	-3.86648	0.000110418	0.00039024	7	18989554	18992774	-1	Gm10676	predicted_gene_10676_[Source:MGI_Symbol;Acc:MGI:3704283]
ENSMUSG00000067653	124.676	-1.58307	0.284698	-5.56051	2.6899e-08	2.71362e-07	1	36530534	36535729	-1	Ankrd23	ankyrin_repeat_domain_23_[Source:MGI_Symbol;Acc:MGI:1925571]
ENSMUSG00000040511	124.771	-1.58258	0.232184	-6.81608	9.35608e-12	3.5353e-10	7	19903578	19921160	-1	Pvr	poliovirus_receptor_[Source:MGI_Symbol;Acc:MGI:107741]
ENSMUSG00000025888	410.863	-1.58199	0.328749	-4.81213	1.49327e-06	8.80481e-06	9	5298517	5307265	1	Casp1	caspase_1_[Source:MGI_Symbol;Acc:MGI:96544]
ENSMUSG00000027805	29.9306	-1.58174	0.313702	-5.04219	4.60231e-07	3.1507e-06	3	57841895	57847564	-1	Pfn2	profilin_2_[Source:MGI_Symbol;Acc:MGI:97550]
ENSMUSG00000015597	2301.78	-1.58167	0.258084	-6.1285	8.87117e-10	1.5375e-08	17	46383731	46420920	1	Zfp318	zinc_finger_protein_318_[Source:MGI_Symbol;Acc:MGI:1889348]
ENSMUSG00000035067	14.6685	-1.58164	0.405815	-3.89744	9.72141e-05	0.000348075	14	63606503	63820809	1	Xkr6	X_Kell_blood_group_precursor_related_family_member_6_homolog_[Source:MGI_Symbol;Acc:MGI:2447765]
ENSMUSG00000000791	75.1109	-1.58101	0.279937	-5.64775	1.62563e-08	1.76479e-07	8	70808449	70821424	1	Il12rb1	interleukin_12_receptor,_beta_1_[Source:MGI_Symbol;Acc:MGI:104579]
ENSMUSG00000041354	1662.5	-1.5809	0.272637	-5.79853	6.68995e-09	8.45675e-08	17	33929543	33937687	1	Rgl2	ral_guanine_nucleotide_dissociation_stimulator-like_2_[Source:MGI_Symbol;Acc:MGI:107483]
ENSMUSG00000082286	740.763	-1.57998	0.256975	-6.14837	7.82827e-10	1.38558e-08	11	3125904	3131004	1	Pisd-ps1	phosphatidylserine_decarboxylase,_pseudogene_1_[Source:MGI_Symbol;Acc:MGI:3842428]
ENSMUSG00000068740	99.0268	-1.57957	0.308381	-5.12215	3.02072e-07	2.17381e-06	3	108390851	108415552	-1	Celsr2	cadherin,_EGF_LAG_seven-pass_G-type_receptor_2_(flamingo_homolog,_Drosophila)_[Source:MGI_Symbol;Acc:MGI:1858235]
ENSMUSG00000079491	339.12	-1.57902	0.251963	-6.26684	3.68437e-10	7.36202e-09	17	36115876	36121465	-1	H2-T10	histocompatibility_2,_T_region_locus_10_[Source:MGI_Symbol;Acc:MGI:95942]
ENSMUSG00000032440	3900.33	-1.5789	0.260717	-6.05599	1.39559e-09	2.23681e-08	9	116087698	116175363	-1	Tgfbr2	transforming_growth_factor,_beta_receptor_II_[Source:MGI_Symbol;Acc:MGI:98729]
ENSMUSG00000076514	90.0809	-1.57874	0.523836	-3.01381	0.00257992	0.00655877	6	68036818	68037318	1	Igkv17-121	immunoglobulin_kappa_variable_17-121_[Source:MGI_Symbol;Acc:MGI:3647671]
ENSMUSG00000039485	308.782	-1.578	0.211459	-7.46242	8.49477e-14	7.23786e-12	10	34297421	34301308	1	Tspyl4	TSPY-like_4_[Source:MGI_Symbol;Acc:MGI:106393]
ENSMUSG00000014778	894.02	-1.57789	0.245833	-6.41856	1.37572e-10	3.24274e-09	8	105329163	105347953	-1	Fhod1	formin_homology_2_domain_containing_1_[Source:MGI_Symbol;Acc:MGI:2679008]
ENSMUSG00000031145	280.572	-1.57736	0.314711	-5.0121	5.38406e-07	3.61546e-06	X	7657260	7668186	1	Prickle3	prickle_homolog_3_(Drosophila)_[Source:MGI_Symbol;Acc:MGI:1859635]
ENSMUSG00000036553	282.214	-1.57698	0.282046	-5.59124	2.25459e-08	2.32694e-07	5	35697180	35729276	-1	Sh3tc1	SH3_domain_and_tetratricopeptide_repeats_1_[Source:MGI_Symbol;Acc:MGI:2678949]
ENSMUSG00000094235	46.1505	-1.57688	0.509653	-3.09402	0.00197462	0.00515035	4	60557570	60557855	1	Gm12567	predicted_gene_12567_[Source:MGI_Symbol;Acc:MGI:3650405]
ENSMUSG00000026778	1291.01	-1.57683	0.27191	-5.79908	6.66784e-09	8.43422e-08	2	11172113	11301226	1	Prkcq	protein_kinase_C,_theta_[Source:MGI_Symbol;Acc:MGI:97601]
ENSMUSG00000094006	336.533	-1.57682	0.392822	-4.01408	5.96781e-05	0.000226754	6	69438218	69438741	-1	Igkv4-59	immunoglobulin_kappa_variable_4-59_[Source:MGI_Symbol;Acc:MGI:3646808]
ENSMUSG00000028630	585.986	-1.57627	0.232337	-6.78439	1.16574e-11	4.17927e-10	10	118859349	118868903	-1	Dyrk2	dual-specificity_tyrosine-(Y)-phosphorylation_regulated_kinase_2_[Source:MGI_Symbol;Acc:MGI:1330301]
ENSMUSG00000003199	593.305	-1.57587	0.249708	-6.31083	2.77551e-10	5.87392e-09	17	56005711	56016790	1	Mpnd	MPN_domain_containing_[Source:MGI_Symbol;Acc:MGI:1915297]
ENSMUSG00000067149	8017.71	-1.57557	0.439441	-3.5854	0.000336557	0.00105329	5	88520512	88527891	-1	Igj	immunoglobulin_joining_chain_[Source:MGI_Symbol;Acc:MGI:96493]
ENSMUSG00000034445	1150.28	-1.57539	0.265333	-5.9374	2.89571e-09	4.19685e-08	19	10577454	10588548	1	Cyb561a3	cytochrome_b561_family,_member_A3_[Source:MGI_Symbol;Acc:MGI:2686925]
ENSMUSG00000036046	2767.51	-1.57427	0.243743	-6.45872	1.05589e-10	2.65417e-09	15	84943936	84988551	-1	5031439G07Rik	RIKEN_cDNA_5031439G07_gene_[Source:MGI_Symbol;Acc:MGI:2444899]
ENSMUSG00000096410	25.3625	-1.57373	0.395799	-3.97609	7.00569e-05	0.000261148	12	114708648	114709081	-1	Ighv1-19	immunoglobulin_heavy_variable_V1-19_[Source:MGI_Symbol;Acc:MGI:4439779]
ENSMUSG00000037206	9.67108	-1.57343	0.610061	-2.57913	0.00990484	0.022018	9	58156265	58159221	-1	Islr	immunoglobulin_superfamily_containing_leucine-rich_repeat_[Source:MGI_Symbol;Acc:MGI:1349645]
ENSMUSG00000032308	442.172	-1.57329	0.180988	-8.69276	3.53744e-18	1.42245e-15	9	57589452	57596233	1	Ulk3	unc-51-like_kinase_3_[Source:MGI_Symbol;Acc:MGI:1918992]
ENSMUSG00000025558	330.546	-1.57278	0.280236	-5.61235	1.99595e-08	2.09964e-07	14	121542039	121797734	-1	Dock9	dedicator_of_cytokinesis_9_[Source:MGI_Symbol;Acc:MGI:106321]
ENSMUSG00000085513	9.16709	-1.57231	0.610604	-2.575	0.010024	0.0222441	2	177541681	177542557	-1	Gm16363	predicted_gene_16363_[Source:MGI_Symbol;Acc:MGI:3840139]
ENSMUSG00000075270	19.0852	-1.57211	0.568163	-2.76701	0.00565737	0.0133065	2	75989141	76338774	-1	Pde11a	phosphodiesterase_11A_[Source:MGI_Symbol;Acc:MGI:3036251]
ENSMUSG00000051977	185.003	-1.57128	0.249232	-6.30447	2.89183e-10	6.05499e-09	17	15543079	15564354	-1	Prdm9	PR_domain_containing_9_[Source:MGI_Symbol;Acc:MGI:2384854]
ENSMUSG00000024065	573.221	-1.57122	0.250451	-6.27354	3.52934e-10	7.1392e-09	17	73804841	73832093	1	Ehd3	EH-domain_containing_3_[Source:MGI_Symbol;Acc:MGI:1928900]
ENSMUSG00000004151	40.2212	-1.5709	0.371721	-4.22602	2.37861e-05	0.000100744	12	38779380	38868215	1	Etv1	ets_variant_gene_1_[Source:MGI_Symbol;Acc:MGI:99254]
ENSMUSG00000020654	423.018	-1.5709	0.200015	-7.85391	4.03251e-15	5.5502e-13	12	4133103	4213525	1	Adcy3	adenylate_cyclase_3_[Source:MGI_Symbol;Acc:MGI:99675]
ENSMUSG00000097815	21082.5	-1.5701	0.29129	-5.39016	7.03946e-08	6.18254e-07	6	18844220	18847360	1	Gm26809	predicted_gene,_26809_[Source:MGI_Symbol;Acc:MGI:5477303]
ENSMUSG00000056069	887.339	-1.56989	0.307754	-5.10112	3.37653e-07	2.39743e-06	15	27655071	27681542	-1	Fam105a	family_with_sequence_similarity_105,_member_A_[Source:MGI_Symbol;Acc:MGI:2687281]
ENSMUSG00000076540	48.4505	-1.56948	0.547437	-2.86696	0.00414436	0.0100542	6	69016560	69017080	-1	Igkv4-80	immunoglobulin_kappa_variable_4-80_[Source:MGI_Symbol;Acc:MGI:4439653]
ENSMUSG00000041831	81.2839	-1.56939	0.530958	-2.95577	0.0031189	0.00778026	17	6673458	6738042	1	Sytl3	synaptotagmin-like_3_[Source:MGI_Symbol;Acc:MGI:1933367]
ENSMUSG00000037321	2849.56	-1.56902	0.189911	-8.26188	1.43396e-16	3.28176e-14	17	34187553	34197225	1	Tap1	transporter_1,_ATP-binding_cassette,_sub-family_B_(MDR/TAP)_[Source:MGI_Symbol;Acc:MGI:98483]
ENSMUSG00000030921	1568.69	-1.569	0.26876	-5.83795	5.28484e-09	6.93441e-08	7	104409025	104465193	-1	Trim30a	tripartite_motif-containing_30A_[Source:MGI_Symbol;Acc:MGI:98178]
ENSMUSG00000094872	314.453	-1.56881	0.31713	-4.94691	7.54004e-07	4.84819e-06	6	68049983	68050456	1	Igkv9-120	immunoglobulin_kappa_chain_variable_9-120_[Source:MGI_Symbol;Acc:MGI:3647784]
ENSMUSG00000032322	834.663	-1.56855	0.339219	-4.624	3.76417e-06	1.98517e-05	9	56089962	56128888	1	Pstpip1	proline-serine-threonine_phosphatase-interacting_protein_1_[Source:MGI_Symbol;Acc:MGI:1321396]
ENSMUSG00000021969	1276.22	-1.56786	0.29865	-5.24983	1.52239e-07	1.19807e-06	14	57832702	57890262	-1	Zdhhc20	zinc_finger,_DHHC_domain_containing_20_[Source:MGI_Symbol;Acc:MGI:1923215]
ENSMUSG00000025867	532.379	-1.56734	0.308378	-5.08253	3.72446e-07	2.60778e-06	13	54371349	54383917	1	Cplx2	complexin_2_[Source:MGI_Symbol;Acc:MGI:104726]
ENSMUSG00000055235	20.4061	-1.56681	0.397585	-3.94083	8.12015e-05	0.00029712	5	24711738	24730727	-1	Wdr86	WD_repeat_domain_86_[Source:MGI_Symbol;Acc:MGI:1915466]
ENSMUSG00000026285	68.1523	-1.56583	0.321799	-4.86588	1.13951e-06	6.94575e-06	1	94038307	94052553	-1	Pdcd1	programmed_cell_death_1_[Source:MGI_Symbol;Acc:MGI:104879]
ENSMUSG00000038304	69.6293	-1.56544	0.193786	-8.0782	6.57286e-16	1.24391e-13	3	96798763	96829351	-1	Cd160	CD160_antigen_[Source:MGI_Symbol;Acc:MGI:1860383]
ENSMUSG00000078763	788.536	-1.5649	0.404588	-3.86788	0.000109784	0.00038814	11	83116849	83122670	1	Slfn1	schlafen_1_[Source:MGI_Symbol;Acc:MGI:1313259]
ENSMUSG00000028766	92.215	-1.56477	0.218296	-7.16813	7.60318e-13	4.53458e-11	4	137741733	137796384	-1	Alpl	alkaline_phosphatase,_liver/bone/kidney_[Source:MGI_Symbol;Acc:MGI:87983]
ENSMUSG00000031827	5269.79	-1.56371	0.279184	-5.60101	2.13103e-08	2.21802e-07	8	119809225	119840579	-1	Cotl1	coactosin-like_1_(Dictyostelium)_[Source:MGI_Symbol;Acc:MGI:1919292]
ENSMUSG00000036206	79.5843	-1.5636	0.42284	-3.69784	0.000217438	0.000710781	1	89070415	89155068	1	Sh3bp4	SH3-domain_binding_protein_4_[Source:MGI_Symbol;Acc:MGI:2138297]
ENSMUSG00000019947	532.937	-1.56352	0.252585	-6.19009	6.01315e-10	1.10815e-08	10	68095593	68278726	-1	Arid5b	AT_rich_interactive_domain_5B_(MRF1-like)_[Source:MGI_Symbol;Acc:MGI:2175912]
ENSMUSG00000040061	1637.03	-1.56279	0.286066	-5.46302	4.68105e-08	4.35408e-07	2	118707517	118728438	-1	Plcb2	phospholipase_C,_beta_2_[Source:MGI_Symbol;Acc:MGI:107465]
ENSMUSG00000004187	103.23	-1.56154	0.310269	-5.03286	4.83208e-07	3.28401e-06	15	76660641	76668196	1	Kifc2	kinesin_family_member_C2_[Source:MGI_Symbol;Acc:MGI:109187]
ENSMUSG00000087582	13.371	-1.56143	0.59365	-2.63022	0.00853306	0.0192755	12	114357759	114358218	-1	Ighv13-2	immunoglobulin_heavy_variable_13-2_[Source:MGI_Symbol;Acc:MGI:3705861]
ENSMUSG00000032714	62.8213	-1.56133	0.211607	-7.37841	1.60194e-13	1.20341e-11	10	78584503	78591964	-1	Syde1	synapse_defective_1,_Rho_GTPase,_homolog_1_(C._elegans)_[Source:MGI_Symbol;Acc:MGI:1918959]
ENSMUSG00000037235	1866.62	-1.56129	0.287027	-5.43951	5.34268e-08	4.85927e-07	5	34173887	34187720	-1	Mxd4	Max_dimerization_protein_4_[Source:MGI_Symbol;Acc:MGI:104991]
ENSMUSG00000073388	4.48117	-1.56107	0.696781	-2.24041	0.0250646	0.04975	17	46889216	46890405	-1	A330017A19Rik	RIKEN_cDNA_A330017A19_gene_[Source:MGI_Symbol;Acc:MGI:3045380]
ENSMUSG00000047842	71.1372	-1.56089	0.298009	-5.23773	1.62562e-07	1.26815e-06	13	52504375	52530836	-1	Diras2	DIRAS_family,_GTP-binding_RAS-like_2_[Source:MGI_Symbol;Acc:MGI:1915453]
ENSMUSG00000048481	26.2106	-1.55985	0.609917	-2.55748	0.0105433	0.02323	7	18991245	19001766	1	Mypop	Myb-related_transcription_factor,_partner_of_profilin_[Source:MGI_Symbol;Acc:MGI:2446472]
ENSMUSG00000096632	33.5844	-1.55951	0.356466	-4.37492	1.2148e-05	5.57463e-05	6	67942074	67942360	-1	Igkv9-124	immunoglobulin_kappa_chain_variable_9-124_[Source:MGI_Symbol;Acc:MGI:3646892]
ENSMUSG00000039316	1426.68	-1.55854	0.216913	-7.18512	6.71477e-13	4.09164e-11	17	49992257	50190674	-1	Rftn1	raftlin_lipid_raft_linker_1_[Source:MGI_Symbol;Acc:MGI:1923688]
ENSMUSG00000048332	96.5635	-1.55805	0.429068	-3.63123	0.00028207	0.000898187	3	53041528	53261679	1	Lhfp	lipoma_HMGIC_fusion_partner_[Source:MGI_Symbol;Acc:MGI:1920048]
ENSMUSG00000037913	124.943	-1.558	0.323655	-4.81376	1.48116e-06	8.75275e-06	5	65054347	65091625	-1	Tmem156	transmembrane_protein_156_[Source:MGI_Symbol;Acc:MGI:2685292]
ENSMUSG00000055538	417.468	-1.55719	0.255122	-6.1037	1.0364e-09	1.74047e-08	14	25711642	25769039	-1	Zcchc24	zinc_finger,_CCHC_domain_containing_24_[Source:MGI_Symbol;Acc:MGI:1919168]
ENSMUSG00000042784	8.91124	-1.55682	0.566386	-2.7487	0.00598329	0.013996	3	89229057	89233381	1	Muc1	mucin_1,_transmembrane_[Source:MGI_Symbol;Acc:MGI:97231]
ENSMUSG00000070822	31.967	-1.55549	0.413344	-3.76318	0.000167764	0.000564025	7	12768092	12775658	-1	Zscan18	zinc_finger_and_SCAN_domain_containing_18_[Source:MGI_Symbol;Acc:MGI:3643810]
ENSMUSG00000049036	23.5352	-1.555	0.626172	-2.48334	0.0130156	0.0280033	12	113185903	113189520	1	Tmem121	transmembrane_protein_121_[Source:MGI_Symbol;Acc:MGI:1916445]
ENSMUSG00000019960	971.487	-1.55492	0.219192	-7.09389	1.30393e-12	7.01208e-11	10	99263231	99267488	1	Dusp6	dual_specificity_phosphatase_6_[Source:MGI_Symbol;Acc:MGI:1914853]
ENSMUSG00000052364	19.5912	-1.55478	0.471946	-3.29441	0.000986301	0.00276176	X	8892382	8894963	1	B630019K06Rik	RIKEN_cDNA_B630019K06_gene_[Source:MGI_Symbol;Acc:MGI:2147918]
ENSMUSG00000033306	674.916	-1.55428	0.232751	-6.67788	2.42429e-11	7.8221e-10	16	24393350	24992576	1	Lpp	LIM_domain_containing_preferred_translocation_partner_in_lipoma_[Source:MGI_Symbol;Acc:MGI:2441849]
ENSMUSG00000021725	564.797	-1.55382	0.345886	-4.49228	7.04633e-06	3.43622e-05	13	116854824	117025516	-1	Parp8	poly_(ADP-ribose)_polymerase_family,_member_8_[Source:MGI_Symbol;Acc:MGI:1098713]
ENSMUSG00000042834	16.1244	-1.55301	0.61641	-2.51945	0.011754	0.0255598	18	33437019	33464029	-1	Nrep	neuronal_regeneration_related_protein_[Source:MGI_Symbol;Acc:MGI:99444]
ENSMUSG00000029530	370.132	-1.55277	0.346173	-4.48552	7.27362e-06	3.5287e-05	9	123678439	123783457	1	Ccr9	chemokine_(C-C_motif)_receptor_9_[Source:MGI_Symbol;Acc:MGI:1341902]
ENSMUSG00000024074	275.658	-1.55204	0.238551	-6.5061	7.71272e-11	2.04584e-09	17	78200248	78376592	1	Crim1	cysteine_rich_transmembrane_BMP_regulator_1_(chordin_like)_[Source:MGI_Symbol;Acc:MGI:1354756]
ENSMUSG00000052160	2528.66	-1.55162	0.270944	-5.72673	1.02384e-08	1.20234e-07	12	112760655	112768986	1	Pld4	phospholipase_D_family,_member_4_[Source:MGI_Symbol;Acc:MGI:2144765]
ENSMUSG00000041479	10.1646	-1.55138	0.56405	-2.75043	0.00595169	0.0139354	14	34219595	34230421	1	Syt15	synaptotagmin_XV_[Source:MGI_Symbol;Acc:MGI:2442166]
ENSMUSG00000061186	75.2435	-1.55118	0.311505	-4.97963	6.3705e-07	4.17947e-06	2	10370510	10595253	1	Sfmbt2	Scm-like_with_four_mbt_domains_2_[Source:MGI_Symbol;Acc:MGI:2447794]
ENSMUSG00000055994	192.813	-1.55036	0.397098	-3.90423	9.45261e-05	0.000339873	8	88647315	88688474	1	Nod2	nucleotide-binding_oligomerization_domain_containing_2_[Source:MGI_Symbol;Acc:MGI:2429397]
ENSMUSG00000043004	992.164	-1.55027	0.265568	-5.83757	5.29682e-09	6.93765e-08	14	19872559	19977627	-1	Gng2	guanine_nucleotide_binding_protein_(G_protein),_gamma_2_[Source:MGI_Symbol;Acc:MGI:102705]
ENSMUSG00000067768	278.984	-1.54989	0.267837	-5.78671	7.17763e-09	8.90732e-08	X	73214333	73222453	1	Xlr4b	X-linked_lymphocyte-regulated_4B_[Source:MGI_Symbol;Acc:MGI:1350975]
ENSMUSG00000038524	252.842	-1.54977	0.208969	-7.41623	1.20501e-13	9.44897e-12	18	37957431	37969774	-1	Fchsd1	FCH_and_double_SH3_domains_1_[Source:MGI_Symbol;Acc:MGI:2441771]
ENSMUSG00000028944	290.027	-1.54926	0.309545	-5.00496	5.5873e-07	3.7341e-06	5	24862744	25100642	-1	Prkag2	protein_kinase,_AMP-activated,_gamma_2_non-catalytic_subunit_[Source:MGI_Symbol;Acc:MGI:1336153]
ENSMUSG00000096672	41.3523	-1.54861	0.541087	-2.86203	0.00420934	0.0101954	12	115495625	115496058	-1	Ighv1-63	immunoglobulin_heavy_variable_V1-63_[Source:MGI_Symbol;Acc:MGI:3642755]
ENSMUSG00000031838	5638.52	-1.54744	0.20489	-7.55255	4.2682e-14	4.03878e-12	8	70762774	70766663	-1	Ifi30	interferon_gamma_inducible_protein_30_[Source:MGI_Symbol;Acc:MGI:2137648]
ENSMUSG00000025790	233.536	-1.54721	0.335766	-4.60802	4.06525e-06	2.12516e-05	7	74275419	74554780	-1	Slco3a1	solute_carrier_organic_anion_transporter_family,_member_3a1_[Source:MGI_Symbol;Acc:MGI:1351867]
ENSMUSG00000043432	140.681	-1.54679	0.263926	-5.8607	4.60911e-09	6.18803e-08	7	4148183	4149872	-1	Leng9	leukocyte_receptor_cluster_(LRC)_member_9_[Source:MGI_Symbol;Acc:MGI:2444509]
ENSMUSG00000004105	58.601	-1.54651	0.261406	-5.91612	3.2963e-09	4.67082e-08	2	33216069	33247717	1	Angptl2	angiopoietin-like_2_[Source:MGI_Symbol;Acc:MGI:1347002]
ENSMUSG00000031445	47.1556	-1.54601	0.418839	-3.69119	0.000223209	0.00072747	8	13060908	13075006	1	Proz	protein_Z,_vitamin_K-dependent_plasma_glycoprotein_[Source:MGI_Symbol;Acc:MGI:1860488]
ENSMUSG00000023021	600.746	-1.54523	0.229143	-6.74355	1.54562e-11	5.29059e-10	15	99733506	99772885	-1	Cers5	ceramide_synthase_5_[Source:MGI_Symbol;Acc:MGI:1919199]
ENSMUSG00000073968	228.037	-1.54503	0.231636	-6.67008	2.55655e-11	8.19513e-10	7	102677580	102687326	-1	Trim68	tripartite_motif-containing_68_[Source:MGI_Symbol;Acc:MGI:2142077]
ENSMUSG00000038831	282.316	-1.54499	0.242	-6.38423	1.72258e-10	3.92861e-09	2	33133421	33371486	-1	Ralgps1	Ral_GEF_with_PH_domain_and_SH3_binding_motif_1_[Source:MGI_Symbol;Acc:MGI:1922008]
ENSMUSG00000023341	74.48	-1.54485	0.320187	-4.82483	1.40123e-06	8.33453e-06	16	97536083	97560899	1	Mx2	myxovirus_(influenza_virus)_resistance_2_[Source:MGI_Symbol;Acc:MGI:97244]
ENSMUSG00000072825	130.806	-1.54461	0.280574	-5.50517	3.68822e-08	3.55492e-07	12	112722174	112746591	1	Cep170b	centrosomal_protein_170B_[Source:MGI_Symbol;Acc:MGI:2145043]
ENSMUSG00000095538	27.7586	-1.54451	0.646132	-2.3904	0.0168302	0.0351088	7	27168430	27181086	-1	Gm21983	predicted_gene_21983_[Source:MGI_Symbol;Acc:MGI:5439452]
ENSMUSG00000076665	208.477	-1.54441	0.581246	-2.65708	0.00788215	0.0179494	12	113896410	113896946	-1	Ighv7-1	immunoglobulin_heavy_variable_7-1_[Source:MGI_Symbol;Acc:MGI:4439622]
ENSMUSG00000041390	318.106	-1.54388	0.294385	-5.24444	1.5676e-07	1.22678e-06	6	15720661	15802165	1	Mdfic	MyoD_family_inhibitor_domain_containing_[Source:MGI_Symbol;Acc:MGI:104611]
ENSMUSG00000046329	423.386	-1.54282	0.166886	-9.24476	2.35766e-20	1.86991e-17	17	57043711	57059863	-1	Slc25a23	solute_carrier_family_25_(mitochondrial_carrier;_phosphate_carrier),_member_23_[Source:MGI_Symbol;Acc:MGI:1914222]
ENSMUSG00000043671	417.687	-1.54232	0.219507	-7.02628	2.12108e-12	1.05422e-10	7	35685165	35754454	-1	Dpy19l3	dpy-19-like_3_(C._elegans)_[Source:MGI_Symbol;Acc:MGI:2443952]
ENSMUSG00000015316	310.642	-1.54227	0.214514	-7.18958	6.49891e-13	3.99724e-11	1	171767127	171801184	1	Slamf1	signaling_lymphocytic_activation_molecule_family_member_1_[Source:MGI_Symbol;Acc:MGI:1351314]
ENSMUSG00000001247	34.4599	-1.54215	0.449724	-3.42912	0.00060555	0.00177458	7	30957775	30973464	-1	Lsr	lipolysis_stimulated_lipoprotein_receptor_[Source:MGI_Symbol;Acc:MGI:1927471]
ENSMUSG00000020393	397.535	-1.54124	0.255303	-6.03692	1.57085e-09	2.49133e-08	11	5191552	5261558	-1	Kremen1	kringle_containing_transmembrane_protein_1_[Source:MGI_Symbol;Acc:MGI:1933988]
ENSMUSG00000041515	4167.72	-1.54008	0.278829	-5.52341	3.32487e-08	3.24926e-07	8	120736358	120756694	1	Irf8	interferon_regulatory_factor_8_[Source:MGI_Symbol;Acc:MGI:96395]
ENSMUSG00000022075	1210.22	-1.53961	0.223614	-6.88514	5.77325e-12	2.37718e-10	14	69784990	69805530	-1	Rhobtb2	Rho-related_BTB_domain_containing_2_[Source:MGI_Symbol;Acc:MGI:2180557]
ENSMUSG00000026074	2244.9	-1.53955	0.251993	-6.1095	9.99467e-10	1.69145e-08	1	39900913	40026310	1	Map4k4	mitogen-activated_protein_kinase_kinase_kinase_kinase_4_[Source:MGI_Symbol;Acc:MGI:1349394]
[truncated: 3,177 more rows]

## Sheet: S13 Spleen SMP MU vs. WT
GeneID	baseMean	log2FoldChange	lfcSE	stat	pvalue	padj	Chromosome_Name	Gene_Start_(bp)	Gene_End_(bp)	Strand	Associated_Gene_Name	Description
ENSMUSG00000062846	7.57547	-6.67091	2.53884	-2.62754	0.00860044	0.0397299	2	157901469	157902522	1	Gm14176	predicted_gene_14176_[Source:MGI_Symbol;Acc:MGI:3650021]
ENSMUSG00000044338	5.77953	-4.76466	1.34528	-3.54176	0.00039747	0.00675783	2	85136360	85139922	1	Aplnr	apelin_receptor_[Source:MGI_Symbol;Acc:MGI:1346086]
ENSMUSG00000000817	6.87334	-4.61567	0.978389	-4.71762	2.38623e-06	0.000570989	1	161780691	161788495	-1	Fasl	Fas_ligand_(TNF_superfamily,_member_6)_[Source:MGI_Symbol;Acc:MGI:99255]
ENSMUSG00000087412	35.1919	-3.95557	1.52491	-2.59397	0.00948745	0.0421371	7	93178983	93179669	-1	Gm15501	predicted_pseudogene_15501_[Source:MGI_Symbol;Acc:MGI:3704296]
ENSMUSG00000097219	8.54242	-3.70465	0.869603	-4.26016	2.0428e-05	0.00170654	11	51949882	52269514	-1	Gm26551	predicted_gene,_26551_[Source:MGI_Symbol;Acc:MGI:5477045]
ENSMUSG00000035459	30.6661	-3.40813	0.666014	-5.11721	3.10089e-07	0.000157935	10	86841198	87008025	-1	Stab2	stabilin_2_[Source:MGI_Symbol;Acc:MGI:2178743]
ENSMUSG00000017400	5.07484	-3.26978	1.16801	-2.79945	0.00511892	0.0289479	11	98036623	98053462	-1	Stac2	SH3_and_cysteine_rich_domain_2_[Source:MGI_Symbol;Acc:MGI:2144518]
ENSMUSG00000042379	10.2399	-3.24472	0.737702	-4.39842	1.0904e-05	0.00122974	13	113209659	113218098	1	Esm1	endothelial_cell-specific_molecule_1_[Source:MGI_Symbol;Acc:MGI:1918940]
ENSMUSG00000063689	5.28261	-3.22776	0.960186	-3.3616	0.000774921	0.00960379	3	96219865	96220308	1	Hist2h2ab	histone_cluster_2,_H2ab_[Source:MGI_Symbol;Acc:MGI:2448314]
ENSMUSG00000047370	63.1967	-3.22479	0.776877	-4.15096	3.31082e-05	0.00208748	7	60155538	60156170	1	Gm7367	predicted_pseudogene_7367_[Source:MGI_Symbol;Acc:MGI:3646404]
ENSMUSG00000042808	5.75746	-3.18376	1.22518	-2.59861	0.00936011	0.0418304	12	76792335	76795554	-1	Gpx2	glutathione_peroxidase_2_[Source:MGI_Symbol;Acc:MGI:106609]
ENSMUSG00000086395	14.8127	-3.04526	0.585214	-5.20367	1.95387e-07	0.000114258	11	52276055	52286179	1	A630014C17Rik	RIKEN_cDNA_A630014C17_gene_[Source:MGI_Symbol;Acc:MGI:3026989]
ENSMUSG00000010342	45.0809	-2.96194	0.725889	-4.08043	4.49531e-05	0.0024307	11	87405065	87555823	1	Tex14	testis_expressed_gene_14_[Source:MGI_Symbol;Acc:MGI:1933227]
ENSMUSG00000038775	8.45805	-2.94731	0.776352	-3.79636	0.000146836	0.00402498	9	119052778	119071525	1	Vill	villin-like_[Source:MGI_Symbol;Acc:MGI:1201781]
ENSMUSG00000030772	7.0972	-2.88629	0.654054	-4.41292	1.01987e-05	0.00121073	7	112116019	112159057	-1	Dkk3	dickkopf_homolog_3_(Xenopus_laevis)_[Source:MGI_Symbol;Acc:MGI:1354952]
ENSMUSG00000073535	5.45304	-2.78145	0.863659	-3.22055	0.00127946	0.0128589	1	155520173	155527111	-1	Gm5532	predicted_gene_5532_[Source:MGI_Symbol;Acc:MGI:3646828]
ENSMUSG00000078173	25.8742	-2.77489	0.834615	-3.32475	0.000884969	0.010381	3	89400988	89402793	-1	Lenep	lens_epithelial_protein_[Source:MGI_Symbol;Acc:MGI:1930020]
ENSMUSG00000050994	6.46861	-2.7497	0.946548	-2.90497	0.00367285	0.0237764	10	10335703	10472326	-1	Adgb	androglobin_[Source:MGI_Symbol;Acc:MGI:3605549]
ENSMUSG00000084071	15.2848	-2.7437	0.848441	-3.23381	0.00122149	0.0125153	2	21244105	21244440	1	Gm13378	predicted_gene_13378_[Source:MGI_Symbol;Acc:MGI:3650302]
ENSMUSG00000091933	15.9457	-2.74289	0.804728	-3.40847	0.000653292	0.00866792	5	10947730	10952590	1	Gm8857	predicted_gene_8857_[Source:MGI_Symbol;Acc:MGI:3648006]
ENSMUSG00000050272	17.7182	-2.7371	0.74182	-3.68971	0.000224513	0.00489719	16	96592079	97170752	-1	Dscam	Down_syndrome_cell_adhesion_molecule_[Source:MGI_Symbol;Acc:MGI:1196281]
ENSMUSG00000079164	16.3575	-2.73112	0.711424	-3.83895	0.00012356	0.00376582	1	182954788	182976044	1	Tlr5	toll-like_receptor_5_[Source:MGI_Symbol;Acc:MGI:1858171]
ENSMUSG00000015843	24.7574	-2.71107	0.67086	-4.0412	5.31795e-05	0.00264822	1	167598384	167639623	1	Rxrg	retinoid_X_receptor_gamma_[Source:MGI_Symbol;Acc:MGI:98216]
ENSMUSG00000053219	8.04126	-2.69121	0.70386	-3.82351	0.000131566	0.00386115	10	22158569	22374139	1	Raet1e	retinoic_acid_early_transcript_1E_[Source:MGI_Symbol;Acc:MGI:2675273]
ENSMUSG00000079157	10.3516	-2.679	0.928563	-2.8851	0.00391289	0.0245512	8	9206001	9771018	-1	Fam155a	family_with_sequence_similarity_155,_member_A_[Source:MGI_Symbol;Acc:MGI:2142765]
ENSMUSG00000020401	5.44351	-2.6333	0.998133	-2.63823	0.00833397	0.0389627	11	46396559	46407982	1	Fam71b	family_with_sequence_similarity_71,_member_B_[Source:MGI_Symbol;Acc:MGI:3650836]
ENSMUSG00000030994	18.0303	-2.61116	0.62172	-4.1999	2.67034e-05	0.00195082	7	134266262	134385661	-1	D7Ertd443e	DNA_segment,_Chr_7,_ERATO_Doi_443,_expressed_[Source:MGI_Symbol;Acc:MGI:1196431]
ENSMUSG00000018593	18.1448	-2.57099	0.612846	-4.19516	2.72678e-05	0.00195696	11	55394500	55420080	-1	Sparc	secreted_acidic_cysteine_rich_glycoprotein_[Source:MGI_Symbol;Acc:MGI:98373]
ENSMUSG00000073795	8.26308	-2.56557	0.810095	-3.167	0.00154023	0.0141882	7	139972303	139978755	-1	6430531B16Rik	RIKEN_cDNA_6430531B16_gene_[Source:MGI_Symbol;Acc:MGI:2685939]
ENSMUSG00000042474	38.0386	-2.55853	0.839642	-3.04717	0.0023101	0.0180565	1	130865669	130880790	1	Faim3	Fas_apoptotic_inhibitory_molecule_3_[Source:MGI_Symbol;Acc:MGI:1916419]
ENSMUSG00000091055	7.93803	-2.5026	0.766404	-3.26538	0.00109316	0.0117654	18	78043614	78057395	-1	Siglec15	sialic_acid_binding_Ig-like_lectin_15_[Source:MGI_Symbol;Acc:MGI:3646642]
ENSMUSG00000053153	6.11305	-2.49479	0.851409	-2.93019	0.00338754	0.0226731	1	69826988	70725132	1	Spag16	sperm_associated_antigen_16_[Source:MGI_Symbol;Acc:MGI:1913972]
ENSMUSG00000047011	9.12594	-2.49238	0.90984	-2.73936	0.0061559	0.0323161	9	110037289	110040467	1	Map4	microtubule-associated_protein_4_[Source:MGI_Symbol;Acc:MGI:97178]
ENSMUSG00000075302	8.32709	-2.4578	0.620409	-3.96158	7.4454e-05	0.00298677	2	70508819	70540884	1	Erich2	glutamate_rich_2_[Source:MGI_Symbol;Acc:MGI:1913998]
ENSMUSG00000087067	5.02782	-2.4571	0.872642	-2.81571	0.00486703	0.0280152	11	97020508	97026248	-1	Gm11532	predicted_gene_11532_[Source:MGI_Symbol;Acc:MGI:3713523]
ENSMUSG00000053044	12.1547	-2.44003	0.930039	-2.62357	0.00870125	0.0399734	6	71322836	71337477	1	Cd8b1	CD8_antigen,_beta_chain_1_[Source:MGI_Symbol;Acc:MGI:88347]
ENSMUSG00000031884	10.056	-2.43595	0.725726	-3.35657	0.000789147	0.00968131	8	104867488	104874080	1	Ces2d-ps	carboxylesterase_2D,_pseudogene_[Source:MGI_Symbol;Acc:MGI:3704319]
ENSMUSG00000019966	7.01463	-2.43537	0.930317	-2.61779	0.00885012	0.040351	10	100015630	100100413	1	Kitl	kit_ligand_[Source:MGI_Symbol;Acc:MGI:96974]
ENSMUSG00000078451	7.17825	-2.42724	0.74087	-3.2762	0.00105215	0.0115114	10	41490439	41514284	1	Ppil6	peptidylprolyl_isomerase_(cyclophilin)-like_6_[Source:MGI_Symbol;Acc:MGI:1920325]
ENSMUSG00000066842	15.1398	-2.4122	0.729651	-3.30596	0.000946508	0.0108269	1	150563527	150993435	-1	Hmcn1	hemicentin_1_[Source:MGI_Symbol;Acc:MGI:2685047]
ENSMUSG00000026450	8.66792	-2.41147	0.737749	-3.26869	0.00108048	0.0116863	1	134111242	134151540	1	Chit1	chitinase_1_(chitotriosidase)_[Source:MGI_Symbol;Acc:MGI:1919134]
ENSMUSG00000025329	11.21	-2.40774	0.856277	-2.81187	0.0049254	0.0282131	4	140812983	140845778	-1	Padi1	peptidyl_arginine_deiminase,_type_I_[Source:MGI_Symbol;Acc:MGI:1338893]
ENSMUSG00000035852	8.09338	-2.39633	0.76806	-3.11997	0.00180867	0.0156563	10	79821021	79830452	1	Misp	mitotic_spindle_positioning_[Source:MGI_Symbol;Acc:MGI:1926156]
ENSMUSG00000003484	5.76425	-2.37258	0.80941	-2.93125	0.00337601	0.0226056	8	71988482	72009626	-1	Cyp4f18	cytochrome_P450,_family_4,_subfamily_f,_polypeptide_18_[Source:MGI_Symbol;Acc:MGI:1919304]
ENSMUSG00000026141	42.487	-2.36031	0.646887	-3.64871	0.000263557	0.00539029	1	24261890	24587472	-1	Col19a1	collagen,_type_XIX,_alpha_1_[Source:MGI_Symbol;Acc:MGI:1095415]
ENSMUSG00000085110	6.17371	-2.35994	0.77384	-3.04965	0.00229112	0.0179437	2	102057587	102061430	1	Gm13920	predicted_gene_13920_[Source:MGI_Symbol;Acc:MGI:3651615]
ENSMUSG00000031616	8.95955	-2.35741	0.904308	-2.60687	0.00913744	0.041138	8	77663031	77724464	-1	Ednra	endothelin_receptor_type_A_[Source:MGI_Symbol;Acc:MGI:105923]
ENSMUSG00000095519	28.2287	-2.35239	0.623679	-3.7718	0.000162073	0.0041823	12	115593110	115593543	-1	Ighv1-66	immunoglobulin_heavy_variable_1-66_[Source:MGI_Symbol;Acc:MGI:4439825]
ENSMUSG00000043230	7.58718	-2.33577	0.836462	-2.79244	0.00523121	0.0293519	1	80198706	80218473	-1	Fam124b	family_with_sequence_similarity_124,_member_B_[Source:MGI_Symbol;Acc:MGI:3026880]
ENSMUSG00000076757	36.6116	-2.32117	0.644434	-3.60187	0.000315942	0.00593153	13	19342186	19352343	1	Tcrg-C4	T_cell_receptor_gamma,_constant_4_[Source:MGI_Symbol;Acc:MGI:98628]
ENSMUSG00000087633	13.6757	-2.30706	0.800622	-2.88159	0.00395678	0.0246736	2	172425804	172440560	-1	Gm14455	predicted_gene_14455_[Source:MGI_Symbol;Acc:MGI:3711286]
ENSMUSG00000094212	5.026	-2.30694	0.7895	-2.92202	0.00347766	0.0230836	14	53763083	53765043	1	Trav14-3	T_cell_receptor_alpha_variable_14-3_[Source:MGI_Symbol;Acc:MGI:3702149]
ENSMUSG00000022868	6.66276	-2.29804	0.840227	-2.73502	0.00623757	0.0325296	16	22892042	22899438	1	Ahsg	alpha-2-HS-glycoprotein_[Source:MGI_Symbol;Acc:MGI:107189]
ENSMUSG00000024673	41.7335	-2.28619	0.857393	-2.66644	0.00766583	0.0371837	19	11250603	11266151	-1	Ms4a1	membrane-spanning_4-domains,_subfamily_A,_member_1_[Source:MGI_Symbol;Acc:MGI:88321]
ENSMUSG00000087038	11.3972	-2.25412	0.625497	-3.60372	0.000313699	0.00591755	9	112234277	112348925	1	2900079G21Rik	RIKEN_cDNA_2900079G21_gene_[Source:MGI_Symbol;Acc:MGI:1920268]
ENSMUSG00000028121	63.1375	-2.23397	0.62389	-3.58071	0.000342668	0.00618329	3	122419780	122530180	1	Bcar3	breast_cancer_anti-estrogen_resistance_3_[Source:MGI_Symbol;Acc:MGI:1352501]
ENSMUSG00000000782	1120.62	-2.23036	0.469527	-4.75023	2.03186e-06	0.000553122	11	52252371	52283014	-1	Tcf7	transcription_factor_7,_T_cell_specific_[Source:MGI_Symbol;Acc:MGI:98507]
ENSMUSG00000085168	19.8867	-2.22945	0.734918	-3.0336	0.00241653	0.0185053	9	103472084	103492930	1	Gm16252	predicted_gene_16252_[Source:MGI_Symbol;Acc:MGI:3826521]
ENSMUSG00000021228	7.22143	-2.2245	0.837873	-2.65494	0.00793236	0.0379988	12	84052144	84059565	1	Acot3	acyl-CoA_thioesterase_3_[Source:MGI_Symbol;Acc:MGI:2159619]
ENSMUSG00000005540	45.5779	-2.21798	0.653681	-3.39306	0.000691158	0.00892289	8	3681737	3694174	-1	Fcer2a	Fc_receptor,_IgE,_low_affinity_II,_alpha_polypeptide_[Source:MGI_Symbol;Acc:MGI:95497]
ENSMUSG00000024140	13.5776	-2.21675	0.668282	-3.31709	0.000909592	0.0105445	17	86753907	86833410	1	Epas1	endothelial_PAS_domain_protein_1_[Source:MGI_Symbol;Acc:MGI:109169]
ENSMUSG00000036040	15.1568	-2.21548	0.745873	-2.97031	0.00297495	0.021037	2	27079379	27108981	1	Adamtsl2	ADAMTS-like_2_[Source:MGI_Symbol;Acc:MGI:1925044]
ENSMUSG00000037578	9.78443	-2.21383	0.721155	-3.06984	0.00214174	0.0172795	19	44147637	44192442	-1	Pkd2l1	polycystic_kidney_disease_2-like_1_[Source:MGI_Symbol;Acc:MGI:1352448]
ENSMUSG00000037490	11.0772	-2.18526	0.627793	-3.48085	0.000499817	0.0075808	10	22645011	22704285	1	Slc2a12	solute_carrier_family_2_(facilitated_glucose_transporter),_member_12_[Source:MGI_Symbol;Acc:MGI:3052471]
ENSMUSG00000021263	80.8877	-2.16744	0.53576	-4.04554	5.22028e-05	0.00262699	12	108686792	108702306	-1	Degs2	degenerative_spermatocyte_homolog_2_(Drosophila),_lipid_desaturase_[Source:MGI_Symbol;Acc:MGI:1917309]
ENSMUSG00000015709	24.3277	-2.16687	0.557744	-3.88507	0.000102299	0.00342041	7	84246281	84409959	-1	Arnt2	aryl_hydrocarbon_receptor_nuclear_translocator_2_[Source:MGI_Symbol;Acc:MGI:107188]
ENSMUSG00000048520	35.3248	-2.16153	0.840119	-2.57289	0.0100853	0.0437829	5	21483847	21645605	-1	Fbxl13	F-box_and_leucine-rich_repeat_protein_13_[Source:MGI_Symbol;Acc:MGI:2443416]
ENSMUSG00000052374	42.6988	-2.13671	0.564392	-3.78586	0.000153175	0.00409345	13	12269426	12340760	-1	Actn2	actinin_alpha_2_[Source:MGI_Symbol;Acc:MGI:109192]
ENSMUSG00000041797	49.0996	-2.13385	0.452614	-4.71451	2.42297e-06	0.000570989	11	110100749	110168196	-1	Abca9	ATP-binding_cassette,_sub-family_A_(ABC1),_member_9_[Source:MGI_Symbol;Acc:MGI:2386796]
ENSMUSG00000031377	7.85425	-2.1219	0.613192	-3.46042	0.000539335	0.00782873	X	164192842	164258193	-1	Bmx	BMX_non-receptor_tyrosine_kinase_[Source:MGI_Symbol;Acc:MGI:1101778]
ENSMUSG00000018168	48.8584	-2.12189	0.732229	-2.89786	0.00375722	0.024066	11	98464902	98546031	-1	Ikzf3	IKAROS_family_zinc_finger_3_[Source:MGI_Symbol;Acc:MGI:1342542]
ENSMUSG00000022209	5.94848	-2.118	0.767908	-2.75814	0.00581316	0.0312616	14	55222007	55241435	1	Dhrs2	dehydrogenase/reductase_member_2_[Source:MGI_Symbol;Acc:MGI:1918662]
ENSMUSG00000048251	79.6946	-2.10136	0.586799	-3.58105	0.000342215	0.00618329	12	107910403	108003602	-1	Bcl11b	B_cell_leukemia/lymphoma_11B_[Source:MGI_Symbol;Acc:MGI:1929913]
ENSMUSG00000031613	9.12081	-2.09844	0.696822	-3.01144	0.00260012	0.0193289	8	56294552	56321046	1	Hpgd	hydroxyprostaglandin_dehydrogenase_15_(NAD)_[Source:MGI_Symbol;Acc:MGI:108085]
ENSMUSG00000015314	34.633	-2.09827	0.580289	-3.6159	0.000299301	0.00575164	1	171917537	171943868	1	Slamf6	SLAM_family_member_6_[Source:MGI_Symbol;Acc:MGI:1353620]
ENSMUSG00000049109	44.4002	-2.08743	0.600774	-3.47457	0.000511675	0.00765766	10	28668360	28883818	1	Themis	thymocyte_selection_associated_[Source:MGI_Symbol;Acc:MGI:2443552]
ENSMUSG00000092837	18.8017	-2.08317	0.698481	-2.98242	0.00285978	0.0205615	14	50807449	50807767	-1	Rpph1	ribonuclease_P_RNA_component_H1_[Source:MGI_Symbol;Acc:MGI:1934664]
ENSMUSG00000054892	14.6965	-2.07764	0.554038	-3.74999	0.000176841	0.00436954	5	72695978	72752773	-1	Txk	TXK_tyrosine_kinase_[Source:MGI_Symbol;Acc:MGI:102960]
ENSMUSG00000024670	42.0002	-2.03848	0.56772	-3.59065	0.000329857	0.00604987	19	10789341	10830058	-1	Cd6	CD6_antigen_[Source:MGI_Symbol;Acc:MGI:103566]
ENSMUSG00000022883	48.093	-2.03596	0.769955	-2.64426	0.00818688	0.0386054	16	72663149	73046095	1	Robo1	roundabout_homolog_1_(Drosophila)_[Source:MGI_Symbol;Acc:MGI:1274781]
ENSMUSG00000076490	165.139	-2.03493	0.430063	-4.7317	2.22645e-06	0.000566989	6	41538218	41539347	1	Trbc1	T_cell_receptor_beta,_constant_region_1_[Source:MGI_Symbol;Acc:MGI:4439726]
ENSMUSG00000083817	8.44206	-2.02768	0.660895	-3.06809	0.00215433	0.0173633	2	177225473	177228963	-1	Gm14400	predicted_gene_14400_[Source:MGI_Symbol;Acc:MGI:3650076]
ENSMUSG00000036896	17.5519	-2.01464	0.794188	-2.53673	0.0111894	0.0469616	4	136889804	136893065	-1	C1qc	complement_component_1,_q_subcomponent,_C_chain_[Source:MGI_Symbol;Acc:MGI:88225]
ENSMUSG00000000562	8.06135	-2.01299	0.676453	-2.9758	0.00292227	0.0208216	3	105870858	105908928	1	Adora3	adenosine_A3_receptor_[Source:MGI_Symbol;Acc:MGI:104847]
ENSMUSG00000054589	5.1521	-2.01269	0.796527	-2.52683	0.0115097	0.0476849	18	62180126	62184405	1	Gm9949	predicted_gene_9949_[Source:MGI_Symbol;Acc:MGI:3647947]
ENSMUSG00000036353	22.9193	-2.0088	0.461104	-4.35651	1.32152e-05	0.0013067	3	59216271	59262831	-1	P2ry12	purinergic_receptor_P2Y,_G-protein_coupled_12_[Source:MGI_Symbol;Acc:MGI:1918089]
ENSMUSG00000028150	25.6171	-2.00016	0.535708	-3.73367	0.000188706	0.00452643	3	94372794	94398276	1	Rorc	RAR-related_orphan_receptor_gamma_[Source:MGI_Symbol;Acc:MGI:104856]
ENSMUSG00000001027	9.79269	-1.99639	0.686718	-2.90715	0.0036474	0.0236786	11	106318592	106353288	-1	Scn4a	sodium_channel,_voltage-gated,_type_IV,_alpha_[Source:MGI_Symbol;Acc:MGI:98250]
ENSMUSG00000060224	172.043	-1.98437	0.504503	-3.93332	8.3782e-05	0.00309954	19	42725858	42752775	-1	Pyroxd2	pyridine_nucleotide-disulphide_oxidoreductase_domain_2_[Source:MGI_Symbol;Acc:MGI:1921830]
ENSMUSG00000086924	29.2591	-1.97032	0.695589	-2.8326	0.00461712	0.0270076	11	119938511	119942074	1	Gm11766	predicted_gene_11766_[Source:MGI_Symbol;Acc:MGI:3650673]
ENSMUSG00000058441	10.4265	-1.97026	0.782376	-2.5183	0.0117923	0.0484112	15	89059734	89073567	1	Panx2	pannexin_2_[Source:MGI_Symbol;Acc:MGI:1890615]
ENSMUSG00000047363	9.05759	-1.95735	0.726785	-2.69317	0.00707766	0.0352521	2	30595040	30608943	1	Cstad	CSA-conditional,_T_cell_activation-dependent_protein_[Source:MGI_Symbol;Acc:MGI:1925867]
ENSMUSG00000003309	16.7913	-1.95107	0.488427	-3.99459	6.48062e-05	0.00285817	9	21295457	21312333	-1	Ap1m2	adaptor_protein_complex_AP-1,_mu_2_subunit_[Source:MGI_Symbol;Acc:MGI:1336974]
ENSMUSG00000078816	14.309	-1.95105	0.500231	-3.90031	9.60715e-05	0.00330789	7	3303532	3331094	1	Prkcg	protein_kinase_C,_gamma_[Source:MGI_Symbol;Acc:MGI:97597]
ENSMUSG00000095162	7.65357	-1.94401	0.741014	-2.62345	0.00870454	0.0399734	3	75396868	75451818	-1	Wdr49	WD_repeat_domain_49_[Source:MGI_Symbol;Acc:MGI:3645287]
ENSMUSG00000030068	16.1727	-1.93613	0.468769	-4.13024	3.62388e-05	0.00220802	6	99257484	99666797	-1	Gm20696	predicted_gene_20696_[Source:MGI_Symbol;Acc:MGI:5313143]
ENSMUSG00000026616	54.5879	-1.93443	0.637437	-3.03471	0.00240769	0.0184717	1	195136811	195176715	-1	Cr2	complement_receptor_2_[Source:MGI_Symbol;Acc:MGI:88489]
ENSMUSG00000014453	38.5726	-1.93417	0.517564	-3.73706	0.000186185	0.00451144	14	63372837	63417187	-1	Blk	B_lymphoid_kinase_[Source:MGI_Symbol;Acc:MGI:88169]
ENSMUSG00000030775	17.6283	-1.92415	0.585605	-3.28574	0.00101715	0.0112858	16	48734690	48771956	-1	Trat1	T_cell_receptor_associated_transmembrane_adaptor_1_[Source:MGI_Symbol;Acc:MGI:1924897]
ENSMUSG00000028369	41.7377	-1.91885	0.477791	-4.01608	5.91732e-05	0.002756	4	58042442	58206859	-1	Svep1	sushi,_von_Willebrand_factor_type_A,_EGF_and_pentraxin_domain_containing_1_[Source:MGI_Symbol;Acc:MGI:1928849]
ENSMUSG00000029832	16.0101	-1.91679	0.555954	-3.44775	0.000565274	0.00800459	6	51432670	51458768	1	Nfe2l3	nuclear_factor,_erythroid_derived_2,_like_3_[Source:MGI_Symbol;Acc:MGI:1339958]
ENSMUSG00000054889	289.616	-1.9152	0.417723	-4.58486	4.54284e-06	0.000762427	13	38151328	38198577	1	Dsp	desmoplakin_[Source:MGI_Symbol;Acc:MGI:109611]
ENSMUSG00000025064	21.5134	-1.90808	0.411434	-4.63763	3.52429e-06	0.000719111	19	47646344	47692094	-1	Col17a1	collagen,_type_XVII,_alpha_1_[Source:MGI_Symbol;Acc:MGI:88450]
ENSMUSG00000027474	12.3774	-1.9068	0.680048	-2.80392	0.00504851	0.028673	2	153065955	153081735	1	Ccm2l	cerebral_cavernous_malformation_2-like_[Source:MGI_Symbol;Acc:MGI:2385159]
ENSMUSG00000026418	21.9298	-1.89172	0.754181	-2.50831	0.012131	0.0492383	1	135783065	135810989	1	Tnni1	troponin_I,_skeletal,_slow_1_[Source:MGI_Symbol;Acc:MGI:105073]
ENSMUSG00000097649	19.2361	-1.88384	0.627617	-3.00157	0.0026859	0.0197487	1	55226251	55235622	1	Gm10561	predicted_gene_10561_[Source:MGI_Symbol;Acc:MGI:3648163]
ENSMUSG00000027570	40.047	-1.88346	0.449565	-4.18951	2.7956e-05	0.00196857	2	180597790	180622189	1	Col9a3	collagen,_type_IX,_alpha_3_[Source:MGI_Symbol;Acc:MGI:894686]
ENSMUSG00000026009	25.6933	-1.88007	0.538632	-3.49045	0.000482211	0.00744246	1	60977927	61000320	1	Icos	inducible_T_cell_co-stimulator_[Source:MGI_Symbol;Acc:MGI:1858745]
ENSMUSG00000013523	29.1221	-1.87148	0.456408	-4.10044	4.12358e-05	0.00235755	2	170346991	170427845	-1	Bcas1	breast_carcinoma_amplified_sequence_1_[Source:MGI_Symbol;Acc:MGI:1924210]
ENSMUSG00000029603	63.4786	-1.86976	0.478186	-3.91011	9.22537e-05	0.00325133	5	120680202	120711927	-1	Dtx1	deltex_1_homolog_(Drosophila)_[Source:MGI_Symbol;Acc:MGI:1352744]
ENSMUSG00000092216	8.44262	-1.85988	0.701186	-2.65249	0.00799014	0.0381483	7	19852003	19858347	1	Gm19345	predicted_gene,_19345_[Source:MGI_Symbol;Acc:MGI:5011530]
ENSMUSG00000047880	47.8423	-1.84157	0.449155	-4.10008	4.13013e-05	0.00235755	9	44511788	44556391	-1	Cxcr5	chemokine_(C-X-C_motif)_receptor_5_[Source:MGI_Symbol;Acc:MGI:103567]
ENSMUSG00000022015	57.2002	-1.83951	0.694224	-2.64973	0.00805561	0.0382886	14	78277445	78308043	-1	Tnfsf11	tumor_necrosis_factor_(ligand)_superfamily,_member_11_[Source:MGI_Symbol;Acc:MGI:1100089]
ENSMUSG00000084081	19.3914	-1.83059	0.426681	-4.29031	1.78427e-05	0.00158268	11	22758594	22859544	-1	Gm12057	predicted_gene_12057_[Source:MGI_Symbol;Acc:MGI:3650030]
ENSMUSG00000015966	110.233	-1.82958	0.415497	-4.40335	1.06591e-05	0.00122974	14	29996141	30008896	-1	Il17rb	interleukin_17_receptor_B_[Source:MGI_Symbol;Acc:MGI:1355292]
ENSMUSG00000015396	18.9057	-1.82804	0.696352	-2.62516	0.00866081	0.039856	13	43785107	43803130	1	Cd83	CD83_antigen_[Source:MGI_Symbol;Acc:MGI:1328316]
ENSMUSG00000024295	13.975	-1.82702	0.492494	-3.70974	0.000207472	0.00471335	17	32950961	32965700	-1	Cyp4f41-ps	cytochrome_P450,_family_4,_subfamily_f,_polypeptide_41_pseudogene_[Source:MGI_Symbol;Acc:MGI:1925125]
ENSMUSG00000085603	74.5718	-1.81065	0.475206	-3.81024	0.000138834	0.00391625	13	24597613	24604925	-1	Gm11346	predicted_gene_11346_[Source:MGI_Symbol;Acc:MGI:1923274]
ENSMUSG00000022126	126.39	-1.79215	0.45023	-3.98052	6.87655e-05	0.00291865	14	103046977	103056573	1	Irg1	immunoresponsive_gene_1_[Source:MGI_Symbol;Acc:MGI:103206]
ENSMUSG00000035355	16.1942	-1.78841	0.59165	-3.02275	0.00250491	0.0188655	11	100740376	100759942	-1	Kcnh4	potassium_voltage-gated_channel,_subfamily_H_(eag-related),_member_4_[Source:MGI_Symbol;Acc:MGI:2156184]
ENSMUSG00000027246	8.64877	-1.78833	0.648684	-2.75686	0.00583595	0.0313036	2	121439010	121444278	-1	Ell3	elongation_factor_RNA_polymerase_II-like_3_[Source:MGI_Symbol;Acc:MGI:2673679]
ENSMUSG00000025500	56.1523	-1.78525	0.324228	-5.50616	3.66735e-08	3.21688e-05	7	141210043	141214082	-1	1600016N20Rik	RIKEN_cDNA_1600016N20_gene_[Source:MGI_Symbol;Acc:MGI:1919250]
ENSMUSG00000068227	54.7638	-1.78034	0.604822	-2.94358	0.00324443	0.0220206	15	78480553	78495066	-1	Il2rb	interleukin_2_receptor,_beta_chain_[Source:MGI_Symbol;Acc:MGI:96550]
ENSMUSG00000082936	10.5868	-1.77541	0.655358	-2.70907	0.00674712	0.0340679	10	120928186	120928972	1	Gm16166	predicted_gene_16166_[Source:MGI_Symbol;Acc:MGI:3801807]
ENSMUSG00000078153	64.2128	-1.75999	0.5697	-3.08933	0.00200605	0.0166615	11	48945354	48946190	-1	Psme2b	protease_(prosome,_macropain)_activator_subunit_2B_[Source:MGI_Symbol;Acc:MGI:1341073]
ENSMUSG00000019990	89.6507	-1.75302	0.400944	-4.37223	1.22983e-05	0.00127546	10	20398004	20725078	-1	Pde7b	phosphodiesterase_7B_[Source:MGI_Symbol;Acc:MGI:1352752]
ENSMUSG00000032595	66.0812	-1.74416	0.495526	-3.51981	0.00043186	0.00700118	9	107983287	107999684	1	Cdhr4	cadherin-related_family_member_4_[Source:MGI_Symbol;Acc:MGI:1916648]
ENSMUSG00000002265	11.9665	-1.74371	0.672053	-2.5946	0.00947015	0.0421076	7	6703892	6730421	-1	Peg3	paternally_expressed_3_[Source:MGI_Symbol;Acc:MGI:104748]
ENSMUSG00000021253	9.18105	-1.74319	0.589048	-2.95934	0.00308303	0.0214914	12	86056744	86079041	-1	Tgfb3	transforming_growth_factor,_beta_3_[Source:MGI_Symbol;Acc:MGI:98727]
ENSMUSG00000026807	13.7745	-1.73294	0.597821	-2.89875	0.00374648	0.024007	2	28700164	28813165	1	Ak8	adenylate_kinase_8_[Source:MGI_Symbol;Acc:MGI:1916120]
ENSMUSG00000045672	41.6524	-1.72845	0.575599	-3.00286	0.00267452	0.0197068	4	63214004	63334991	1	Col27a1	collagen,_type_XXVII,_alpha_1_[Source:MGI_Symbol;Acc:MGI:2672118]
ENSMUSG00000098206	71.693	-1.72777	0.513893	-3.36212	0.000773466	0.0096012	1	137966531	137969918	1	A430106G13Rik	RIKEN_cDNA_A430106G13_gene_[Source:MGI_Symbol;Acc:MGI:2443823]
ENSMUSG00000051212	177.959	-1.72751	0.534506	-3.23198	0.00122938	0.0125389	14	121952331	121965193	-1	Gpr183	G_protein-coupled_receptor_183_[Source:MGI_Symbol;Acc:MGI:2442034]
ENSMUSG00000037922	111.99	-1.72569	0.45491	-3.79348	0.000148552	0.00403508	3	136053363	136326046	-1	Bank1	B_cell_scaffold_protein_with_ankyrin_repeats_1_[Source:MGI_Symbol;Acc:MGI:2442120]
ENSMUSG00000041695	19.9162	-1.72528	0.62453	-2.76252	0.00573578	0.0310677	11	111066164	111076821	1	Kcnj2	potassium_inwardly-rectifying_channel,_subfamily_J,_member_2_[Source:MGI_Symbol;Acc:MGI:104744]
ENSMUSG00000047419	32.5429	-1.72471	0.402504	-4.28495	1.82784e-05	0.00160332	13	93040713	93144724	-1	Cmya5	cardiomyopathy_associated_5_[Source:MGI_Symbol;Acc:MGI:1923719]
ENSMUSG00000003882	679.257	-1.72245	0.442023	-3.89673	9.74987e-05	0.00333818	15	9506161	9529876	-1	Il7r	interleukin_7_receptor_[Source:MGI_Symbol;Acc:MGI:96562]
ENSMUSG00000070369	49.5681	-1.72023	0.534103	-3.22078	0.00127842	0.0128572	7	128154376	128223816	1	Itgad	integrin,_alpha_D_[Source:MGI_Symbol;Acc:MGI:3578624]
ENSMUSG00000002791	12.3104	-1.7182	0.495159	-3.46999	0.000520482	0.00773812	17	32076083	32107350	-1	Pdxk-ps	pyridoxal_(pyridoxine,_vitamin_B6)_kinase,_pseudogene_[Source:MGI_Symbol;Acc:MGI:1933201]
ENSMUSG00000054679	8.07405	-1.71767	0.6552	-2.6216	0.00875178	0.0400991	4	33208991	33233340	1	Srsf12	serine/arginine-rich_splicing_factor_12_[Source:MGI_Symbol;Acc:MGI:2661424]
ENSMUSG00000043099	27.4017	-1.71685	0.49809	-3.44687	0.000567127	0.00801644	11	75164565	75169519	-1	Hic1	hypermethylated_in_cancer_1_[Source:MGI_Symbol;Acc:MGI:1338010]
ENSMUSG00000057606	87.7868	-1.71493	0.490149	-3.49879	0.000467373	0.00730628	14	31523082	31591343	-1	Colq	collagen-like_tail_subunit_(single_strand_of_homotrimer)_of_asymmetric_acetylcholinesterase_[Source:MGI_Symbol;Acc:MGI:1338761]
ENSMUSG00000032769	14.6622	-1.71116	0.535485	-3.19553	0.00139573	0.013421	1	14872648	14918862	-1	Trpa1	transient_receptor_potential_cation_channel,_subfamily_A,_member_1_[Source:MGI_Symbol;Acc:MGI:3522699]
ENSMUSG00000036805	15.1476	-1.71094	0.59297	-2.88537	0.00390953	0.0245512	2	25085667	25095149	-1	Noxa1	NADPH_oxidase_activator_1_[Source:MGI_Symbol;Acc:MGI:2449980]
ENSMUSG00000020183	10.0345	-1.7103	0.541127	-3.16062	0.00157433	0.0143766	10	117629500	117687352	1	Cpm	carboxypeptidase_M_[Source:MGI_Symbol;Acc:MGI:1917824]
ENSMUSG00000042286	17.0678	-1.70483	0.637075	-2.67602	0.00745015	0.0364407	14	31139013	31168641	-1	Stab1	stabilin_1_[Source:MGI_Symbol;Acc:MGI:2178742]
ENSMUSG00000040276	80.0036	-1.70211	0.388652	-4.37952	1.1894e-05	0.00126855	17	27655509	27711106	1	Pacsin1	protein_kinase_C_and_casein_kinase_substrate_in_neurons_1_[Source:MGI_Symbol;Acc:MGI:1345181]
ENSMUSG00000021763	79.2272	-1.69897	0.477986	-3.55443	0.000378795	0.00654095	13	113317084	113379711	1	BC067074	cDNA_sequence_BC067074_[Source:MGI_Symbol;Acc:MGI:3040697]
ENSMUSG00000089956	6.96709	-1.69453	0.636087	-2.66399	0.00772197	0.037388	8	3709804	3739044	1	Gm16553	predicted_gene_16553_[Source:MGI_Symbol;Acc:MGI:4414973]
ENSMUSG00000054672	48.2611	-1.68849	0.587811	-2.8725	0.00407234	0.025056	7	140247301	140299791	1	5830411N06Rik	RIKEN_cDNA_5830411N06_gene_[Source:MGI_Symbol;Acc:MGI:2443685]
ENSMUSG00000081058	99.0051	-1.68713	0.606058	-2.78378	0.00537289	0.0297867	3	96238110	96239127	-1	Hist2h3c2	histone_cluster_2,_H3c2_[Source:MGI_Symbol;Acc:MGI:2448357]
ENSMUSG00000038151	65.9807	-1.67849	0.29241	-5.74019	9.45713e-09	1.14861e-05	10	44437177	44528501	-1	Prdm1	PR_domain_containing_1,_with_ZNF_domain_[Source:MGI_Symbol;Acc:MGI:99655]
ENSMUSG00000079554	9.32895	-1.67846	0.570077	-2.94426	0.00323726	0.0219841	1	58278326	58379264	1	Aox2	aldehyde_oxidase_2_[Source:MGI_Symbol;Acc:MGI:3529596]
ENSMUSG00000089651	8.95833	-1.6717	0.664121	-2.51717	0.0118302	0.0484911	9	75132959	75134181	-1	Gm16353	predicted_gene_16353_[Source:MGI_Symbol;Acc:MGI:3840136]
ENSMUSG00000085417	13.1563	-1.66984	0.658293	-2.53663	0.0111926	0.0469626	2	102039629	102066725	1	Gm13919	predicted_gene_13919_[Source:MGI_Symbol;Acc:MGI:3651616]
ENSMUSG00000024793	32.3676	-1.66599	0.368913	-4.51594	6.30371e-06	0.000938955	4	152115934	152120119	1	Tnfrsf25	tumor_necrosis_factor_receptor_superfamily,_member_25_[Source:MGI_Symbol;Acc:MGI:1934667]
ENSMUSG00000089997	19.7389	-1.66209	0.391251	-4.24816	2.15538e-05	0.00175383	6	87675593	87690847	-1	1810020O05Rik	Riken_cDNA_1810020O05_gene_[Source:MGI_Symbol;Acc:MGI:3586838]
ENSMUSG00000029298	98.3345	-1.66178	0.434021	-3.8288	0.000128768	0.00385469	5	105078394	105139539	-1	Gbp9	guanylate-binding_protein_9_[Source:MGI_Symbol;Acc:MGI:3605620]
ENSMUSG00000021250	148.468	-1.66044	0.572008	-2.90283	0.00369802	0.0238221	12	85473890	85477273	1	Fos	FBJ_osteosarcoma_oncogene_[Source:MGI_Symbol;Acc:MGI:95574]
ENSMUSG00000046532	69.4055	-1.65705	0.607769	-2.72645	0.00640193	0.0330003	X	98149721	98323215	1	Ar	androgen_receptor_[Source:MGI_Symbol;Acc:MGI:88064]
ENSMUSG00000024227	271.617	-1.65695	0.506638	-3.27048	0.00107364	0.0116506	17	58878808	58991375	-1	2610034M16Rik	RIKEN_cDNA_2610034M16_gene_[Source:MGI_Symbol;Acc:MGI:1916489]
ENSMUSG00000052563	87.9576	-1.65479	0.523797	-3.15921	0.00158196	0.0143805	11	51650954	51657681	1	D930048N14Rik	RIKEN_cDNA_D930048N14_gene_[Source:MGI_Symbol;Acc:MGI:2144709]
ENSMUSG00000074417	93.9597	-1.65343	0.469087	-3.52478	0.000423838	0.0069373	7	3884242	3898120	-1	Gm14548	predicted_gene_14548_[Source:MGI_Symbol;Acc:MGI:3709645]
ENSMUSG00000062980	95.3971	-1.64195	0.444611	-3.693	0.00022162	0.00486269	6	21985916	22256404	1	Cped1	cadherin-like_and_PC-esterase_domain_containing_1_[Source:MGI_Symbol;Acc:MGI:2444814]
ENSMUSG00000086236	119.267	-1.62291	0.264805	-6.12871	8.85925e-10	1.55421e-06	9	103423578	103461255	1	5830418P13Rik	RIKEN_cDNA_5830418P13_gene_[Source:MGI_Symbol;Acc:MGI:3604110]
ENSMUSG00000030474	50.617	-1.62027	0.434971	-3.72501	0.000195304	0.00452643	7	43651070	43660161	-1	Siglece	sialic_acid_binding_Ig-like_lectin_E_[Source:MGI_Symbol;Acc:MGI:1932475]
ENSMUSG00000038167	23.8823	-1.61619	0.589032	-2.74381	0.00607308	0.0320267	6	125362660	125380793	-1	Plekhg6	pleckstrin_homology_domain_containing,_family_G_(with_RhoGef_domain)_member_6_[Source:MGI_Symbol;Acc:MGI:2682298]
ENSMUSG00000034438	47.52	-1.61348	0.457218	-3.52892	0.000417262	0.0069349	5	105014153	105139540	-1	Gbp8	guanylate-binding_protein_8_[Source:MGI_Symbol;Acc:MGI:1923324]
ENSMUSG00000043263	397.891	-1.61161	0.426698	-3.77694	0.000158766	0.00415651	1	173630859	173647928	1	Pyhin1	pyrin_and_HIN_domain_family,_member_1_[Source:MGI_Symbol;Acc:MGI:2138243]
ENSMUSG00000024621	1047.27	-1.61052	0.331536	-4.85776	1.1872e-06	0.000382545	18	61105572	61132149	1	Csf1r	colony_stimulating_factor_1_receptor_[Source:MGI_Symbol;Acc:MGI:1339758]
ENSMUSG00000085455	13.9441	-1.60844	0.635229	-2.53206	0.0113394	0.0473682	5	148953748	148970122	-1	1810059H22Rik	RIKEN_cDNA_1810059H22_gene_[Source:MGI_Symbol;Acc:MGI:1917070]
ENSMUSG00000058385	99.7653	-1.60631	0.591898	-2.71383	0.00665096	0.0337985	13	23571396	23572013	1	Hist1h2bg	histone_cluster_1,_H2bg_[Source:MGI_Symbol;Acc:MGI:2448386]
ENSMUSG00000026062	30.0632	-1.60317	0.506062	-3.16794	0.00153525	0.0141755	1	40681712	40768885	1	Slc9a2	solute_carrier_family_9_(sodium/hydrogen_exchanger),_member_2_[Source:MGI_Symbol;Acc:MGI:105075]
ENSMUSG00000032092	47.482	-1.60023	0.627502	-2.55016	0.0107674	0.0456519	9	45042425	45054015	1	Mpzl2	myelin_protein_zero-like_2_[Source:MGI_Symbol;Acc:MGI:1289160]
ENSMUSG00000027347	35.2144	-1.59867	0.612045	-2.61202	0.00900101	0.0407848	2	117279993	117343001	-1	Rasgrp1	RAS_guanyl_releasing_protein_1_[Source:MGI_Symbol;Acc:MGI:1314635]
ENSMUSG00000014164	134.862	-1.58831	0.536598	-2.95996	0.00307676	0.0214759	13	58004221	58113592	-1	Klhl3	kelch-like_3_[Source:MGI_Symbol;Acc:MGI:2445185]
ENSMUSG00000021097	36.9727	-1.58705	0.511814	-3.10083	0.00192977	0.0163114	12	104763114	104865076	-1	Clmn	calmin_[Source:MGI_Symbol;Acc:MGI:2136957]
ENSMUSG00000026923	6610.98	-1.5861	0.44904	-3.5322	0.000412113	0.00690016	2	26457903	26516663	-1	Notch1	notch_1_[Source:MGI_Symbol;Acc:MGI:97363]
ENSMUSG00000027359	45.042	-1.58597	0.555021	-2.8575	0.00426991	0.0258107	2	126552407	126588243	1	Slc27a2	solute_carrier_family_27_(fatty_acid_transporter),_member_2_[Source:MGI_Symbol;Acc:MGI:1347099]
ENSMUSG00000057135	12.3255	-1.58039	0.621186	-2.54415	0.0109543	0.0462823	11	70790932	70812586	-1	Scimp	SLP_adaptor_and_CSK_interacting_membrane_protein_[Source:MGI_Symbol;Acc:MGI:3610314]
ENSMUSG00000021708	11.0381	-1.57862	0.580426	-2.71977	0.00653276	0.033478	13	91880400	92131656	-1	Rasgrf2	RAS_protein-specific_guanine_nucleotide-releasing_factor_2_[Source:MGI_Symbol;Acc:MGI:109137]
ENSMUSG00000026712	40.7476	-1.57828	0.622386	-2.53585	0.0112173	0.0469933	2	14229414	14332057	1	Mrc1	mannose_receptor,_C_type_1_[Source:MGI_Symbol;Acc:MGI:97142]
ENSMUSG00000075031	48.3277	-1.57638	0.59699	-2.64055	0.00827721	0.0388261	13	23746734	23747202	1	Hist1h2bb	histone_cluster_1,_H2bb_[Source:MGI_Symbol;Acc:MGI:2448377]
ENSMUSG00000030306	32.303	-1.57344	0.436194	-3.6072	0.000309518	0.00588793	6	148232430	148444389	-1	Tmtc1	transmembrane_and_tetratricopeptide_repeat_containing_1_[Source:MGI_Symbol;Acc:MGI:3039590]
ENSMUSG00000003379	116.625	-1.57316	0.610412	-2.57721	0.00996022	0.0434065	7	24897381	24902197	1	Cd79a	CD79A_antigen_(immunoglobulin-associated_alpha)_[Source:MGI_Symbol;Acc:MGI:101774]
ENSMUSG00000050737	42.5214	-1.5696	0.542983	-2.8907	0.00384388	0.0243987	2	30889471	30929863	-1	Ptges	prostaglandin_E_synthase_[Source:MGI_Symbol;Acc:MGI:1927593]
ENSMUSG00000026117	64.5467	-1.56623	0.43192	-3.6262	0.000287625	0.00564583	1	36761861	36782816	1	Zap70	zeta-chain_(TCR)_associated_protein_kinase_[Source:MGI_Symbol;Acc:MGI:99613]
ENSMUSG00000097636	322.55	-1.56604	0.34598	-4.5264	5.99972e-06	0.000905502	19	53441212	53464796	-1	5830416P10Rik	RIKEN_cDNA_5830416P10_gene_[Source:MGI_Symbol;Acc:MGI:1922001]
ENSMUSG00000076498	152.027	-1.56415	0.475477	-3.28964	0.00100316	0.0112173	6	41546730	41548181	1	Trbc2	T_cell_receptor_beta,_constant_2_[Source:MGI_Symbol;Acc:MGI:4835227]
ENSMUSG00000057173	48.8278	-1.56366	0.472127	-3.31195	0.000926494	0.0106311	1	39665306	39720997	-1	Rfx8	regulatory_factor_X_8_[Source:MGI_Symbol;Acc:MGI:3588206]
ENSMUSG00000093456	16.9245	-1.55773	0.460767	-3.38074	0.000722913	0.00919166	9	107996349	108045270	1	Gm20662	predicted_gene_20662_[Source:MGI_Symbol;Acc:MGI:5313109]
ENSMUSG00000028874	73.1067	-1.55358	0.341759	-4.54584	5.47168e-06	0.000846984	4	132974095	133001910	1	Fgr	Gardner-Rasheed_feline_sarcoma_viral_(Fgr)_oncogene_homolog_[Source:MGI_Symbol;Acc:MGI:95527]
ENSMUSG00000086610	11.8784	-1.55254	0.52374	-2.96434	0.00303335	0.0212679	5	149006962	149012776	1	Gm15408	predicted_gene_15408_[Source:MGI_Symbol;Acc:MGI:3705101]
ENSMUSG00000001768	99.9239	-1.54794	0.445266	-3.47643	0.000508139	0.00762643	2	145784734	145887616	1	Rin2	Ras_and_Rab_interactor_2_[Source:MGI_Symbol;Acc:MGI:1921280]
ENSMUSG00000024675	43.8478	-1.53353	0.465601	-3.29365	0.000988966	0.0111296	19	11404770	11427246	1	Ms4a4c	membrane-spanning_4-domains,_subfamily_A,_member_4C_[Source:MGI_Symbol;Acc:MGI:1927656]
ENSMUSG00000017639	33.3132	-1.53065	0.454079	-3.37089	0.000749262	0.00938897	11	79591212	79698023	1	Rab11fip4	RAB11_family_interacting_protein_4_(class_II)_[Source:MGI_Symbol;Acc:MGI:2442920]
ENSMUSG00000028965	14.1966	-1.52745	0.529398	-2.88525	0.00391102	0.0245512	4	150914562	150946102	1	Tnfrsf9	tumor_necrosis_factor_receptor_superfamily,_member_9_[Source:MGI_Symbol;Acc:MGI:1101059]
ENSMUSG00000031786	542.876	-1.52708	0.476767	-3.203	0.00136004	0.0133331	8	95055103	95078141	1	Ccdc135	coiled-coil_domain_containing_135_[Source:MGI_Symbol;Acc:MGI:2685616]
ENSMUSG00000000320	27.8748	-1.52314	0.584375	-2.60645	0.00914865	0.041165	11	70241457	70255353	-1	Alox12	arachidonate_12-lipoxygenase_[Source:MGI_Symbol;Acc:MGI:87998]
ENSMUSG00000091423	42.7913	-1.52306	0.498348	-3.05621	0.00224153	0.0177134	13	117218701	117221075	-1	Gm17509	predicted_gene,_17509_[Source:MGI_Symbol;Acc:MGI:4937143]
ENSMUSG00000079363	79.7923	-1.52229	0.478327	-3.18252	0.00145999	0.0137939	5	105115767	105139586	-1	Gbp4	guanylate_binding_protein_4_[Source:MGI_Symbol;Acc:MGI:97072]
ENSMUSG00000030589	104.375	-1.52067	0.348647	-4.36162	1.29103e-05	0.00129013	7	29134854	29153961	1	Rasgrp4	RAS_guanyl_releasing_protein_4_[Source:MGI_Symbol;Acc:MGI:2386851]
ENSMUSG00000038486	289.462	-1.52058	0.442508	-3.43627	0.000589789	0.0082263	3	96181151	96195521	1	Sv2a	synaptic_vesicle_glycoprotein_2_a_[Source:MGI_Symbol;Acc:MGI:1927139]
ENSMUSG00000025089	199.421	-1.51935	0.490066	-3.1003	0.00193324	0.0163114	19	58235604	58455909	-1	Gfra1	glial_cell_line_derived_neurotrophic_factor_family_receptor_alpha_1_[Source:MGI_Symbol;Acc:MGI:1100842]
ENSMUSG00000093908	15.2206	-1.51236	0.601237	-2.51542	0.0118891	0.0486441	12	19387809	19390286	1	Gm5784	predicted_gene_5784_[Source:MGI_Symbol;Acc:MGI:3647969]
ENSMUSG00000034282	161.622	-1.51076	0.366285	-4.12456	3.71442e-05	0.00222992	11	116220559	116238077	-1	Evpl	envoplakin_[Source:MGI_Symbol;Acc:MGI:107507]
ENSMUSG00000057378	7.2894	-1.50806	0.595666	-2.53172	0.0113504	0.0473892	2	112631355	113217096	-1	Ryr3	ryanodine_receptor_3_[Source:MGI_Symbol;Acc:MGI:99684]
ENSMUSG00000031626	17.7012	-1.50772	0.573661	-2.62824	0.00858287	0.0396707	8	45507788	45827906	1	Sorbs2	sorbin_and_SH3_domain_containing_2_[Source:MGI_Symbol;Acc:MGI:1924574]
ENSMUSG00000032238	396.749	-1.50731	0.461784	-3.26411	0.00109809	0.011779	9	68653786	69388246	1	Rora	RAR-related_orphan_receptor_alpha_[Source:MGI_Symbol;Acc:MGI:104661]
ENSMUSG00000021356	97.128	-1.50474	0.490799	-3.06591	0.0021701	0.0174637	13	30749226	30766927	1	Irf4	interferon_regulatory_factor_4_[Source:MGI_Symbol;Acc:MGI:1096873]
ENSMUSG00000050232	21.5276	-1.50163	0.519124	-2.89262	0.00382044	0.0243524	X	101731535	101734269	-1	Cxcr3	chemokine_(C-X-C_motif)_receptor_3_[Source:MGI_Symbol;Acc:MGI:1277207]
ENSMUSG00000038668	110.493	-1.49681	0.495268	-3.02222	0.00250925	0.018884	4	58435255	58553898	-1	Lpar1	lysophosphatidic_acid_receptor_1_[Source:MGI_Symbol;Acc:MGI:108429]
ENSMUSG00000020121	127.103	-1.49362	0.464043	-3.21872	0.00128766	0.0129003	10	121780991	122047315	-1	Srgap1	SLIT-ROBO_Rho_GTPase_activating_protein_1_[Source:MGI_Symbol;Acc:MGI:2152936]
ENSMUSG00000030769	23.6391	-1.4915	0.535932	-2.78299	0.00538597	0.0298278	7	123214780	123273253	1	Slc5a11	solute_carrier_family_5_(sodium/glucose_cotransporter),_member_11_[Source:MGI_Symbol;Acc:MGI:1919316]
ENSMUSG00000030468	376.234	-1.48897	0.478443	-3.11212	0.00185752	0.0159915	7	43408204	43418358	1	Siglecg	sialic_acid_binding_Ig-like_lectin_G_[Source:MGI_Symbol;Acc:MGI:2443630]
ENSMUSG00000039110	60.8148	-1.48863	0.549763	-2.70777	0.00677367	0.0341583	11	94501347	94521742	-1	Mycbpap	MYCBP_associated_protein_[Source:MGI_Symbol;Acc:MGI:2388726]
ENSMUSG00000035314	29.0574	-1.48699	0.526347	-2.8251	0.00472652	0.0274263	7	99381549	99460983	1	Gdpd5	glycerophosphodiester_phosphodiesterase_domain_containing_5_[Source:MGI_Symbol;Acc:MGI:2686926]
ENSMUSG00000035349	31.291	-1.48637	0.531568	-2.7962	0.00517072	0.0291261	12	59095799	59109130	1	Mia2	melanoma_inhibitory_activity_2_[Source:MGI_Symbol;Acc:MGI:2159614]
ENSMUSG00000015968	73.3474	-1.48488	0.464044	-3.19986	0.00137493	0.0133843	14	30039949	30491156	-1	Cacna1d	calcium_channel,_voltage-dependent,_L_type,_alpha_1D_subunit_[Source:MGI_Symbol;Acc:MGI:88293]
ENSMUSG00000008193	74.7788	-1.48254	0.543507	-2.72773	0.00637723	0.0329268	7	44525995	44532071	-1	Spib	Spi-B_transcription_factor_(Spi-1/PU.1_related)_[Source:MGI_Symbol;Acc:MGI:892986]
ENSMUSG00000038304	18.6943	-1.4817	0.478225	-3.09834	0.0019461	0.016398	3	96798763	96829351	-1	Cd160	CD160_antigen_[Source:MGI_Symbol;Acc:MGI:1860383]
ENSMUSG00000030638	16.4294	-1.47283	0.532084	-2.76805	0.00563928	0.0307363	7	82173840	82307419	1	Sh3gl3	SH3-domain_GRB2-like_3_[Source:MGI_Symbol;Acc:MGI:700011]
ENSMUSG00000026012	62.3114	-1.46989	0.440145	-3.33955	0.000839139	0.0100984	1	60716800	60773359	1	Cd28	CD28_antigen_[Source:MGI_Symbol;Acc:MGI:88327]
ENSMUSG00000015980	25.75	-1.46757	0.450281	-3.25923	0.00111713	0.0118926	7	139212988	139242979	1	Lrrc27	leucine_rich_repeat_containing_27_[Source:MGI_Symbol;Acc:MGI:1923862]
ENSMUSG00000075318	13.0529	-1.46586	0.572834	-2.55896	0.0104985	0.045007	2	65620857	65767447	1	Scn2a1	sodium_channel,_voltage-gated,_type_II,_alpha_1_[Source:MGI_Symbol;Acc:MGI:98248]
ENSMUSG00000030283	425.715	-1.46467	0.50202	-2.91756	0.00352782	0.0233057	6	142821545	142964452	-1	St8sia1	ST8_alpha-N-acetyl-neuraminide_alpha-2,8-sialyltransferase_1_[Source:MGI_Symbol;Acc:MGI:106011]
ENSMUSG00000040624	36.7547	-1.45969	0.49661	-2.9393	0.00328956	0.0222151	10	3740364	3967303	1	Plekhg1	pleckstrin_homology_domain_containing,_family_G_(with_RhoGef_domain)_member_1_[Source:MGI_Symbol;Acc:MGI:2676551]
ENSMUSG00000030577	86.631	-1.45694	0.555786	-2.6214	0.0087569	0.0400991	7	30865402	30880342	-1	Cd22	CD22_antigen_[Source:MGI_Symbol;Acc:MGI:88322]
ENSMUSG00000004698	168.572	-1.45682	0.431227	-3.37831	0.000729321	0.0092492	12	34371503	34528889	-1	Hdac9	histone_deacetylase_9_[Source:MGI_Symbol;Acc:MGI:1931221]
ENSMUSG00000070287	51.1744	-1.45433	0.3695	-3.93595	8.28696e-05	0.00309934	9	100552193	100571085	-1	Slc35g2	solute_carrier_family_35,_member_G2_[Source:MGI_Symbol;Acc:MGI:2685365]
ENSMUSG00000029602	258.708	-1.45291	0.405038	-3.58709	0.000334386	0.0061036	5	120648812	120679597	1	Rasal1	RAS_protein_activator_like_1_(GAP1_like)_[Source:MGI_Symbol;Acc:MGI:1330842]
ENSMUSG00000028071	45.7318	-1.45044	0.57057	-2.54209	0.0110193	0.0464699	3	87846755	87855722	1	Sh2d2a	SH2_domain_protein_2A_[Source:MGI_Symbol;Acc:MGI:1351596]
ENSMUSG00000053646	49.7773	-1.44833	0.468214	-3.09332	0.00197933	0.0165423	9	109095436	109119911	1	Plxnb1	plexin_B1_[Source:MGI_Symbol;Acc:MGI:2154238]
ENSMUSG00000021756	3899.48	-1.44785	0.368221	-3.932	8.42424e-05	0.00310047	13	112464070	112510086	1	Il6st	interleukin_6_signal_transducer_[Source:MGI_Symbol;Acc:MGI:96560]
ENSMUSG00000078493	10.9161	-1.44772	0.548015	-2.64175	0.00824787	0.0387582	1	153905301	153916910	1	A930039A15Rik	RIKEN_cDNA_A930039A15_gene_[Source:MGI_Symbol;Acc:MGI:3641728]
ENSMUSG00000087535	20.2872	-1.44768	0.407308	-3.55425	0.000379059	0.00654095	14	25455737	25461128	-1	Zmiz1os1	Zmiz1_opposite_strand_1_[Source:MGI_Symbol;Acc:MGI:3041228]
ENSMUSG00000029648	14.5045	-1.44684	0.57293	-2.52534	0.0115587	0.0478502	5	147561604	147726011	-1	Flt1	FMS-like_tyrosine_kinase_1_[Source:MGI_Symbol;Acc:MGI:95558]
ENSMUSG00000081665	120.099	-1.43885	0.471282	-3.05305	0.00226527	0.0178475	7	3733021	3739861	-1	Gm15922	predicted_gene_15922_[Source:MGI_Symbol;Acc:MGI:3802148]
[truncated: 1,019 more rows]

## Sheet: S14 Spleen MEP MU vs. WT
GeneID	baseMean	log2FoldChange	lfcSE	stat	pvalue	padj	Chromosome_Name	Gene_Start_(bp)	Gene_End_(bp)	Strand	Associated_Gene_Name	Description
[truncated: 903 more rows]

[truncated: 12 more sheets: S15 BM MU vs. WT, S16 BM SMP MU vs. WT, S17 BM MEP MU vs. WT, S18 CR vs. WT MUT Effect, S19 PR vs. WT MUT Effect,  S20 Spleen CR vs. PR, S21 Spleen SMP CR vs. PR, S22  Spleen MEP CR vs. PR, S23 BM CR vs. PR, S24 BM SMP CR vs. PR, S25 BM MEP CR vs. PR, Sheet2]
