# Supplementary material for: Differential effects of RASA3 mutations on hematopoiesis are profoundly influenced by genetic background and molecular variant
Source: PLoS Genet. 2020 Dec 28;16(12):e1008857. doi: 10.1371/journal.pgen.1008857 (PMC7793307; doi:10.1371/journal.pgen.1008857)
Supplement: S2 Data — (XLSX) [file pgen.1008857.s025.xlsx]

## Sheet: Title
Differential Effects of RASA3 Mutations on Hematopoiesis are Profoundly Influenced by Genetic Background and Molecular Variant
Raymond F. Robledo¹, Steven L. Ciciotte¹, Joel H. Graber², Yue Zhao¹, Amy J. Lambert¹, Babette Gwynn¹, Nathaniel J. Maki², Elena C. Brindley³, Emily Hartman³, Lionel Blanc³*, and Luanne L. Peters¹*
1The Jackson Laboratory, Bar Harbor, ME 04609, USA; 2MDI Biological Laboratory, Salisbury Cove, ME 04672, USA; 3Feinstein Institute for Medical Research, Manhasset, NY 11030, USA

## Sheet: A.  Fig. 2a
Sample Name	cell tyoe	Pool	Rasa3 Ct	Rasa3 Ct ave	Gapdh Ct	Gapdh Ct ave	Rasa3 delta Ct	Rasa3 expression relative to Gapdh	AU
HSCAtechrep1	HSC		26.46		21.86
HSCAtechrep2	HSC	A	26.5	26.49	21.87	21.83	4.66	0.04	3.961
HSCAtechrep3	HSC		26.5		21.76
HSCBtechrep1	HSC		27.44		22.89
HSCBtechrep2	HSC	B	27.4	27.43	22.94	22.9	4.53	0.04	4.339
HSCBtechrep3	HSC		27.45		22.88
MPPAtechrep1	MPP		26.66		22.07
MPPAtechrep2	MPP	A	26.72	26.67	22.05	22.08	4.59	0.04	4.155
MPPAtechrep3	MPP		26.64		22.14
MPPBtechrep1	MPP		27.18		22.55
MPPBtechrep2	MPP	B	27.18	27.19	22.58	22.57	4.61	0.04	4.081
MPPBtechrep3	MPP		27.19		22.58
CMPAtechrep1	CMP		26.58		21.36
CMPAtechrep2	CMP	A	26.61	26.59	21.3	21.33	5.27	0.03	2.6
CMPAtechrep3	CMP		26.59		21.33
CMPBtechrep1	CMP		26.71		21.53
CMPBtechrep2	CMP	B	26.65	26.66	21.54	21.51	5.14	0.03	2.83
CMPBtechrep3	CMP		26.61		21.48
MEPAtechrep1	MEP		27.72		23.61
MEPAtechrep2	MEP	A	27.59	27.52	23.24	23.03	4.49	0.04	4.443
MEPAtechrep3	MEP		27.25		22.24
MEPBtechrep1	MEP		27.69		23.61
MEPBtechrep2	MEP	B	27.63	27.64	23.24	23.03	4.61	0.04	4.089
MEPBtechrep3	MEP		27.6		22.24
CFU-EAtechrep1	BFU-E/CFU-E		28.96		21.94
CFU-EAtechrep2	BFU-E/CFU-E	A	29.01	28.91	21.92	21.91	7	0.01	0.782
CFU-EAtechrep3	BFU-E/CFU-E		28.75		21.86
CFU-EBtechrep1	BFU-E/CFU-E		28.41		21.9
CFU-EBtechrep2	BFU-E/CFU-E	B	28.34	28.34	21.91	21.89	6.45	0.01	1.141
CFU-EBtechrep3	BFU-E/CFU-E		28.28		21.86
HSCtCechrep1	HSC		29.53		25.66
HSCCtechrep2	HSC	C	29.62	29.64	25.67	25.67	3.97	0.06	6.364
HSCCtechrep3	HSC		29.77		25.68
CFU-ECtechrep1	BFU-E/CFU-E		28.82		21.7
CFU-ECtechrep2	BFU-E/CFU-E	C	28.86	28.86	21.76	21.73	7.13	0.01	0.712
CFU-ECtechrep3	BFU-E/CFU-E		28.91		21.73
MPPCtechrep1	MPP		27.85		22.95
MPPCtechrep2	MPP	C	27.77	27.83	22.96	22.96	4.87	0.03	3.428
MPPCtechrep3	MPP		27.87		22.98
CMPCtechrep1	CMP		26.97		21.67
CMPCtechrep2	CMP	C	26.98	26.97	21.68	21.66	5.31	0.03	2.514
CMPtCechrep3	CMP		26.97		21.63
MEPCtechrep1	MEP		30.08		24.96
MEPCtechrep2	MEP	C	30.13	30.11	24.96	24.96	5.15	0.03	2.813
MEPCtechrep3	MEP		30.12		24.96
	3 pooled samples/ cell type, 6 mice per pool

## Sheet: B. Table 1, Fig. 3b
Mouse ID	Genotype	Group	Sex	Body Weight (g)	Spleen Weight (g)	Spleen Wt:Body Wt (%)	WBC(x103/uL)	RBC (x106/uL)	HGB (g/dL)	calcHGB (g/dL))	HCT (%)	MCV (fL)	MCH (pg)	MCHC (g/dL)	RDW (%)	HDW (g/dL)	Plt (x103/uL)	MPV (fL)	%Retic
Rasa3-cKO 978	ΔEx3/F; Mx1-Cre-	Het	F	18.55	0.0987	0.532075	7.87	9.99	15.3	13.8	45.8	45.8	15.3	33.4	14.9	2.4	711	5.5	4.83
Rasa3-cKO 979	ΔEx3/F; Mx1-Cre+	KO/KO	F				5.33	3.46	5.7	5.5	22.5	64.9	16.4	25.2	20.4	4.17	18	11.7
Rasa3-cKO 980	F/+; Mx1-Cre+	Het	F	18.63	0.1376	0.738594	7.14	10.15	15.7	14.2	47.4	46.7	15.4	33	15.5	2.29	739	5.7	4.37
Rasa3-cKO 981	ΔEx3/F; Mx1-Cre-	Het	F	19.14	0.1085	0.566876	7.04	9.42	14.7	13.2	44.8	47.6	15.5	32.7	16.9	2.37	546	5.8	5.15
Rasa3-cKO 982	F/+; Mx1-Cre-	Control	F	21.03	0.1001	0.475987	10.25	9.96	15.6	14.1	47.4	47.7	15.7	32.9	15.4	2.39	744	5.7	6.98
Rasa3-cKO 983	F/+; Mx1-Cre+	Het	M	22.3	0.0704	0.315695	7.34	9.87	15.4	14	46.7	47.3	15.6	33	14.8	2.22	756	5.8	5.64
Rasa3-cKO 984	ΔEx3/F; Mx1-Cre+	KO/KO	M	16.72	0.2639	1.57835	3.02	4.39	7.4	7	29	66.1	16.7	25.3	18.6	3.23	18	11.2
Rasa3-cKO 999	F/+; Mx1-Cre+	Het	F	19.17	0.1023	0.533646	7.29	9.67	14.9	13.2	45.9	47.4	15.4	32.5	15.3	2.2	537	5.7	4.32
Rasa3-cKO 1000	ΔEx3/F; Mx1-Cre+	KO/KO	F	13.94	0.5098	3.6571	2.62	2.32	3.5	3.4	16.1	69.4	15.2	21.9	23.1	3.29	36	9
Rasa3-cKO 1001	ΔEx3/F; Mx1-Cre-	Het	M	27.86	0.1215	0.436109	5.61	9.55	14.6	13.2	45.4	47.5	15.3	32.2	15.4	2.28	635	5.5	5.55
Rasa3-cKO 1003	F/+; Mx1-Cre+	Het	M	25.11	0.1002	0.399044	8.54	9.74	14.5	13.1	44.7	45.9	14.9	32.4	15.3	2.36	754	5.7	6.09
Rasa3-cKO 1078	F/+; Mx1-Cre+	Het	F	14.93	0.1692	1.13329	6.59	8.16	12.8	11.8	39	47.8	15.7	32.8	17.5	3.04	593	5.1	17.8
Rasa3-cKO 1079	ΔEx3/F; Mx1-Cre-	Het	F	17.41	0.1938	1.11315	4.86	7.98	12.6	11.4	39.1	49	15.8	32.4	17.9	2.92	703	6.1	18.06
Rasa3-cKO 1080	ΔEx3/F; Mx1-Cre+	KO/KO	F	15.16	0.2559	1.68799	2.2	6.05	9.9	8.9	37.9	62.6	16.3	26.1	20.3	2.64	24	7.8
Rasa3-cKO 1081	ΔEx3/F; Mx1-Cre+	KO/KO	F	16.27	0.3451	2.12108	2.32	4.66	7.9	7.3	27.2	58.3	17	29.2	21.5	2.93	10	13.2	33.85
Rasa3-cKO 1082	ΔEx3/F; Mx1-Cre+	KO/KO	M	20.1	0.5845	2.90796	2.5	3.35	5	4.8	21.6	64.5	15.1	23.4	21.4	3.68	32	8
Rasa3-cKO 1085	ΔEx3/F; Mx1-Cre-	Het	M	23.71	0.2451	1.03374	4.42	8.01	11.8	10.9	37.7	47.1	14.7	31.2	17.9	3.19	647	5.2	22.19
Rasa3-cKO 1089	ΔEx3/F; Mx1-Cre+	KO/KO	M	21.03	0.4397	2.09082	2.91	4.03	6.8	6	29.3	72.9	16.9	23.2	21.1	3.48	41	11.5
Rasa3-cKO 1091	F/+; Mx1-Cre-	Control	M	22.39	0.2317	1.03484	5.01	7.76	12.5	11.4	39.4	50.9	16.1	31.6	20.2	3.25	802	6.2	27.98
Rasa3-cKO 1224	ΔEx3/F; Mx1-Cre+	KO/KO	F	18.16	0.3671	2.02148	2.96	4.26	7.7	7.3	26.5	62.2	18	29	20.6	2.86	10	9.1
Rasa3-cKO 1225	ΔEx3/F; Mx1-Cre-	Het	F	19.32	0.1752	0.906832	5.61	7.96	13.8	11.6	36.9	46.3	17.4	37.5	16.7	2.69	653	5.7	7.93
Rasa3-cKO 1227	ΔEx3/F; Mx1-Cre-	Het	F	16.05	0.1032	0.642991	3.42	8.86	13.5	12.9	41.7	47.1	15.3	32.4	16.9	2.78	686	6.1	9.97
Rasa3-cKO 1228	ΔEx3/F; Mx1-Cre+	KO/KO	F	18.67	0.4259	2.2812	1.99	3.97	6.9	6.5	24.4	61.5	17.3	28.2	22.6	2.93	24	12.9	36.44
Rasa3-cKO 1230	ΔEx3/F; Mx1-Cre-	Het	M	26.12	0.2283	0.874043	3.63	8.09	12.8	12.4	42	51.9	15.8	30.5	19	2.71	636	6.4	17.83
Rasa3-cKO 1231	ΔEx3/F; Mx1-Cre+	KO/KO	M	21.03	0.2735	1.30052	2.05	4.53	7.9	7.7	30	66.2	17.3	26.2	16.6	2.97	12	10.2	31.71
Rasa3-cKO 1232	ΔEx3/F; Mx1-Cre-	Het	M	25.05	0.1518	0.605988	1.75	9.07	14	13.3	45.8	50.5	15.4	30.5	17	2.39	607	5.8	7.48
Rasa3-cKO 1233	ΔEx3/F; Mx1-Cre+	KO/KO	M	24.19	0.4425	1.82927	2.15	4.08	7.5	7.4	28.2	69.1	18.3	26.5	16	3.33	10	6
Rasa3-cKO 1252	F/F; Mx1-Cre-	Control	F	18.24	0.2024	1.10965	6.16	8.44	13	12.5	42.3	50.1	15.4	30.6	17.7	2.82	779	6.3	23.53
Rasa3-cKO 1253	F/F; Mx1-Cre-	Control	F	19.11	0.2083	1.09001	7.47	8.11	12.6	12	41.9	51.6	15.6	30.2	18.3	3.13	632	6.3	26.87
Rasa3-cKO 1254	F/F; Mx1-Cre-	Control	F	19.03	0.2067	1.08618	8.41	8.69	10.8	12.7	43.5	50	12.4	24.9	18.6	3.06	677	6.4	28.68
Rasa3-cKO 1256	F/+; Mx1-Cre+	Het	M	23.31	0.2141	0.91849	6.55	7.21	11.5	11	39.4	54.6	16	29.2	21.1	3.07	584	7.2	30.96
Rasa3-cKO 1257	F/F; Mx1-Cre+	KO/KO	M	18.61	0.5201	2.79473	5.68	2.05	3.8	3.6	17	83	18.4	22.2	25.8	4.05	44	16.2
Rasa3-cKO 1262	ΔEx3/F; Mx1-Cre-	Het	F	16.29	0.1381	0.847759	3.33	8.52	12.7	12.1	41.6	48.8	14.9	30.5	18.1	2.75	553	6.5	25.75
Rasa3-cKO 1264	ΔEx3/F; Mx1-Cre+	KO/KO	F	14.46	0.5357	3.7047	4.64	2.97	4.5	4.7	22.7	76.7	15.2	19.9	27.2	4.25	109	15.3
Rasa3-cKO 1265	F/F; Mx1-Cre-	Control	F	17.17	0.1794	1.04485	3.97	8.26	12	11.9	40.3	48.8	14.6	29.8	18.1	3.38	504	6	28.79
Rasa3-cKO 1266	F/F; Mx1-Cre-	Control	F	17.64	0.1436	0.814059	4.67	8.63	13	12.7	42.4	49.2	15.1	30.8	18.1	2.86	830	5.7	23.46
Rasa3-cKO 1267	ΔEx3/F; Mx1-Cre+	KO/KO	M	20.74	0.5003	2.41225	2.81	3.64	5.7	5.6	24.2	66.4	15.6	23.4	19.8	3.6	21	11.1
Rasa3-cKO 1271	ΔEx3/F; Mx1-Cre+	KO/KO	M	18.23	0.5137	2.81788	4.56	2.77	4.6	4.5	19.8	71.6	16.5	23	31.3	4.5	96	14.3	61.02
Rasa3-cKO 1272	ΔEx3/F; Mx1-Cre+	KO/KO	M	15.74	0.2426	1.5413	3.09	1.34	2.4	2.2	9.6	71.6	17.9	25	32.3	4.57	65	14.7	57.55
Rasa3-cKO 1276	ΔEx3/F; Mx1-Cre+	KO/KO	F	16.93	0.3289	1.94271	2.81	6.51	10.3	9.9	40	61.5	15.9	25.8	18.7	2.95	18	13.9
Rasa3-cKO 1277	ΔEx3/F; Mx1-Cre-	Het	F	19.03	0.1579	0.829743	5.95	9.04	14.3	13.5	43.1	47.7	15.8	33.1	15.6	2.68	805	5.7	12.65
Rasa3-cKO 1278	F/+; Mx1-Cre-	Control	F	16.08	0.187	1.16294	5.9	8.38	13.2	12.6	42.3	50.6	15.8	31.2	17.2	2.95	671	5.8	28
Rasa3-cKO 1279	ΔEx3/F; Mx1-Cre+	KO/KO	F	15.02	0.3593	2.39214	4.06	5.59	8.5	8.6	37.2	66.5	15.2	22.9	21.7	3.64	32	9.8
Rasa3-cKO 1280	ΔEx3/F; Mx1-Cre+	KO/KO	F	16.42	0.4761	2.89951	5.69	4.66	6.9	7	31.2	67.1	14.8	22.1	18.8	3.73	24	12.3
Rasa3-cKO 1428	F/F; Mx1-Cre+	KO/KO	M	21.32	0.5478	2.56942	5.18	3.22	4.3	4.2	21.1	65.6	13.4	20.3	19.7	3.81	37	25.6
Rasa3-cKO 1429	F/F; Mx1-Cre-	Control	M	22.46	0.2077	0.924755	5.72	7.97	12.3	11.4	39.9	50.1	15.4	30.7	19.1	2.9	685	6.8	14.66
Rasa3-cKO 1438	F/F; Mx1-Cre-	Control	F	17.21	0.1978	1.14933	5.31	8.67	12.8	12.1	41.7	48.1	14.7	30.6	18.3	2.84	769	5.5	17.6
Rasa3-cKO 1439	F/F; Mx1-Cre+	KO/KO	F	15.91	0.5563	3.49654	3.1	3.56	6.1	5.7	27.8	77.9	17.2	22	19.6	3.38	75	22.2
Rasa3-cKO 1440	F/F; Mx1-Cre-	Control	M	19.52	0.1532	0.784836	7.49	8.57	12.8	12	40.7	47.5	15	31.5	17.1	2.44	1047	5.6	11.66
Rasa3-cKO 1441	F/F; Mx1-Cre+	KO/KO	M	21.18	0.3598	0.723324	3.17	5.83	8.9	8.6	37.7	64.7	15.2	23.5	20.3	2.7	33	9.9
Rasa3-cKO 1442	F/F; Mx1-Cre+	KO/KO	M	19.38	0.4959	1.85655	3.54	3.26	5.6	5.3	24.9	76.4	17.1	22.4	23	3.72	37	16.9
Rasa3-cKO 1443	F/F; Mx1-Cre-	Control	M	23.11	0.1648	0.713111	5.48	7.8	11.4	11.1	38.1	48.8	14.7	30	17.4	2.34	1039	5.7	19.73
Rasa3-cKO 1444	F/F; Mx1-Cre+	KO/KO	M	19.51	0.4876	2.49923	4.66	3.76	5.3	5.2	25.3	67.2	14.2	21.1	20.6	3.09	40	18.2
Rasa3-cKO 1519	F/F; Mx1-Cre+	KO/KO	F	15.59	0.2214	1.42014	2.9	5.64	9.1	8.7	33.2	58.8	16.2	27.5	18.8	2.33	16	10.1	13.13
Rasa3-cKO 1520	F/F; Mx1-Cre-	Control	F	15.74	0.1406	0.893266	4.13	9.74	13.8	13.2	45.5	46.7	14.2	30.4	18.2	3.02	578	5.5	23.25
Rasa3-cKO 1521	F/F; Mx1-Cre+	KO/KO	F	17.44	0.1853	1.0625	3.16	7.54	11.6	10.8	36.4	48.3	15.4	32	17.5	2.66	17	15.5	14.35
Rasa3-cKO 1522	F/F; Mx1-Cre-	Control	F	16.27	0.1629	1.00123	4.06	8.48	12.8	12.1	42.2	49.7	15.1	30.3	18.7	3.18	360	5.6	24.28
Rasa3-cKO 1523	F/F; Mx1-Cre-	Control	M	22.9	0.1297	0.566376	3.59	9.26	13.7	12.8	43	46.5	14.8	31.9	17.8	2.56	1022	5.4	10.35
Rasa3-cKO 1524	F/F; Mx1-Cre+	KO/KO	M	20.83	0.5227	2.50936	5.03	3.91	6.3	6.2	26.9	68.7	16.1	23.4	23.6	3.45	33	11.7
Rasa3-cKO 1547	ΔEx3/F; Mx1-Cre+	KO/KO	F	16.56	0.4282	2.58575	3.22	4.26	6.7	6.6	26.6	62.4	15.7	25.2	18.7	2.62	18	8.7	33.38
Rasa3-cKO 1549	ΔEx3/F; Mx1-Cre-	Het	F	17.5	0.1507	0.861143	3.69	9.48	14.2	13.2	44.9	47.4	15	31.7	17.8	2.62	500	5.5	9.29
Rasa3-cKO 1602	ΔEx3/F; Mx1-Cre+	KO/KO	F	16.04	0.3944	2.45885	3.62	4.48	6.5	6.5	26.9	60	14.5	24.1	21.9	3.52	31	9.8
Rasa3-cKO 1603	F/F; Mx1-Cre-	Control	F	17.56	0.1378	0.784738	10.62	9.41	14.5	13.7	43.6	46.3	15.4	33.2	17.9	2.86	1625	5	16.35
Rasa3-cKO 1604	F/F; Mx1-Cre+	KO/KO	M	17.54	0.4925	2.80787	3.92	2.52	4.6	4.4	17.8	71	18.4	25.9	24.7	4.5	52	9.7	71.08
Rasa3-cKO 1606	ΔEx3/F; Mx1-Cre+	KO/KO	M	15.99	0.5219	3.26391	4.06	1.68	3.1	2.6	10.3	61.4	18.3	29.7	27.9	4.82	57	13.2	71.76
Rasa3-cKO 1607	F/F; Mx1-Cre-	Control	M	17.67	0.1073	0.607244	3.67	8.51	13	12	40.6	47.7	15.3	32.1	17.1	2.9	525	5.6	18.05
Rasa3-cKO 1608	ΔEx3/F; Mx1-Cre+	KO/KO	M	19.54	0.5259	2.6914	4.57	4.91	7.8	7.8	30.3	61.7	15.9	25.8	24.9	4.53	30	9.7	68.23
Rasa3-cKO 1634	F/F; Mx1-Cre-	Control	F	18.02	0.1167	0.647614	4.14	8.84	14	12.8	41.4	46.8	15.8	33.8	17.4	2.72	140	5.8	19.38
Rasa3-cKO 1635	F/F; Mx1-Cre+	KO/KO	F	16.25	0.2106	1.296	4.72	1.66	2.6	2.4	8.2	49.2	15.7	32	25.4	3.4	9	12	12.73
Rasa3-cKO 1637	ΔEx3/F; Mx1-Cre-	Het	F	16	0.1473	0.920625	4.76	8.98	13.7	12.8	41.9	46.6	15.2	32.7	17.5	3.1	802	5.9	25.75
Rasa3-cKO 1638	ΔEx3/F; Mx1-Cre+	KO/KO	F	14.39	0.6184	4.29743	7.31	3.39	5.8	5.6	24.9	73.3	17	23.1	23.2	4.03	71	11.6
Rasa3-cKO 1642	F/F; Mx1-Cre-	Control	M	18.18	0.1224	0.673267	5.95	7.84	11.9	10.9	35.1	44.8	15.2	34	20.7	2.76	764	5.8	9.28
Rasa3-cKO 1643	F/F; Mx1-Cre+	KO/KO	M	18.63	0.3531	1.89533	3.47	4.53	6.6	6.5	27.3	60.3	14.5	24.1	19	3.19	26	8.1

## Sheet: C.  Fig. 3c
Mouse ID	Genotype	Group	Sex	Serum LDH IU/L	Serum TBILC mg/dL
Rasa3-cKO 2295	F/F; Mx1-Cre+	cKO/cKO	M	1127	0.35
Rasa3-cKO 2298	ΔEx3/F; Mx1-Cre+	cKO/cKO	F	378	0.29
Rasa3-cKO 2301	F/F; Mx1-Cre+	cKO/cKO	F		0.38
Rasa3-cKO 2304	F/F; Mx1-Cre+	cKO/cKO	M	1171
Rasa3-cKO 2305	ΔEx3/F; Mx1-Cre+	cKO/cKO	M	727	0.32
Rasa3-cKO 2292	ΔEx3/F; Mx1-Cre-	aControl	M	317	0.2
Rasa3-cKO 2294	F/F; Mx1-Cre-	aControl	M	333	0.18
Rasa3-cKO 2300	F/F; Mx1-Cre-	aControl	F	353	0.23
Rasa3-cKO 2302	ΔEx3/F; Mx1-Cre-	aControl	F	280	0.19
Rasa3-cKO 2303	ΔEx3/F; Mx1-Cre-	aControl	M	344	0.19
Rasa3-cKO 2307	ΔEx3/F; Mx1-Cre-	aControl	M	303	0.29

## Sheet: D. Figs. 4a, 5a
Mouse ID	Genotype	Group	Tissue	Total Cell Count	Total CD45-	Total CD45+
Rasa3-cKO 1078	F/+; Mx1-Cre+	Control	BM	68500000	2.28752e+07	4.56248e+07
Rasa3-cKO 1079	ΔEx3/F; Mx1-Cre-	Control	BM	83800000	2.73902e+07	5.64098e+07
Rasa3-cKO 1085	ΔEx3/F; Mx1-Cre-	Control	BM	95600000	3.0501e+07	6.5099e+07
Rasa3-cKO 1091	F/+; Mx1-Cre-	Control	BM	81500000	3.26817e+07	4.88183e+07
Rasa3-cKO 1080	ΔEx3/F; Mx1-Cre+	Mutant	BM	52500000	2.53652e+07	2.71348e+07
Rasa3-cKO 1081	ΔEx3/F; Mx1-Cre+	Mutant	BM	38400000	1.38257e+07	2.45743e+07
Rasa3-cKO 1082	ΔEx3/F; Mx1-Cre+	Mutant	BM	30700000	1.07552e+07	1.99448e+07
Rasa3-cKO 1089	ΔEx3/F; Mx1-Cre+	Mutant	BM	51300000	2.62822e+07	2.50178e+07
Rasa3-cKO 1078	F/+; Mx1-Cre+	Control	Spleen	282500000	1.20967e+08	1.61533e+08
Rasa3-cKO 1079	ΔEx3/F; Mx1-Cre-	Control	Spleen	264000000	1.00308e+08	1.63692e+08
Rasa3-cKO 1085	ΔEx3/F; Mx1-Cre-	Control	Spleen	478600000	2.22331e+08	2.56269e+08
Rasa3-cKO 1091	F/+; Mx1-Cre-	Control	Spleen	367100000	1.82385e+08	1.84715e+08
Rasa3-cKO 1080	ΔEx3/F; Mx1-Cre+	Mutant	Spleen	513000000	3.31505e+08	1.81495e+08
Rasa3-cKO 1081	ΔEx3/F; Mx1-Cre+	Mutant	Spleen	344000000	1.73501e+08	1.70499e+08
Rasa3-cKO 1082	ΔEx3/F; Mx1-Cre+	Mutant	Spleen	373800000	2.45453e+08	1.28347e+08
Rasa3-cKO 1089	ΔEx3/F; Mx1-Cre+	Mutant	Spleen	687500000	4.70207e+08	2.17293e+08
Rasa3-cKO 1225	ΔEx3/F; Mx1-Cre-	Control	BM	72600000	1.94676e+07	5.31324e+07
Rasa3-cKO 1227	ΔEx3/F; Mx1-Cre-	Control	BM	82800000	2.26773e+07	6.01227e+07
Rasa3-cKO 1230	ΔEx3/F; Mx1-Cre-	Control	BM	76950000	2.39529e+07	5.29971e+07
Rasa3-cKO 1232	ΔEx3/F; Mx1-Cre-	Control	BM	93900000	2.70143e+07	6.68857e+07
Rasa3-cKO 1224	ΔEx3/F; Mx1-Cre+	Mutant	BM	40700000	1.12574e+07	2.94426e+07
Rasa3-cKO 1228	ΔEx3/F; Mx1-Cre+	Mutant	BM	37200000	1.23332e+07	2.48668e+07
Rasa3-cKO 1231	ΔEx3/F; Mx1-Cre+	Mutant	BM	53400000	2.20653e+07	3.13347e+07
Rasa3-cKO 1233	ΔEx3/F; Mx1-Cre+	Mutant	BM	57600000	1.97291e+07	3.78709e+07
Rasa3-cKO 1225	ΔEx3/F; Mx1-Cre-	Control	Spleen	203000000	5.61235e+07	1.46876e+08
Rasa3-cKO 1227	ΔEx3/F; Mx1-Cre-	Control	Spleen	120600000	3.25007e+07	8.80993e+07
Rasa3-cKO 1230	ΔEx3/F; Mx1-Cre-	Control	Spleen	399800000	1.64801e+08	2.34999e+08
Rasa3-cKO 1232	ΔEx3/F; Mx1-Cre-	Control	Spleen	210600000	5.81605e+07	1.52439e+08
Rasa3-cKO 1224	ΔEx3/F; Mx1-Cre+	Mutant	Spleen	255600000	1.09417e+08	1.46183e+08
Rasa3-cKO 1228	ΔEx3/F; Mx1-Cre+	Mutant	Spleen	349800000	1.5468e+08	1.9512e+08
Rasa3-cKO 1231	ΔEx3/F; Mx1-Cre+	Mutant	Spleen	468300000	2.79838e+08	1.88462e+08
Rasa3-cKO 1233	ΔEx3/F; Mx1-Cre+	Mutant	Spleen	393000000	2.06598e+08	1.86402e+08

## Sheet: E. Figs. 4b and 5b
Mouse ID	Genotype	Group	Tissue	Cell Type	Percentage
Rasa3-cKO 1078	F/+; Mx1-Cre+	Control	BM	ProE	0.132
Rasa3-cKO 1079	ΔEx3/F; Mx1-Cre-	Control	BM	ProE	0.0969
Rasa3-cKO 1085	ΔEx3/F; Mx1-Cre-	Control	BM	ProE	0.0942
Rasa3-cKO 1091	F/+; Mx1-Cre-	Control	BM	ProE	0.06
Rasa3-cKO 1080	ΔEx3/F; Mx1-Cre+	Mutant	BM	ProE	0.0938
Rasa3-cKO 1081	ΔEx3/F; Mx1-Cre+	Mutant	BM	ProE	0.0957
Rasa3-cKO 1082	ΔEx3/F; Mx1-Cre+	Mutant	BM	ProE	0.11
Rasa3-cKO 1089	ΔEx3/F; Mx1-Cre+	Mutant	BM	ProE	0.0566
Rasa3-cKO 1078	F/+; Mx1-Cre+	Control	Spleen	ProE	0.0359
Rasa3-cKO 1079	ΔEx3/F; Mx1-Cre-	Control	Spleen	ProE	0.0291
Rasa3-cKO 1085	ΔEx3/F; Mx1-Cre-	Control	Spleen	ProE	0.0268
Rasa3-cKO 1091	F/+; Mx1-Cre-	Control	Spleen	ProE	0.0582
Rasa3-cKO 1080	ΔEx3/F; Mx1-Cre+	Mutant	Spleen	ProE
Rasa3-cKO 1081	ΔEx3/F; Mx1-Cre+	Mutant	Spleen	ProE	0.137
Rasa3-cKO 1082	ΔEx3/F; Mx1-Cre+	Mutant	Spleen	ProE	0.167
Rasa3-cKO 1089	ΔEx3/F; Mx1-Cre+	Mutant	Spleen	ProE	0.113
Rasa3-cKO 1225	ΔEx3/F; Mx1-Cre-	Control	BM	ProE	0.12
Rasa3-cKO 1227	ΔEx3/F; Mx1-Cre-	Control	BM	ProE	0.15
Rasa3-cKO 1230	ΔEx3/F; Mx1-Cre-	Control	BM	ProE	0.14
Rasa3-cKO 1232	ΔEx3/F; Mx1-Cre-	Control	BM	ProE	0.206
Rasa3-cKO 1224	ΔEx3/F; Mx1-Cre+	Mutant	BM	ProE	0.135
Rasa3-cKO 1228	ΔEx3/F; Mx1-Cre+	Mutant	BM	ProE	0.0939
Rasa3-cKO 1231	ΔEx3/F; Mx1-Cre+	Mutant	BM	ProE	0.103
Rasa3-cKO 1233	ΔEx3/F; Mx1-Cre+	Mutant	BM	ProE	0.0874
Rasa3-cKO 1225	ΔEx3/F; Mx1-Cre-	Control	Spleen	ProE	0.0593
Rasa3-cKO 1227	ΔEx3/F; Mx1-Cre-	Control	Spleen	ProE	0.0338
Rasa3-cKO 1230	ΔEx3/F; Mx1-Cre-	Control	Spleen	ProE	0.0474
Rasa3-cKO 1232	ΔEx3/F; Mx1-Cre-	Control	Spleen	ProE	0.0126
Rasa3-cKO 1224	ΔEx3/F; Mx1-Cre+	Mutant	Spleen	ProE	0.212
Rasa3-cKO 1228	ΔEx3/F; Mx1-Cre+	Mutant	Spleen	ProE	0.17
Rasa3-cKO 1231	ΔEx3/F; Mx1-Cre+	Mutant	Spleen	ProE	0.0457
Rasa3-cKO 1233	ΔEx3/F; Mx1-Cre+	Mutant	Spleen	ProE	0.133
Rasa3-cKO 1078	F/+; Mx1-Cre+	Control	BM	Baso	0.467
Rasa3-cKO 1079	ΔEx3/F; Mx1-Cre-	Control	BM	Baso	0.384
Rasa3-cKO 1085	ΔEx3/F; Mx1-Cre-	Control	BM	Baso	0.249
Rasa3-cKO 1091	F/+; Mx1-Cre-	Control	BM	Baso	0.38
Rasa3-cKO 1080	ΔEx3/F; Mx1-Cre+	Mutant	BM	Baso	0.292
Rasa3-cKO 1081	ΔEx3/F; Mx1-Cre+	Mutant	BM	Baso	0.967
Rasa3-cKO 1082	ΔEx3/F; Mx1-Cre+	Mutant	BM	Baso	0.35
Rasa3-cKO 1089	ΔEx3/F; Mx1-Cre+	Mutant	BM	Baso	0.418
Rasa3-cKO 1078	F/+; Mx1-Cre+	Control	Spleen	Baso	0.345
Rasa3-cKO 1079	ΔEx3/F; Mx1-Cre-	Control	Spleen	Baso	0.367
Rasa3-cKO 1085	ΔEx3/F; Mx1-Cre-	Control	Spleen	Baso	0.19
Rasa3-cKO 1091	F/+; Mx1-Cre-	Control	Spleen	Baso	0.321
Rasa3-cKO 1080	ΔEx3/F; Mx1-Cre+	Mutant	Spleen	Baso
Rasa3-cKO 1081	ΔEx3/F; Mx1-Cre+	Mutant	Spleen	Baso	1.02
Rasa3-cKO 1082	ΔEx3/F; Mx1-Cre+	Mutant	Spleen	Baso	0.887
Rasa3-cKO 1089	ΔEx3/F; Mx1-Cre+	Mutant	Spleen	Baso	0.865
Rasa3-cKO 1225	ΔEx3/F; Mx1-Cre-	Control	BM	Baso	0.683
Rasa3-cKO 1227	ΔEx3/F; Mx1-Cre-	Control	BM	Baso	0.686
Rasa3-cKO 1230	ΔEx3/F; Mx1-Cre-	Control	BM	Baso	0.424
Rasa3-cKO 1232	ΔEx3/F; Mx1-Cre-	Control	BM	Baso	0.561
Rasa3-cKO 1224	ΔEx3/F; Mx1-Cre+	Mutant	BM	Baso	1.4
Rasa3-cKO 1228	ΔEx3/F; Mx1-Cre+	Mutant	BM	Baso	1.35
Rasa3-cKO 1231	ΔEx3/F; Mx1-Cre+	Mutant	BM	Baso	0.706
Rasa3-cKO 1233	ΔEx3/F; Mx1-Cre+	Mutant	BM	Baso	0.796
Rasa3-cKO 1225	ΔEx3/F; Mx1-Cre-	Control	Spleen	Baso	0.575
Rasa3-cKO 1227	ΔEx3/F; Mx1-Cre-	Control	Spleen	Baso	0.302
Rasa3-cKO 1230	ΔEx3/F; Mx1-Cre-	Control	Spleen	Baso	0.402
Rasa3-cKO 1232	ΔEx3/F; Mx1-Cre-	Control	Spleen	Baso	0.227
Rasa3-cKO 1224	ΔEx3/F; Mx1-Cre+	Mutant	Spleen	Baso	3.47
Rasa3-cKO 1228	ΔEx3/F; Mx1-Cre+	Mutant	Spleen	Baso	2.23
Rasa3-cKO 1231	ΔEx3/F; Mx1-Cre+	Mutant	Spleen	Baso	0.465
Rasa3-cKO 1233	ΔEx3/F; Mx1-Cre+	Mutant	Spleen	Baso	1.08
Rasa3-cKO 1078	F/+; Mx1-Cre+	Control	BM	Poly	4.72
Rasa3-cKO 1079	ΔEx3/F; Mx1-Cre-	Control	BM	Poly	3.55
Rasa3-cKO 1085	ΔEx3/F; Mx1-Cre-	Control	BM	Poly	3.09
Rasa3-cKO 1091	F/+; Mx1-Cre-	Control	BM	Poly	3.57
Rasa3-cKO 1080	ΔEx3/F; Mx1-Cre+	Mutant	BM	Poly	3.44
Rasa3-cKO 1081	ΔEx3/F; Mx1-Cre+	Mutant	BM	Poly	6.41
Rasa3-cKO 1082	ΔEx3/F; Mx1-Cre+	Mutant	BM	Poly	3.08
Rasa3-cKO 1089	ΔEx3/F; Mx1-Cre+	Mutant	BM	Poly	2.97
Rasa3-cKO 1078	F/+; Mx1-Cre+	Control	Spleen	Poly	4.39
Rasa3-cKO 1079	ΔEx3/F; Mx1-Cre-	Control	Spleen	Poly	4.85
Rasa3-cKO 1085	ΔEx3/F; Mx1-Cre-	Control	Spleen	Poly	3.31
Rasa3-cKO 1091	F/+; Mx1-Cre-	Control	Spleen	Poly	4.84
Rasa3-cKO 1080	ΔEx3/F; Mx1-Cre+	Mutant	Spleen	Poly
Rasa3-cKO 1081	ΔEx3/F; Mx1-Cre+	Mutant	Spleen	Poly	8.14
Rasa3-cKO 1082	ΔEx3/F; Mx1-Cre+	Mutant	Spleen	Poly	7.21
Rasa3-cKO 1089	ΔEx3/F; Mx1-Cre+	Mutant	Spleen	Poly	6.87
Rasa3-cKO 1225	ΔEx3/F; Mx1-Cre-	Control	BM	Poly	3.27
Rasa3-cKO 1227	ΔEx3/F; Mx1-Cre-	Control	BM	Poly	5.59
Rasa3-cKO 1230	ΔEx3/F; Mx1-Cre-	Control	BM	Poly	3.89
Rasa3-cKO 1232	ΔEx3/F; Mx1-Cre-	Control	BM	Poly	3.39
Rasa3-cKO 1224	ΔEx3/F; Mx1-Cre+	Mutant	BM	Poly	3.86
Rasa3-cKO 1228	ΔEx3/F; Mx1-Cre+	Mutant	BM	Poly	3.6
Rasa3-cKO 1231	ΔEx3/F; Mx1-Cre+	Mutant	BM	Poly	3.97
Rasa3-cKO 1233	ΔEx3/F; Mx1-Cre+	Mutant	BM	Poly	4.28
Rasa3-cKO 1225	ΔEx3/F; Mx1-Cre-	Control	Spleen	Poly	4.29
Rasa3-cKO 1227	ΔEx3/F; Mx1-Cre-	Control	Spleen	Poly	3.45
Rasa3-cKO 1230	ΔEx3/F; Mx1-Cre-	Control	Spleen	Poly	3.44
Rasa3-cKO 1232	ΔEx3/F; Mx1-Cre-	Control	Spleen	Poly	1.64
Rasa3-cKO 1224	ΔEx3/F; Mx1-Cre+	Mutant	Spleen	Poly	3.4
Rasa3-cKO 1228	ΔEx3/F; Mx1-Cre+	Mutant	Spleen	Poly	5.4
Rasa3-cKO 1231	ΔEx3/F; Mx1-Cre+	Mutant	Spleen	Poly	5.13
Rasa3-cKO 1233	ΔEx3/F; Mx1-Cre+	Mutant	Spleen	Poly	7.77
Rasa3-cKO 1078	F/+; Mx1-Cre+	Control	BM	Ortho	16.7
Rasa3-cKO 1079	ΔEx3/F; Mx1-Cre-	Control	BM	Ortho	14.8
Rasa3-cKO 1085	ΔEx3/F; Mx1-Cre-	Control	BM	Ortho	14.3
Rasa3-cKO 1091	F/+; Mx1-Cre-	Control	BM	Ortho	14.7
Rasa3-cKO 1080	ΔEx3/F; Mx1-Cre+	Mutant	BM	Ortho	12.1
Rasa3-cKO 1081	ΔEx3/F; Mx1-Cre+	Mutant	BM	Ortho	20
Rasa3-cKO 1082	ΔEx3/F; Mx1-Cre+	Mutant	BM	Ortho	15.5
Rasa3-cKO 1089	ΔEx3/F; Mx1-Cre+	Mutant	BM	Ortho	15.8
Rasa3-cKO 1078	F/+; Mx1-Cre+	Control	Spleen	Ortho	12.5
Rasa3-cKO 1079	ΔEx3/F; Mx1-Cre-	Control	Spleen	Ortho	15.9
Rasa3-cKO 1085	ΔEx3/F; Mx1-Cre-	Control	Spleen	Ortho	15.1
Rasa3-cKO 1091	F/+; Mx1-Cre-	Control	Spleen	Ortho	15.6
Rasa3-cKO 1080	ΔEx3/F; Mx1-Cre+	Mutant	Spleen	Ortho
Rasa3-cKO 1081	ΔEx3/F; Mx1-Cre+	Mutant	Spleen	Ortho	23.7
Rasa3-cKO 1082	ΔEx3/F; Mx1-Cre+	Mutant	Spleen	Ortho	29.9
Rasa3-cKO 1089	ΔEx3/F; Mx1-Cre+	Mutant	Spleen	Ortho	27.6
Rasa3-cKO 1225	ΔEx3/F; Mx1-Cre-	Control	BM	Ortho	29.2
Rasa3-cKO 1227	ΔEx3/F; Mx1-Cre-	Control	BM	Ortho	15.9
Rasa3-cKO 1230	ΔEx3/F; Mx1-Cre-	Control	BM	Ortho	14.6
Rasa3-cKO 1232	ΔEx3/F; Mx1-Cre-	Control	BM	Ortho	12.2
Rasa3-cKO 1224	ΔEx3/F; Mx1-Cre+	Mutant	BM	Ortho	23.5
Rasa3-cKO 1228	ΔEx3/F; Mx1-Cre+	Mutant	BM	Ortho	21.5
Rasa3-cKO 1231	ΔEx3/F; Mx1-Cre+	Mutant	BM	Ortho	18.7
Rasa3-cKO 1233	ΔEx3/F; Mx1-Cre+	Mutant	BM	Ortho	22.1
Rasa3-cKO 1225	ΔEx3/F; Mx1-Cre-	Control	Spleen	Ortho	14.6
Rasa3-cKO 1227	ΔEx3/F; Mx1-Cre-	Control	Spleen	Ortho	11.7
Rasa3-cKO 1230	ΔEx3/F; Mx1-Cre-	Control	Spleen	Ortho	12
Rasa3-cKO 1232	ΔEx3/F; Mx1-Cre-	Control	Spleen	Ortho	6.08
Rasa3-cKO 1224	ΔEx3/F; Mx1-Cre+	Mutant	Spleen	Ortho	23.6
Rasa3-cKO 1228	ΔEx3/F; Mx1-Cre+	Mutant	Spleen	Ortho	31
Rasa3-cKO 1231	ΔEx3/F; Mx1-Cre+	Mutant	Spleen	Ortho	23
Rasa3-cKO 1233	ΔEx3/F; Mx1-Cre+	Mutant	Spleen	Ortho	32

## Sheet: F.  Figs. 4c, 5c
Mouse ID	Genotype	Group	Tissue	Cell Type	Percentage
Rasa3-cKO 2214	ΔEx3/F; Mx1-Cre-	PHB Control	Spleen	ProE	0.0854
Rasa3-cKO 2215	ΔEx3/F; Mx1-Cre-	PHB Control	Spleen	ProE	0.0807
Rasa3-cKO 2216	ΔEx3/F; Mx1-Cre-	PHB Control	Spleen	ProE	0.0155
Rasa3-cKO 2217	ΔEx3/F; Mx1-Cre+	Mutant	Spleen	ProE	0.0202
Rasa3-cKO 2218	ΔEx3/F; Mx1-Cre+	Mutant	Spleen	ProE	0.131
Rasa3-cKO 2219	F/F; Mx1-Cre+	Mutant	Spleen	ProE	0.0411
Rasa3-cKO 2232	F/F; Mx1-Cre+	Mutant	Spleen	ProE	0.0111
Rasa3-cKO 2234	ΔEx3/F; Mx1-Cre+	Mutant	Spleen	ProE	0.016
Rasa3-cKO 2235	F/F; Mx1-Cre+	Mutant	Spleen	ProE	0.15
Rasa3-cKO 2246	F/F; Mx1-Cre-	PHB Control	Spleen	ProE	0.304
Rasa3-cKO 2248	F/F; Mx1-Cre-	PHB Control	Spleen	ProE	0.65
Rasa3-cKO 2249	ΔEx3/F; Mx1-Cre-	PHB Control	Spleen	ProE	0.891
Rasa3-cKO 2214	ΔEx3/F; Mx1-Cre-	PHB Control	BM	ProE	0.358
Rasa3-cKO 2215	ΔEx3/F; Mx1-Cre-	PHB Control	BM	ProE	0.259
Rasa3-cKO 2216	ΔEx3/F; Mx1-Cre-	PHB Control	BM	ProE	0.133
Rasa3-cKO 2217	ΔEx3/F; Mx1-Cre+	Mutant	BM	ProE	0.0611
Rasa3-cKO 2218	ΔEx3/F; Mx1-Cre+	Mutant	BM	ProE	0.174
Rasa3-cKO 2219	F/F; Mx1-Cre+	Mutant	BM	ProE	0.114
Rasa3-cKO 2232	F/F; Mx1-Cre+	Mutant	BM	ProE	0.303
Rasa3-cKO 2234	ΔEx3/F; Mx1-Cre+	Mutant	BM	ProE	0.109
Rasa3-cKO 2235	F/F; Mx1-Cre+	Mutant	BM	ProE	0.141
Rasa3-cKO 2246	F/F; Mx1-Cre-	PHB Control	BM	ProE	0.452
Rasa3-cKO 2248	F/F; Mx1-Cre-	PHB Control	BM	ProE	0.374
Rasa3-cKO 2249	ΔEx3/F; Mx1-Cre-	PHB Control	BM	ProE	0.737
Rasa3-cKO 2214	ΔEx3/F; Mx1-Cre-	PHB Control	Spleen	Baso	0.748
Rasa3-cKO 2215	ΔEx3/F; Mx1-Cre-	PHB Control	Spleen	Baso	0.394
Rasa3-cKO 2216	ΔEx3/F; Mx1-Cre-	PHB Control	Spleen	Baso	0.249
Rasa3-cKO 2217	ΔEx3/F; Mx1-Cre+	Mutant	Spleen	Baso	0.111
Rasa3-cKO 2218	ΔEx3/F; Mx1-Cre+	Mutant	Spleen	Baso	1.04
Rasa3-cKO 2219	F/F; Mx1-Cre+	Mutant	Spleen	Baso	0.283
Rasa3-cKO 2232	F/F; Mx1-Cre+	Mutant	Spleen	Baso	0.0653
Rasa3-cKO 2234	ΔEx3/F; Mx1-Cre+	Mutant	Spleen	Baso	0.0502
Rasa3-cKO 2235	F/F; Mx1-Cre+	Mutant	Spleen	Baso	1.63
Rasa3-cKO 2246	F/F; Mx1-Cre-	PHB Control	Spleen	Baso	1.72
Rasa3-cKO 2248	F/F; Mx1-Cre-	PHB Control	Spleen	Baso	2.26
Rasa3-cKO 2249	ΔEx3/F; Mx1-Cre-	PHB Control	Spleen	Baso	2.29
Rasa3-cKO 2214	ΔEx3/F; Mx1-Cre-	PHB Control	BM	Baso	0.923
Rasa3-cKO 2215	ΔEx3/F; Mx1-Cre-	PHB Control	BM	Baso	0.96
Rasa3-cKO 2216	ΔEx3/F; Mx1-Cre-	PHB Control	BM	Baso	0.505
Rasa3-cKO 2217	ΔEx3/F; Mx1-Cre+	Mutant	BM	Baso	0.315
Rasa3-cKO 2218	ΔEx3/F; Mx1-Cre+	Mutant	BM	Baso	1.65
Rasa3-cKO 2219	F/F; Mx1-Cre+	Mutant	BM	Baso	0.888
Rasa3-cKO 2232	F/F; Mx1-Cre+	Mutant	BM	Baso	1.41
Rasa3-cKO 2234	ΔEx3/F; Mx1-Cre+	Mutant	BM	Baso	0.358
Rasa3-cKO 2235	F/F; Mx1-Cre+	Mutant	BM	Baso	0.991
Rasa3-cKO 2246	F/F; Mx1-Cre-	PHB Control	BM	Baso	1.43
Rasa3-cKO 2248	F/F; Mx1-Cre-	PHB Control	BM	Baso	1.51
Rasa3-cKO 2249	ΔEx3/F; Mx1-Cre-	PHB Control	BM	Baso	1.88
Rasa3-cKO 2214	ΔEx3/F; Mx1-Cre-	PHB Control	Spleen	Poly	8.11
Rasa3-cKO 2215	ΔEx3/F; Mx1-Cre-	PHB Control	Spleen	Poly	6.12
Rasa3-cKO 2216	ΔEx3/F; Mx1-Cre-	PHB Control	Spleen	Poly	4.57
Rasa3-cKO 2217	ΔEx3/F; Mx1-Cre+	Mutant	Spleen	Poly	1.98
Rasa3-cKO 2218	ΔEx3/F; Mx1-Cre+	Mutant	Spleen	Poly	8.9
Rasa3-cKO 2219	F/F; Mx1-Cre+	Mutant	Spleen	Poly	3.42
Rasa3-cKO 2232	F/F; Mx1-Cre+	Mutant	Spleen	Poly	0.471
Rasa3-cKO 2234	ΔEx3/F; Mx1-Cre+	Mutant	Spleen	Poly	0.52
Rasa3-cKO 2235	F/F; Mx1-Cre+	Mutant	Spleen	Poly	4.57
Rasa3-cKO 2246	F/F; Mx1-Cre-	PHB Control	Spleen	Poly	11.4
Rasa3-cKO 2248	F/F; Mx1-Cre-	PHB Control	Spleen	Poly	11
Rasa3-cKO 2249	ΔEx3/F; Mx1-Cre-	PHB Control	Spleen	Poly	11.6
Rasa3-cKO 2214	ΔEx3/F; Mx1-Cre-	PHB Control	BM	Poly	9.97
Rasa3-cKO 2215	ΔEx3/F; Mx1-Cre-	PHB Control	BM	Poly	9.92
Rasa3-cKO 2216	ΔEx3/F; Mx1-Cre-	PHB Control	BM	Poly	7.36
Rasa3-cKO 2217	ΔEx3/F; Mx1-Cre+	Mutant	BM	Poly	4.44
Rasa3-cKO 2218	ΔEx3/F; Mx1-Cre+	Mutant	BM	Poly	14
Rasa3-cKO 2219	F/F; Mx1-Cre+	Mutant	BM	Poly	8.29
Rasa3-cKO 2232	F/F; Mx1-Cre+	Mutant	BM	Poly	7.23
Rasa3-cKO 2234	ΔEx3/F; Mx1-Cre+	Mutant	BM	Poly	2.23
Rasa3-cKO 2235	F/F; Mx1-Cre+	Mutant	BM	Poly	6.55
Rasa3-cKO 2246	F/F; Mx1-Cre-	PHB Control	BM	Poly	7.71
Rasa3-cKO 2248	F/F; Mx1-Cre-	PHB Control	BM	Poly	7.83
Rasa3-cKO 2249	ΔEx3/F; Mx1-Cre-	PHB Control	BM	Poly	7.85
Rasa3-cKO 2214	ΔEx3/F; Mx1-Cre-	PHB Control	Spleen	Ortho	22.6
Rasa3-cKO 2215	ΔEx3/F; Mx1-Cre-	PHB Control	Spleen	Ortho	19.3
Rasa3-cKO 2216	ΔEx3/F; Mx1-Cre-	PHB Control	Spleen	Ortho	17.8
Rasa3-cKO 2217	ΔEx3/F; Mx1-Cre+	Mutant	Spleen	Ortho	8.98
Rasa3-cKO 2218	ΔEx3/F; Mx1-Cre+	Mutant	Spleen	Ortho	20.9
Rasa3-cKO 2219	F/F; Mx1-Cre+	Mutant	Spleen	Ortho	10.6
Rasa3-cKO 2232	F/F; Mx1-Cre+	Mutant	Spleen	Ortho	0.784
Rasa3-cKO 2234	ΔEx3/F; Mx1-Cre+	Mutant	Spleen	Ortho	2.75
Rasa3-cKO 2235	F/F; Mx1-Cre+	Mutant	Spleen	Ortho	14.9
Rasa3-cKO 2246	F/F; Mx1-Cre-	PHB Control	Spleen	Ortho	34.7
Rasa3-cKO 2248	F/F; Mx1-Cre-	PHB Control	Spleen	Ortho	39.6
Rasa3-cKO 2249	ΔEx3/F; Mx1-Cre-	PHB Control	Spleen	Ortho	30.8
Rasa3-cKO 2214	ΔEx3/F; Mx1-Cre-	PHB Control	BM	Ortho	23
Rasa3-cKO 2215	ΔEx3/F; Mx1-Cre-	PHB Control	BM	Ortho	21.6
Rasa3-cKO 2216	ΔEx3/F; Mx1-Cre-	PHB Control	BM	Ortho	17.5
Rasa3-cKO 2217	ΔEx3/F; Mx1-Cre+	Mutant	BM	Ortho	12
Rasa3-cKO 2218	ΔEx3/F; Mx1-Cre+	Mutant	BM	Ortho	31.5
Rasa3-cKO 2219	F/F; Mx1-Cre+	Mutant	BM	Ortho	19.9
Rasa3-cKO 2232	F/F; Mx1-Cre+	Mutant	BM	Ortho	18.3
Rasa3-cKO 2234	ΔEx3/F; Mx1-Cre+	Mutant	BM	Ortho	23
Rasa3-cKO 2235	F/F; Mx1-Cre+	Mutant	BM	Ortho	21.5
Rasa3-cKO 2246	F/F; Mx1-Cre-	PHB Control	BM	Ortho	24.1
Rasa3-cKO 2248	F/F; Mx1-Cre-	PHB Control	BM	Ortho	32.7
Rasa3-cKO 2249	ΔEx3/F; Mx1-Cre-	PHB Control	BM	Ortho	25.6

## Sheet: G. Figs. 4d, 5e
Mouse ID	Sex	Genotype	Group	Tissue	Cell	Percent	Total
Rasa3-cKO 1078	f	F/+; Mx1-Cre+	Control	BM	LT-HSC	0.00667	4566.67
Rasa3-cKO 1227	f	ΔEx3/F; Mx1-Cre-	Control	BM	LT-HSC	0.000424	350.847
Rasa3-cKO 1079	f	ΔEx3/F; Mx1-Cre-	Control	BM	LT-HSC	0.00595	4991.7
Rasa3-cKO 1085	m	ΔEx3/F; Mx1-Cre-	Control	BM	LT-HSC	0.00896	8571.03
Rasa3-cKO 1091	m	F/+; Mx1-Cre-	Control	BM	LT-HSC	0.0164	13383.4
Rasa3-cKO 1080	f	ΔEx3/F; Mx1-Cre+	Mutant	BM	LT-HSC	0.0161	8438.83
Rasa3-cKO 1081	f	ΔEx3/F; Mx1-Cre+	Mutant	BM	LT-HSC	0.0133	5094.65
Rasa3-cKO 1082	f	ΔEx3/F; Mx1-Cre+	Mutant	BM	LT-HSC	0.00942	2894.28
Rasa3-cKO 1089	m	ΔEx3/F; Mx1-Cre+	Mutant	BM	LT-HSC	0.013	6681.46
Rasa3-cKO 1078	f	F/+; Mx1-Cre+	Control	Spleen	LT-HSC	0.0209	58976.4
Rasa3-cKO 1079	f	ΔEx3/F; Mx1-Cre-	Control	Spleen	LT-HSC	0.00556	14685.6
Rasa3-cKO 1085	m	ΔEx3/F; Mx1-Cre-	Control	Spleen	LT-HSC	0.0169	80882.3
Rasa3-cKO 1091	m	F/+; Mx1-Cre-	Control	Spleen	LT-HSC	0.0491	180119
Rasa3-cKO 1080	f	ΔEx3/F; Mx1-Cre+	Mutant	Spleen	LT-HSC	0.0228	116803
Rasa3-cKO 1081	f	ΔEx3/F; Mx1-Cre+	Mutant	Spleen	LT-HSC	0.0111	38189.8
Rasa3-cKO 1082	f	ΔEx3/F; Mx1-Cre+	Mutant	Spleen	LT-HSC	0.00662	24714
Rasa3-cKO 1089	m	ΔEx3/F; Mx1-Cre+	Mutant	Spleen	LT-HSC	0.00296	20286.9
Rasa3-cKO 1225	f	ΔEx3/F; Mx1-Cre-	Control	BM	LT-HSC	0.00387	2991.77
Rasa3-cKO 1230	m	ΔEx3/F; Mx1-Cre-	Control	BM	LT-HSC	0.000579	445.441
Rasa3-cKO 1232	m	ΔEx3/F; Mx1-Cre-	Control	BM	LT-HSC	0.00163	1538.02
Rasa3-cKO 1224	f	ΔEx3/F; Mx1-Cre+	Mutant	BM	LT-HSC	0.00255	1035.35
Rasa3-cKO 1228	f	ΔEx3/F; Mx1-Cre+	Mutant	BM	LT-HSC	0.000882	328.235
Rasa3-cKO 1231	m	ΔEx3/F; Mx1-Cre+	Mutant	BM	LT-HSC	0.000263	140.157
Rasa3-cKO 1233	m	ΔEx3/F; Mx1-Cre+	Mutant	BM	LT-HSC	0.000916	527.059
Rasa3-cKO 1225	f	ΔEx3/F; Mx1-Cre-	Control	Spleen	LT-HSC	0.00027	548.649
Rasa3-cKO 1227	f	ΔEx3/F; Mx1-Cre-	Control	Spleen	LT-HSC	0.000362	436.429
Rasa3-cKO 1230	m	ΔEx3/F; Mx1-Cre-	Control	Spleen	LT-HSC
Rasa3-cKO 1232	m	ΔEx3/F; Mx1-Cre-	Control	Spleen	LT-HSC	0.000173	363.103
Rasa3-cKO 1224	f	ΔEx3/F; Mx1-Cre+	Mutant	Spleen	LT-HSC	0.000696	1779.12
Rasa3-cKO 1228	f	ΔEx3/F; Mx1-Cre+	Mutant	Spleen	LT-HSC	0.000277	971.667
Rasa3-cKO 1231	m	ΔEx3/F; Mx1-Cre+	Mutant	Spleen	LT-HSC	0.000334	1566.22
Rasa3-cKO 1233	m	ΔEx3/F; Mx1-Cre+	Mutant	Spleen	LT-HSC	7.53e-05	295.489
Rasa3-cKO 1078	f	F/+; Mx1-Cre+	Control	BM	ST-HSC	0.0191	13047.6
Rasa3-cKO 1227	f	ΔEx3/F; Mx1-Cre-	Control	BM	ST-HSC	0.0324	26804.7
Rasa3-cKO 1079	f	ΔEx3/F; Mx1-Cre-	Control	BM	ST-HSC	0.00884	7411.91
Rasa3-cKO 1085	m	ΔEx3/F; Mx1-Cre-	Control	BM	ST-HSC	0.0255	24394.5
Rasa3-cKO 1091	m	F/+; Mx1-Cre-	Control	BM	ST-HSC	0.0155	12645
Rasa3-cKO 1080	f	ΔEx3/F; Mx1-Cre+	Mutant	BM	ST-HSC	0.0353	18520.6
Rasa3-cKO 1081	f	ΔEx3/F; Mx1-Cre+	Mutant	BM	ST-HSC	0.02	7680
Rasa3-cKO 1082	f	ΔEx3/F; Mx1-Cre+	Mutant	BM	ST-HSC	0.0297	9130.75
Rasa3-cKO 1089	m	ΔEx3/F; Mx1-Cre+	Mutant	BM	ST-HSC	0.0389	19931.1
Rasa3-cKO 1078	f	F/+; Mx1-Cre+	Control	Spleen	ST-HSC	0.0143	40403.7
Rasa3-cKO 1079	f	ΔEx3/F; Mx1-Cre-	Control	Spleen	ST-HSC	0.0118	31078.9
Rasa3-cKO 1085	m	ΔEx3/F; Mx1-Cre-	Control	Spleen	ST-HSC	0.0246	117698
Rasa3-cKO 1091	m	F/+; Mx1-Cre-	Control	Spleen	ST-HSC	0.0742	272323
Rasa3-cKO 1080	f	ΔEx3/F; Mx1-Cre+	Mutant	Spleen	ST-HSC	0.0159	81295.1
Rasa3-cKO 1081	f	ΔEx3/F; Mx1-Cre+	Mutant	Spleen	ST-HSC	0.0154	53057.6
Rasa3-cKO 1082	f	ΔEx3/F; Mx1-Cre+	Mutant	Spleen	ST-HSC	0.00968	36144.3
Rasa3-cKO 1089	m	ΔEx3/F; Mx1-Cre+	Mutant	Spleen	ST-HSC	0.00608	41700.8
Rasa3-cKO 1225	f	ΔEx3/F; Mx1-Cre-	Control	BM	ST-HSC	0.0496	36033.9
Rasa3-cKO 1230	m	ΔEx3/F; Mx1-Cre-	Control	BM	ST-HSC	0.0666	51225.8
Rasa3-cKO 1232	m	ΔEx3/F; Mx1-Cre-	Control	BM	ST-HSC	0.0545	51321.2
Rasa3-cKO 1224	f	ΔEx3/F; Mx1-Cre+	Mutant	BM	ST-HSC	0.0851	34559.3
Rasa3-cKO 1228	f	ΔEx3/F; Mx1-Cre+	Mutant	BM	ST-HSC	0.0569	21171.2
Rasa3-cKO 1231	m	ΔEx3/F; Mx1-Cre+	Mutant	BM	ST-HSC	0.0806	43028.3
Rasa3-cKO 1233	m	ΔEx3/F; Mx1-Cre+	Mutant	BM	ST-HSC	0.0753	43331.8
Rasa3-cKO 1225	f	ΔEx3/F; Mx1-Cre-	Control	Spleen	ST-HSC	0.0135	27432.4
Rasa3-cKO 1227	f	ΔEx3/F; Mx1-Cre-	Control	Spleen	ST-HSC	0.00868	10474.3
Rasa3-cKO 1230	m	ΔEx3/F; Mx1-Cre-	Control	Spleen	ST-HSC	0.0215	86064.6
Rasa3-cKO 1232	m	ΔEx3/F; Mx1-Cre-	Control	Spleen	ST-HSC	0.00789	16581.7
Rasa3-cKO 1224	f	ΔEx3/F; Mx1-Cre+	Mutant	Spleen	ST-HSC	0.0409	104671
Rasa3-cKO 1228	f	ΔEx3/F; Mx1-Cre+	Mutant	Spleen	ST-HSC	0.0246	86478.3
Rasa3-cKO 1231	m	ΔEx3/F; Mx1-Cre+	Mutant	Spleen	ST-HSC	0.0129	60560.5
Rasa3-cKO 1233	m	ΔEx3/F; Mx1-Cre+	Mutant	Spleen	ST-HSC	0.0193	75940.6
Rasa3-cKO 1078	f	F/+; Mx1-Cre+	Control	BM	LMPP	0.0133	9133.33
Rasa3-cKO 1227	f	ΔEx3/F; Mx1-Cre-	Control	BM	LMPP	0.00645	5332.88
Rasa3-cKO 1079	f	ΔEx3/F; Mx1-Cre-	Control	BM	LMPP	0.00595	4991.7
Rasa3-cKO 1085	m	ΔEx3/F; Mx1-Cre-	Control	BM	LMPP	0.0176	16812.4
Rasa3-cKO 1091	m	F/+; Mx1-Cre-	Control	BM	LMPP	0.00679	5537.94
Rasa3-cKO 1080	f	ΔEx3/F; Mx1-Cre+	Mutant	BM	LMPP	0.00953	5003.56
Rasa3-cKO 1081	f	ΔEx3/F; Mx1-Cre+	Mutant	BM	LMPP	0.00694	2661.39
Rasa3-cKO 1082	f	ΔEx3/F; Mx1-Cre+	Mutant	BM	LMPP	0.00539	1653.87
Rasa3-cKO 1089	m	ΔEx3/F; Mx1-Cre+	Mutant	BM	LMPP	0.00729	3737.09
Rasa3-cKO 1078	f	F/+; Mx1-Cre+	Control	Spleen	LMPP	0.0384	108503
Rasa3-cKO 1079	f	ΔEx3/F; Mx1-Cre-	Control	Spleen	LMPP	0.0331	87430.8
Rasa3-cKO 1085	m	ΔEx3/F; Mx1-Cre-	Control	Spleen	LMPP	0.0327	156744
Rasa3-cKO 1091	m	F/+; Mx1-Cre-	Control	Spleen	LMPP	0.0422	154817
Rasa3-cKO 1080	f	ΔEx3/F; Mx1-Cre+	Mutant	Spleen	LMPP	0.0184	94377
Rasa3-cKO 1081	f	ΔEx3/F; Mx1-Cre+	Mutant	Spleen	LMPP	0.0238	81627.1
Rasa3-cKO 1082	f	ΔEx3/F; Mx1-Cre+	Mutant	Spleen	LMPP	0.00496	18535.5
Rasa3-cKO 1089	m	ΔEx3/F; Mx1-Cre+	Mutant	Spleen	LMPP	0.00345	23668
Rasa3-cKO 1225	f	ΔEx3/F; Mx1-Cre-	Control	BM	LMPP	0.0187	13607.7
Rasa3-cKO 1230	m	ΔEx3/F; Mx1-Cre-	Control	BM	LMPP	0.0116	8908.83
Rasa3-cKO 1232	m	ΔEx3/F; Mx1-Cre-	Control	BM	LMPP	0.0182	17080.1
Rasa3-cKO 1224	f	ΔEx3/F; Mx1-Cre+	Mutant	BM	LMPP	0.0213	8639.82
Rasa3-cKO 1228	f	ΔEx3/F; Mx1-Cre+	Mutant	BM	LMPP	0.011	4102.94
Rasa3-cKO 1231	m	ΔEx3/F; Mx1-Cre+	Mutant	BM	LMPP	0.0192	10231.5
Rasa3-cKO 1233	m	ΔEx3/F; Mx1-Cre+	Mutant	BM	LMPP	0.0137	7868.24
Rasa3-cKO 1225	f	ΔEx3/F; Mx1-Cre-	Control	Spleen	LMPP	0.00432	8778.38
Rasa3-cKO 1227	f	ΔEx3/F; Mx1-Cre-	Control	Spleen	LMPP	0.00241	2909.53
Rasa3-cKO 1230	m	ΔEx3/F; Mx1-Cre-	Control	Spleen	LMPP	0.00763	30522.9
Rasa3-cKO 1232	m	ΔEx3/F; Mx1-Cre-	Control	Spleen	LMPP	0.00225	4720.34
Rasa3-cKO 1224	f	ΔEx3/F; Mx1-Cre+	Mutant	Spleen	LMPP	0.00661	16901.6
Rasa3-cKO 1228	f	ΔEx3/F; Mx1-Cre+	Mutant	Spleen	LMPP	0.00425	14898.9
Rasa3-cKO 1231	m	ΔEx3/F; Mx1-Cre+	Mutant	Spleen	LMPP	0.0039	18272.6
Rasa3-cKO 1233	m	ΔEx3/F; Mx1-Cre+	Mutant	Spleen	LMPP	0.00527	20684.2
Rasa3-cKO 1078	f	F/+; Mx1-Cre+	Control	BM	CLP	0.0191	13047.6
Rasa3-cKO 1227	f	ΔEx3/F; Mx1-Cre-	Control	BM	CLP	0.0168	13893.6
Rasa3-cKO 1079	f	ΔEx3/F; Mx1-Cre-	Control	BM	CLP	0.022	18454.2
Rasa3-cKO 1085	m	ΔEx3/F; Mx1-Cre-	Control	BM	CLP	0.0202	19339.8
Rasa3-cKO 1091	m	F/+; Mx1-Cre-	Control	BM	CLP	0.0178	14490.9
Rasa3-cKO 1080	f	ΔEx3/F; Mx1-Cre+	Mutant	BM	CLP	0.0181	9484.35
Rasa3-cKO 1081	f	ΔEx3/F; Mx1-Cre+	Mutant	BM	CLP	0.0185	7109.7
Rasa3-cKO 1082	f	ΔEx3/F; Mx1-Cre+	Mutant	BM	CLP	0.0201	6167.56
Rasa3-cKO 1089	m	ΔEx3/F; Mx1-Cre+	Mutant	BM	CLP	0.0247	12683.4
Rasa3-cKO 1078	f	F/+; Mx1-Cre+	Control	Spleen	CLP	0.0173	48875.4
Rasa3-cKO 1079	f	ΔEx3/F; Mx1-Cre-	Control	Spleen	CLP	0.0338	89138.4
Rasa3-cKO 1085	m	ΔEx3/F; Mx1-Cre-	Control	Spleen	CLP	0.0226	108215
Rasa3-cKO 1091	m	F/+; Mx1-Cre-	Control	Spleen	CLP	0.0258	94777
Rasa3-cKO 1080	f	ΔEx3/F; Mx1-Cre+	Mutant	Spleen	CLP	0.0354	181279
Rasa3-cKO 1081	f	ΔEx3/F; Mx1-Cre+	Mutant	Spleen	CLP	0.0249	85416.9
Rasa3-cKO 1082	f	ΔEx3/F; Mx1-Cre+	Mutant	Spleen	CLP	0.00571	21315.9
Rasa3-cKO 1089	m	ΔEx3/F; Mx1-Cre+	Mutant	Spleen	CLP	0.00345	23668
Rasa3-cKO 1225	f	ΔEx3/F; Mx1-Cre-	Control	BM	CLP	0.0135	9806.7
Rasa3-cKO 1230	m	ΔEx3/F; Mx1-Cre-	Control	BM	CLP	0.044	33853.5
Rasa3-cKO 1232	m	ΔEx3/F; Mx1-Cre-	Control	BM	CLP	0.0265	24932.1
Rasa3-cKO 1224	f	ΔEx3/F; Mx1-Cre+	Mutant	BM	CLP	0.0282	11460.3
Rasa3-cKO 1228	f	ΔEx3/F; Mx1-Cre+	Mutant	BM	CLP	0.0238	8862.35
Rasa3-cKO 1231	m	ΔEx3/F; Mx1-Cre+	Mutant	BM	CLP	0.02	10652
Rasa3-cKO 1233	m	ΔEx3/F; Mx1-Cre+	Mutant	BM	CLP	0.0239	13741.2
Rasa3-cKO 1225	f	ΔEx3/F; Mx1-Cre-	Control	Spleen	CLP	0.00954	19385.6
Rasa3-cKO 1227	f	ΔEx3/F; Mx1-Cre-	Control	Spleen	CLP	0.0104	12511
Rasa3-cKO 1230	m	ΔEx3/F; Mx1-Cre-	Control	Spleen	CLP	0.013	52039
Rasa3-cKO 1232	m	ΔEx3/F; Mx1-Cre-	Control	Spleen	CLP	0.00945	19849.7
Rasa3-cKO 1224	f	ΔEx3/F; Mx1-Cre+	Mutant	Spleen	CLP	0.0157	40030.2
Rasa3-cKO 1228	f	ΔEx3/F; Mx1-Cre+	Mutant	Spleen	CLP	0.00378	13279.4
Rasa3-cKO 1231	m	ΔEx3/F; Mx1-Cre+	Mutant	Spleen	CLP	0.00334	15662.2
Rasa3-cKO 1233	m	ΔEx3/F; Mx1-Cre+	Mutant	Spleen	CLP	0.00564	22161.7
Rasa3-cKO 1078	f	F/+; Mx1-Cre+	Control	BM	CMP	0.0333	22833.3
Rasa3-cKO 1227	f	ΔEx3/F; Mx1-Cre-	Control	BM	CMP	0.0645	53328.8
Rasa3-cKO 1079	f	ΔEx3/F; Mx1-Cre-	Control	BM	CMP	0.0265	22235.7
Rasa3-cKO 1085	m	ΔEx3/F; Mx1-Cre-	Control	BM	CMP	0.109	104611
Rasa3-cKO 1091	m	F/+; Mx1-Cre-	Control	BM	CMP	0.0391	31843.1
Rasa3-cKO 1080	f	ΔEx3/F; Mx1-Cre+	Mutant	BM	CMP	0.0474	24868.4
Rasa3-cKO 1081	f	ΔEx3/F; Mx1-Cre+	Mutant	BM	CMP	0.0523	20036.4
Rasa3-cKO 1082	f	ΔEx3/F; Mx1-Cre+	Mutant	BM	CMP	0.0497	15263.9
Rasa3-cKO 1089	m	ΔEx3/F; Mx1-Cre+	Mutant	BM	CMP	0.0468	24007.9
Rasa3-cKO 1078	f	F/+; Mx1-Cre+	Control	Spleen	CMP	0.015	42358.7
Rasa3-cKO 1079	f	ΔEx3/F; Mx1-Cre-	Control	Spleen	CMP	0.0212	56010.3
Rasa3-cKO 1085	m	ΔEx3/F; Mx1-Cre-	Control	Spleen	CMP	0.0248	118813
Rasa3-cKO 1091	m	F/+; Mx1-Cre-	Control	Spleen	CMP	0.00467	17154.2
Rasa3-cKO 1080	f	ΔEx3/F; Mx1-Cre+	Mutant	Spleen	CMP	0.0171	87836.1
Rasa3-cKO 1081	f	ΔEx3/F; Mx1-Cre+	Mutant	Spleen	CMP	0.00882	30318.6
Rasa3-cKO 1082	f	ΔEx3/F; Mx1-Cre+	Mutant	Spleen	CMP	0.029	108433
Rasa3-cKO 1089	m	ΔEx3/F; Mx1-Cre+	Mutant	Spleen	CMP	0.0228	156660
Rasa3-cKO 1225	f	ΔEx3/F; Mx1-Cre-	Control	BM	CMP	0.115	83395
Rasa3-cKO 1230	m	ΔEx3/F; Mx1-Cre-	Control	BM	CMP	0.0622	47884.9
Rasa3-cKO 1232	m	ΔEx3/F; Mx1-Cre-	Control	BM	CMP	0.0738	69453.6
Rasa3-cKO 1224	f	ΔEx3/F; Mx1-Cre+	Mutant	BM	CMP	0.0669	27169
Rasa3-cKO 1228	f	ΔEx3/F; Mx1-Cre+	Mutant	BM	CMP	0.053	19721.5
Rasa3-cKO 1231	m	ΔEx3/F; Mx1-Cre+	Mutant	BM	CMP	0.0641	34198.4
Rasa3-cKO 1233	m	ΔEx3/F; Mx1-Cre+	Mutant	BM	CMP	0.0439	25261.2
Rasa3-cKO 1225	f	ΔEx3/F; Mx1-Cre-	Control	Spleen	CMP	0.0211	42794.6
Rasa3-cKO 1227	f	ΔEx3/F; Mx1-Cre-	Control	Spleen	CMP	0.00772	9310.49
Rasa3-cKO 1230	m	ΔEx3/F; Mx1-Cre-	Control	Spleen	CMP	0.0133	53039.8
Rasa3-cKO 1232	m	ΔEx3/F; Mx1-Cre-	Control	Spleen	CMP	0.00852	17913.1
Rasa3-cKO 1224	f	ΔEx3/F; Mx1-Cre+	Mutant	Spleen	CMP	0.016	40919.7
Rasa3-cKO 1228	f	ΔEx3/F; Mx1-Cre+	Mutant	Spleen	CMP	0.0209	73198.9
Rasa3-cKO 1231	m	ΔEx3/F; Mx1-Cre+	Mutant	Spleen	CMP	0.0215	100760
Rasa3-cKO 1233	m	ΔEx3/F; Mx1-Cre+	Mutant	Spleen	CMP	0.00881	34572.2
Rasa3-cKO 1078	f	F/+; Mx1-Cre+	Control	BM	GMP	0.16	109600
Rasa3-cKO 1227	f	ΔEx3/F; Mx1-Cre-	Control	BM	GMP	0.0505	41821
Rasa3-cKO 1079	f	ΔEx3/F; Mx1-Cre-	Control	BM	GMP	0.143	119952
Rasa3-cKO 1085	m	ΔEx3/F; Mx1-Cre-	Control	BM	GMP	0.204	195156
Rasa3-cKO 1091	m	F/+; Mx1-Cre-	Control	BM	GMP	0.112	91652.9
Rasa3-cKO 1080	f	ΔEx3/F; Mx1-Cre+	Mutant	BM	GMP	0.151	79534.1
Rasa3-cKO 1081	f	ΔEx3/F; Mx1-Cre+	Mutant	BM	GMP	0.1	38476
Rasa3-cKO 1082	f	ΔEx3/F; Mx1-Cre+	Mutant	BM	GMP	0.0982	30148.7
Rasa3-cKO 1089	m	ΔEx3/F; Mx1-Cre+	Mutant	BM	GMP	0.106	54470.9
Rasa3-cKO 1078	f	F/+; Mx1-Cre+	Control	Spleen	GMP	0.0423	119582
Rasa3-cKO 1079	f	ΔEx3/F; Mx1-Cre-	Control	Spleen	GMP	0.0325	85723.2
Rasa3-cKO 1085	m	ΔEx3/F; Mx1-Cre-	Control	Spleen	GMP	0.0604	288945
Rasa3-cKO 1091	m	F/+; Mx1-Cre-	Control	Spleen	GMP	0.0304	111502
Rasa3-cKO 1080	f	ΔEx3/F; Mx1-Cre+	Mutant	Spleen	GMP	0.0729	373770
Rasa3-cKO 1081	f	ΔEx3/F; Mx1-Cre+	Mutant	Spleen	GMP	0.0473	162380
Rasa3-cKO 1082	f	ΔEx3/F; Mx1-Cre+	Mutant	Spleen	GMP	0.0636	237564
Rasa3-cKO 1089	m	ΔEx3/F; Mx1-Cre+	Mutant	Spleen	GMP	0.0427	292469
Rasa3-cKO 1225	f	ΔEx3/F; Mx1-Cre-	Control	BM	GMP	0.102	74272.5
Rasa3-cKO 1230	m	ΔEx3/F; Mx1-Cre-	Control	BM	GMP	0.0896	68932.1
Rasa3-cKO 1232	m	ΔEx3/F; Mx1-Cre-	Control	BM	GMP	0.0691	65001.5
Rasa3-cKO 1224	f	ΔEx3/F; Mx1-Cre+	Mutant	BM	GMP	0.0419	17029.7
Rasa3-cKO 1228	f	ΔEx3/F; Mx1-Cre+	Mutant	BM	GMP	0.0281	10448.8
Rasa3-cKO 1231	m	ΔEx3/F; Mx1-Cre+	Mutant	BM	GMP	0.0507	27050.4
Rasa3-cKO 1233	m	ΔEx3/F; Mx1-Cre+	Mutant	BM	GMP	0.0237	13628.2
Rasa3-cKO 1225	f	ΔEx3/F; Mx1-Cre-	Control	Spleen	GMP	0.0117	23774.8
Rasa3-cKO 1227	f	ΔEx3/F; Mx1-Cre-	Control	Spleen	GMP	0.0047	5673.58
Rasa3-cKO 1230	m	ΔEx3/F; Mx1-Cre-	Control	Spleen	GMP	0.00838	33525.2
Rasa3-cKO 1232	m	ΔEx3/F; Mx1-Cre-	Control	Spleen	GMP	0.00507	10651
Rasa3-cKO 1224	f	ΔEx3/F; Mx1-Cre+	Mutant	Spleen	GMP	0.00939	24018.1
Rasa3-cKO 1228	f	ΔEx3/F; Mx1-Cre+	Mutant	Spleen	GMP	0.0072	25263.3
Rasa3-cKO 1231	m	ΔEx3/F; Mx1-Cre+	Mutant	Spleen	GMP	0.0087	40721.7
Rasa3-cKO 1233	m	ΔEx3/F; Mx1-Cre+	Mutant	Spleen	GMP	0.00376	14774.4
Rasa3-cKO 1078	f	F/+; Mx1-Cre+	Control	BM	MEP	0.227	155267
Rasa3-cKO 1227	f	ΔEx3/F; Mx1-Cre-	Control	BM	MEP	0.133	109745
Rasa3-cKO 1079	f	ΔEx3/F; Mx1-Cre-	Control	BM	MEP	0.196	164272
Rasa3-cKO 1085	m	ΔEx3/F; Mx1-Cre-	Control	BM	MEP	0.222	212518
Rasa3-cKO 1091	m	F/+; Mx1-Cre-	Control	BM	MEP	0.147	119989
Rasa3-cKO 1080	f	ΔEx3/F; Mx1-Cre+	Mutant	BM	MEP	0.364	191181
Rasa3-cKO 1081	f	ΔEx3/F; Mx1-Cre+	Mutant	BM	MEP	0.118	45091.5
Rasa3-cKO 1082	f	ΔEx3/F; Mx1-Cre+	Mutant	BM	MEP	0.182	55956
Rasa3-cKO 1089	m	ΔEx3/F; Mx1-Cre+	Mutant	BM	MEP	0.319	163299
Rasa3-cKO 1078	f	F/+; Mx1-Cre+	Control	Spleen	MEP	0.173	488428
Rasa3-cKO 1079	f	ΔEx3/F; Mx1-Cre-	Control	Spleen	MEP	0.162	428616
Rasa3-cKO 1085	m	ΔEx3/F; Mx1-Cre-	Control	Spleen	MEP	0.202	965009
Rasa3-cKO 1091	m	F/+; Mx1-Cre-	Control	Spleen	MEP	0.131	480318
Rasa3-cKO 1080	f	ΔEx3/F; Mx1-Cre+	Mutant	Spleen	MEP	0.294	1.50536e+06
Rasa3-cKO 1081	f	ΔEx3/F; Mx1-Cre+	Mutant	Spleen	MEP	0.313	1.07573e+06
Rasa3-cKO 1082	f	ΔEx3/F; Mx1-Cre+	Mutant	Spleen	MEP	0.325	1.21439e+06
Rasa3-cKO 1089	m	ΔEx3/F; Mx1-Cre+	Mutant	Spleen	MEP	0.312	2.14196e+06
Rasa3-cKO 1225	f	ΔEx3/F; Mx1-Cre-	Control	BM	MEP	0.174	126347
Rasa3-cKO 1230	m	ΔEx3/F; Mx1-Cre-	Control	BM	MEP	0.117	89756.4
Rasa3-cKO 1232	m	ΔEx3/F; Mx1-Cre-	Control	BM	MEP	0.13	122475
Rasa3-cKO 1224	f	ΔEx3/F; Mx1-Cre+	Mutant	BM	MEP	0.0551	22385
Rasa3-cKO 1228	f	ΔEx3/F; Mx1-Cre+	Mutant	BM	MEP	0.085	31620
Rasa3-cKO 1231	m	ΔEx3/F; Mx1-Cre+	Mutant	BM	MEP	0.0507	27050.4
Rasa3-cKO 1233	m	ΔEx3/F; Mx1-Cre+	Mutant	BM	MEP	0.0556	31962.4
Rasa3-cKO 1225	f	ΔEx3/F; Mx1-Cre-	Control	Spleen	MEP	0.132	268289
Rasa3-cKO 1227	f	ΔEx3/F; Mx1-Cre-	Control	Spleen	MEP	0.0856	103288
Rasa3-cKO 1230	m	ΔEx3/F; Mx1-Cre-	Control	Spleen	MEP	0.0957	382787
Rasa3-cKO 1232	m	ΔEx3/F; Mx1-Cre-	Control	Spleen	MEP	0.0391	82061.4
Rasa3-cKO 1224	f	ΔEx3/F; Mx1-Cre+	Mutant	Spleen	MEP	0.125	319945
Rasa3-cKO 1228	f	ΔEx3/F; Mx1-Cre+	Mutant	Spleen	MEP	0.236	827860
Rasa3-cKO 1231	m	ΔEx3/F; Mx1-Cre+	Mutant	Spleen	MEP	0.103	481352
Rasa3-cKO 1233	m	ΔEx3/F; Mx1-Cre+	Mutant	Spleen	MEP	0.0677	265644

## Sheet: H. Figs. 4e, 5d (left panel) 
Mouse ID	Genotype	Sex	Group	CFU-e 1	CFU-e 2	CFU-e 3	Corrected CFU-e Average	BFU-e 1	BFU-e 2	BFU-e 3	BFU-e Average	Tissue
Rasa3-cKO 1603	F/F; Mx1-Cre-	F	Control	394	363	349	1474.67	305	284	326	305	Bone Marrow
Rasa3-cKO 1607	F/F; Mx1-Cre-	M	Control	347	514	612	1964	356	203	282	280.333	Bone Marrow
Rasa3-cKO 1634	F/F; Mx1-Cre-	F	Control	301	254	315	1160	175	148	144	155.667	Bone Marrow
Rasa3-cKO 1637	ΔEx3/F; Mx1-Cre-	F	Control	20	20	26		71	113	88	90.6667	Bone Marrow
Rasa3-cKO 1642	F/F; Mx1-Cre-	M	Control	241	285	340	1154.67	85	103	87	91.6667	Bone Marrow
Rasa3-cKO 1602	ΔEx3/F; Mx1-Cre+	F	Mutant	189	159	214	749.333	58	48	69	58.3333	Bone Marrow
Rasa3-cKO 1604	F/F; Mx1-Cre+	M	Mutant	298	321	257	1168	88	68	57	71	Bone Marrow
Rasa3-cKO 1606	ΔEx3/F; Mx1-Cre+	M	Mutant	199	161	186	728	50	35	59	48	Bone Marrow
Rasa3-cKO 1608	ΔEx3/F; Mx1-Cre+	M	Mutant	786	661	795		139	161	131	143.667	Bone Marrow
Rasa3-cKO 1635	F/F; Mx1-Cre+	F	Mutant	135	151	187	630.667	64	62	60	62	Bone Marrow
Rasa3-cKO 1638	ΔEx3/F; Mx1-Cre+	F	Mutant	181	86	138	540	33	27	36	32	Bone Marrow
Rasa3-cKO 1643	F/F; Mx1-Cre+	M	Mutant	143	80	110	444	45	53	63	53.6667	Bone Marrow
Rasa3-cKO 1789	ΔEx3/F; Mx1-Cre-	F	Control	181	194	192	756	13	14	14	14	Spleen
Rasa3-cKO 1792	F/F; Mx1-Cre-	F	Control	172	183	191	728	18	20	16	18	Spleen
Rasa3-cKO 1794	ΔEx3/F; Mx1-Cre-	M	Control	169	154	143	621	20	12	21	18	Spleen
Rasa3-cKO 1922	ΔEx3/+; Mx1-Cre-	M	Control	147	189	164	667	19	15	23	19	Spleen
Rasa3-cKO 1923	ΔEx3/+; Mx1-Cre+	M	Control	525	433	500		64	110	100	91	Spleen
Rasa3-cKO 1924	F/F; Mx1-Cre-	M	Control	197	126	206	705	18	21	17	19	Spleen
Rasa3-cKO 1790	F/F; Mx1-Cre+	F	Mutant	475	540	495	2013	82	131	99	104	Spleen
Rasa3-cKO 1791	ΔEx3/F; Mx1-Cre+	F	Mutant	180	177	143	667	70	123	97	97	Spleen
Rasa3-cKO 1795	F/F; Mx1-Cre+	M	Mutant	525	621	629	2367	213	187	195	198	Spleen
Rasa3-cKO 1919	F/F; Mx1-Cre+	F	Mutant	349	323	357	1372	60	46	68	58	Spleen
Rasa3-cKO 1920	ΔEx3/F; Mx1-Cre+	F	Mutant	302	349	332	1311	130	96	90	105	Spleen
Rasa3-cKO 1921	ΔEx3/F; Mx1-Cre+	F	Mutant	260	298	290	1131	71	64	45	60	Spleen

## Sheet: I.  Fig. 5d (right panel)
Mouse ID	Genotype	Group	Sex	Tissue	CFU-e 1	CFU-e 2	CFU-e 3	Corrected CFU-e Average	BFU-e 1	BFU-e 2	BFU-e 3	BFU-e Average
Rasa3-cKO 2384	ΔEx3/F; Mx1-Cre+	Mutant	F	Spleen	621	712	688	2694.67	67	86	54	69
Rasa3-cKO 2385	F/F; Mx1-Cre-	PHB Control	F	Spleen	306	275	266	1129.33	16	9	12	12.3333
Rasa3-cKO 2386	ΔEx3/F; Mx1-Cre+	Mutant	F	Spleen	598	649	823	2760	36	39	72	49
Rasa3-cKO 2387	ΔEx3/F; Mx1-Cre-	PHB Control	F	Spleen	425	360	575	1813.33	64	40	24	42.6667
Rasa3-cKO 2390	F/F; Mx1-Cre+	Mutant	M	Spleen	726	881	483	2786.67	58	74	90	74
Rasa3-cKO 2391	F/F; Mx1-Cre-	PHB Control	M	Spleen	325	281	176	1042.67	21	36	16	24.3333

[truncated: 16 more sheets: J. Table S4, Fig 6c scat , K. Table S4, Fig 6c Hlb381 , L.  Fig. 6I, M. Fig. 7a, N. Fig. 8b BM fluid, O. Fig. 8b serum, P. Supp Fig. S3b, Q.  Supp Table S3 CBC, R. Supp Table S3 Spleen wt, S. Supp Table S5, T.  Supp Table S6, U. Supp Table S7.CBC, V. Supp Table S7 Spleen wt, W. Supp Table S8. CBC, X. Supp Table S8 Spleen wt, Y. Supp Table S10]
