# Supplementary material for: Differential effects of RASA3 mutations on hematopoiesis are profoundly influenced by genetic background and molecular variant
Source: PLoS Genet. 2020 Dec 28;16(12):e1008857. doi: 10.1371/journal.pgen.1008857 (PMC7793307; doi:10.1371/journal.pgen.1008857)
Supplement: S3 Data — (XLSX) [file pgen.1008857.s026.xlsx]

## Sheet: Title
Differential Effects of RASA3 Mutations on Hematopoiesis are Profoundly Influenced by Genetic Background and Molecular Variant
Raymond F. Robledo¹, Steven L. Ciciotte¹, Joel H. Graber², Yue Zhao¹, Amy J. Lambert¹, Babette Gwynn¹, Nathaniel J. Maki², Elena C. Brindley³, Emily Hartman³, Lionel Blanc³*, and Luanne L. Peters¹*
1The Jackson Laboratory, Bar Harbor, ME 04609, USA; 2MDI Biological Laboratory, Salisbury Cove, ME 04672, USA; 3Feinstein Institute for Medical Research, Manhasset, NY 11030, USA

## Sheet: A. KD Quants
RASA3 levels					DATE	%KD	%remaining RASA3 level
	shLuciferase	shRASA3-39	Fold change (Rasa3/Luc)		11.1.19	77.7127	22.2873
11.1.19	0.109338	0.0243685	0.222873		6.25.20	97.6959	2.30407
6.25.20	0.12022	0.00276995	0.0230407		6.13.19	82.2894	17.7106
6.13.19	0.118328	0.0209565	0.177106		9.26.19	76.8781	23.1219
9.26.19	0.0578685	0.0133803	0.231219
AVG	0.101439	0.0153688
11.1.19	1.07787
6.25.20	1.18515
6.13.19	1.1665
9.26.19	0.570478
x100	shLuciferase	shRASA3-39
11.1.19	10.9338	2.43685
6.25.20	12.022	0.276995
6.13.19	11.8328	2.09565
9.26.19	5.78685	1.33803

## Sheet: B. shRNA growth
CB culture Day	Population	Percentage			Culture growth	Notes: MOI of 30, CB shRASA3 media tends to be more acidified
3 or 4 (normal)	BFUe	0.088			0	2 (Trdx)	4	7	11	12 or 13	14	17
	CFUe	0.17		a	600000		1600000	17000000	50,000,000 (from 7,000,000 left Day 7)
11 (normal)	Baso	0.43		b	800000		1430000	(Day6) 1,400,000 from 300,000 left Day4)
	Poly	0.135		c	200000		870000	11000000
7 (normal- earlier)	ProEB	0.42		d	800000		4200000	x
7 (normal)	ProEB	0.27		e	800000		200000	x
5 or 6	CFUe	0.505		f	1,000,000 Rasa3	1200000	825000	9800000	10,000,000 (from 1,000,000 Day7)
Day 7 (normal)	ProEB	0.49			500,000 Luc	333333	225000	3500000	3,600,000 (from 1,000,000 Day7)
Day 7 Luciferase (8.10.18	ProEB	0.47		g	1,000,000 (for Rasa3 and Luc)	520,000 Rasa3	1900000	6800000	80000000
Day 7 Rasa3 (8.10.18)	ProEB	0.42				520,000 Luc	1600000	8200000	98000000
Day 11 Luciferase (10.19.18)	Baso	0.21		h (12.6.18)	1,000,000 (for Rasa3 and Luc)
Day 11 Luciferase (10.19.18)	Poly	0.2
Day 11 Rasa3 (10.19.18)	Baso	0.3		i- CB (1.28.19)	800000	470000 Rasa3-40	680000	3200000 (sorted, leave 500,000 in culture) (also had 698,500 post sort culture)
Day 11 Rasa3 (10.19.18)	Poly	0.1				470000 Luc	540000	711000 (sorted, leave 100000 in culture) (also had 28700 post sort culture)
Day 11 Luciferase (11.13.18)	Baso	0.56		j- CB (5.13.19)	400000 (CB1- 11/11/18-Ryan)	37500 Rasa3-39	61250	165000	used Day 8- Hoechst and surface markers
Day 11 Luciferase (11.13.18)	Poly	0.09				37500 Luc	52500	12000	used Day 8- Hoechst and surface markers
Day 11 Rasa3 (11.13.18)	Baso	0.64		k- CB (5.27.19)	1000000 (CB4- 12.19.18)	84375 Rasa3-39 (2018)	100800	37500
Day 11 Rasa3 (11.13.18)	Poly	0.03				84375 Rasa3-39 (May19)	70350	806250 (kept 100000 in culture)	687500
Day11 Luciferase (2.8.19)						84375 Luc-Jan	96600	24750
Day11 Luciferase (2.8.19)						84375 Luc-May19	88200	573750 (kept 100000 in culture)	1130000
Day11 Rasa3 (2.8.19)				l- CB (6.26.19)	750000	105000 Rasa3	50000	31875	(Day 9) 85500 (45500 kept in culture)	(Day 12) 435000 (335000 kept in culture)	500000
Day11 Rasa3 (2.8.19)						105000 Luc	50000	92500	(Day 9) 238125 (118025 kept in culture)	(Day 12) 952500 (652500 kept in culture)	1250000	maybe 2mL total>
CB Day 11 (9.24.19) Luciferase	Baso			m-CB (9.13.19)- Luciferase death at Day 14	1000000 (isolated 7.1.19)	untransduced 142500	410025 (210125 left in culture)	(Day 6) 1180000 (880000 kept in culture) (Day7= 673125)	9200000 (8200000 kept in culture)		7200000 (keep 2000000 in culture)	1880000/mL
CB Day 11 (9.24.19) Luciferase	Poly					Rasa3-39 300000		(Day 7) 1640000	25200000 (10000000 kept in culture)		19500000 (keep 2000000 in culture)	820000/ml
CB Day 11 (9.24.19) Rasa3-39	Baso					Luc 300000		(Day 7)1500000	26600000 (10000000 kept in culture)		4000000 (keep 2000000 in culture)	1150000/ml
CB Day 11 (9.24.19) Rasa3-39	Poly			n- BM (9.13.19)	1500000 (isoalted 11.16.18)	untransduced 85000	712800 (312500 left in culture)	(Day 6) 1085000 (885000 kept in culture) (Day 7= 1250000)	3430000 (2430000 kept in culture)		12400000 (keep 2000000 in culture)	1200000/ml
						Rasa3-39 150000		(Day 7) 783750	3980000 (2980000 kept in culture)		9450000 (keep 2000000 in culture)	770000/ml
						Luc 150000		(Day 7) 472500	3360000 (2360000 kept in culture)		10200000 (keep 2000000 in culture)	547500/ml
				o- BM1.5 (10.6.19)	1500000	Rasa3-39- 151875	465000	7380000 (4000000 kept in culture)	26000000 (kept 4000000 in culture)		(Day 15)4000000/mL
						Luc- 151875	416250	5760000 (4000000 kept in culture)	5520000 (kept 4000000 in culture)		(Day 15) 1490000/mL
				p- BM1.75 (10.6.19)	1750000	Rasa3-39- 218750	315000	8010000 (4000000 kept in culture)	1868000		(Day 15) 1280000/mL
						Luc- 218750	275000	5050000 (4000000 kept in culture)	1950000		(Day 15)3180000/mL
				q- CB1 (10.6.19)	1000000	Rasa3-39- 56250	312500	6750000 (4000000 kept in culture)	16900000 (kept 4000000 in culture)		(Day 15) 3900000/mL
						Luc- 56250	197500	4400000 (4000000 kept in culture)	15000000 (kept 4000000 in culture)		(Day 15) 3100000/mL
				r- BM (10.28.19)	1500000	178750 Rasa3-39	131250	703125 (603125 in culture)	7750000 (500000 in culture)		776000
						178750 Luc	179375	266875 (166875 in culture)	1700000 (500000 in culture)		656000

## Sheet: C. Compiled shRNA growth
expt
	LUC	7 (output)	11 (input)	7 to 11 fold change		RASA3	7 (output)	11(input)	7 to 11 fold change
f		1000000	3600000	3.6			1000000	10000000	10
g		8200000	98000000	11.9512			6800000	80000000	11.7647
k new CB		100000	1130000	11.3			100000	687500	6.875
l CB		118025	952500	8.07032			45500	435000	9.56044
m CB		1500000	26600000	17.7333			1640000	25200000	15.3659
q CB		4000000	15000000	3.75			4000000	16900000	4.225
o BM		4000000	5520000	1.38			4000000	26000000	6.5
p BM		4000000	1950000	0.4875			4000000	1868000	0.467
n BM		472500	3360000	7.11111			783750	3980000	5.07815
r BM		166875	1700000	10.1873			603125	7750000	12.8497
	Luc	11 (output)	14	11 to 14 fold change		RASA3	11 (output)	14	11 to 14 fold change
l CB		652500	1250000	1.91571			335000	500000	1.49254
m CB		10000000	4000000	0.4			10000000	19500000	1.95
n BM		2360000	10200000	4.32203			2980000	9450000	3.17114
r BM		500000	656000	1.312			500000	776000	1.552
		652500	1250000	1.91571			335000	500000	1.49254
		2360000	10200000	4.32203			2980000	9450000	3.17114
		500000	656000	1.312			500000	776000	1.552

## Sheet: D. shRNA sorts and diff
								Day11								D11 Baso fold change (Rasa3:Luc)	D11 Poly fold change (Rasa3:Luc)
Day 7 Luciferase (8.10.18	ProEB	0.47		early		late		Baso		Poly			D11 Baso:Poly Ratio			1.42991	0.495146	1
Day 7 Rasa3 (8.10.18)	ProEB	0.42		Luc	Rasa3	Luc	Rasa3	Luc	Rasa3	Luc	Rasa3		Luc	Rasa3		0.901639	0.5	1
Day 11 Luciferase (10.19.18)	Baso	0.21	CB 10.15.18 (Rasa3-40)	47.8	42	0	0	21.4	30.6	20.6	10.2	<10.19.18 CB (40)	1.03883	3		1.12875	0.340659	1
Day 11 Luciferase (10.19.18)	Poly	0.2	CB 2.4.19	1.4	2.3	0	0	24.4	22	2	1	<2.8.19 CB (R40)	12.2	22		1.38517	0.370756	1
Day 11 Rasa3 (10.19.18)	Baso	0.3	BM 11.4.19 (R39)	70.06	38.76	24.21	54.2	56.7	64	9.1	3.1	<11.13.18 CB (R40)	6.23077	20.6452		1.58692	0.10406	1
Day 11 Rasa3 (10.19.18)	Poly	0.1	CB 10.14.19	49.73	51.43	41.8	39.52	58	80.34	32.69	12.12	<11.8.19 BM (R39)	1.77424	6.62871		1.78496	0.424941	1
Day 11 Luciferase (11.13.18)	Baso	0.56	BM1.5 10.14.19	44.56	40.71	47.26	50.33	58.56	92.93	33.25	3.46	<7.8.19 CB (R39)	1.7612	26.8584				0.000135261
Day 11 Luciferase (11.13.18)	Poly	0.09	BM1.75 10.14.19	17.54	24.57	76.33	67.08	40.55	72.38	46.83	19.9	<6.7.19 CB	0.865898	3.63719
Day 11 Rasa3 (11.13.18)	Baso	0.64	CB 6.4.19	70.86	82.14	15.08	8.9					<10.17.19 CB
Day 11 Rasa3 (11.13.18)	Poly	0.03										<10.17.19 BM
Day11 Luciferase (2.8.19)				Day7/8 early:late ratio								<9.24.19
Day11 Luciferase (2.8.19)				Luc	Rasa3
Day11 Rasa3 (2.8.19)				2.89385	0.715129
Day11 Rasa3 (2.8.19)				1.18971	1.30137
CB Day 11 (9.24.19) Luciferase	Baso			0.942869	0.808862			CB only>
CB Day 11 (9.24.19) Luciferase	Poly			0.229792	0.366279			21.4	30.6	20.6	10.2
CB Day 11 (9.24.19) Rasa3-39	Baso			4.69894	9.22921			24.4	22	2	1
CB Day 11 (9.24.19) Rasa3-39	Poly							56.7	64	9.1	3.1
								58.56	92.93	33.25	3.46
								40.55	72.38	46.83	19.9

## Sheet: E. NEW GATING
blue= sort, need FCS file; orange= outlier replicate in some way or need to double check fluorochrome-Ab in old notebooks; red= poor cell viability at some point in the culture or some other biological reason to consider leaving out data
Date (CORD BLOOD ONLY)	Day	shLuciferase				shRASA3-39				shRASA3-40
		%GPA+	gate1 (Baso)	gate2 (Poly)	Baso:Poly Ratio	%GPA+	gate1 (Baso)	gate2 (Poly)	Baso:Poly Ratio	%GPA+	gate1 (Baso)	gate2 (Poly)	Baso:Poly Ratio
10.14.19 (altered fluorochromes)	8 (39)	51.41	48.23	46.3	1.04168	60.24	51.14	43.69	1.17052
6.4.19	8 (39)	59.4	82.61	16.84	4.90558	54.21	89.92	9.52	9.44538
2.3.15 (Brian)	8 (39,40,59)	69.1	61.58	29.25	2.1053	47.68	79.35	13	6.10385	49.74	92.45	4.51	20.4989
2.4.19	7
10.15.18	7 (40)
3.13.17 (Emily)	7 (39 and 40)	46.97	65.65	29.47	2.22769	34.17	75.76	15.84	4.78283	38.98	85.63	8.72	9.81995
2.8.19	11
10.19.18	11 (40)
11.13.18	11 (40)
10.17.19	11 (39)	65.51	36.75	57.41	0.640132	75.1	44.32	47.26	0.937791
9.24.19	11 (39)	93.65	70.99	26.82	2.64691	96.53	90.21	8.71	10.3571
6.7.19	11	73.85	48.48	47.08	1.02974	62.5	77.16	19.83	3.89107
2.6.15 (Brian)	11 (39,40,59)	69.47	40.72	56.03	0.726754	59.59	53.35	41.12	1.29742	58.87	71.65	24.85	2.8833
9.30.17 (Brian) PECy7	11 (39,40)	75.62	55.87	36.82	1.51738	62	76.06	15.67	4.85386	60.61	77.04	16.27	4.7351
10.3.16 (Brian) PECy7	11 (39,40)	87.74	55.63	35.61	1.5622	81.7	86.99	8.87	9.80722	81.49	71.13	22.62	3.14456
3.7.17 (Emily)	11 (39,40)	72.61	63.45	33.16	1.91345	72.35	84.86	10.42	8.14395	71.95	71.91	24.96	2.88101
11.4.16 (Emily)	11 (39,40)	59.12	53.16	43.51	1.22179	84.68	95.93	3.4	28.2147	80.04	75.37	22.76	3.31151
7.8.19	12	78.8	52.45	41.84	1.25359	84.38	90.13	5.82	15.4863
2.9.15 (Brian)	14 (39,40,59)	81.41	46.1	48.53	0.949928	84.49	83.29	13.74	6.06186	74.46	68.81	27.7	2.48412
3.2.17 (Brian)	14 (39,40)	99.17	57.16	35.99	1.58822	99.16	80.25	16.54	4.85187	99.17	67.78	26.6
11.7.16 (Emily)	14 (39,49)	75.26	22.93	70.19	0.326685	89.14	27.4	63.66	0.430412	73.24	16.75	71.46
2.11.15 (Brian)	16 (39,40,59)	97.27	25.7	68.14	0.377165	98.51	60.42	33.76	1.78969	98.39	47.54	46.48
10.5.16 (Brian)	16 (39,40)	97.9	36.32	57.87	0.627614	99.1	57.53	35.32	1.62882	98.11	34.52	59.58
3.22.17 (Emily)	16 (39,40)	98.67	30.1	59.17	0.508704	98.55	60.69	30.31	2.00231	98.52	43.44	47.33
11.9.16 (Emily)	16 (39,40)	93.32	38.49	51.43	0.748396	91.33	28.45	59.37	0.479198	91.64	26.09	60.31

## Sheet: F. shRNA %GPA+
Day 7 % GPA+				Day 11 % GPA+
	Luc	Rasa3	Rasa3/Luc		Luc	Rasa3	Rasa3/Luc
BM 11.4.19 (R39)	20.68	41.12	1.98839	BM 11.8.19	44.26	85.23	1.92567
CB 10.14.19 (R39)	47.82	57.28	1.19783	CB 7.8.19	78.62	89.42	1.13737
BM1.5 10.14.19 (R39)	62.93	64.84	1.03035	CB 6.7.19	76.69	65.33	0.851871
BM1.75 10.14.19 (R39)	70.48	82.45	1.16984	CB 11.13.18 (R40)- sort	72.7	69.7	0.958735
CB 6.4.19 (Day8)	55.87	50.71	0.907643	CB 10.19.18 (R40)- sort	50.1	45.8	0.914172
CB 10.15.18 (R40)- sort	50.5	42.5	0.841584	CB 2.2019 (R40)- sort	28.4	23.5	0.827465
CB 2.4.19 (R40)-sort	1.4	2.4	1.71429

## Sheet: G. CRISPR growth
	cells	0	2	4	7	11	14	17	21
A	10.28.19 BM (isolated 10.21.19)	1500000	178750 Cas9 only	41250 (culture 21250)	362500 (culture 262500)	2700000 (culture 500000)	880000
			178750 sgCD45	33750 (culture 13750)	306250 (culture 206250)	1700000 (culture 500000)	1020000
			178750 sgRASA3-19	30000 (culture 10000)	221875 (culture 121875)	1240000 (culture 500000)	1060000
			178750 shRASA3-26	45000 (culture 25000)	171875 (culture 71875)	1270000 (culture 500000)	728000
B	1.6.20 BM (isolated 6.15.18-Ryan)	1500000	170000 Cas9 only	20000	83750 (culture 43750)	1170000 (culture 500000)	745000 (culture 300000)	253500 (culture 103500)	88500
			170000 (-)sgRNA	108000	2736000 (culture 300000)	2600000 (culture 500000)	1260000 (culture 300000)	264000 (culture 114000)	114000
			170000 sgAAVS1	44000	316750 (culture 276,750)	3800000 (culture 500000)	750000 (culture 300000)	301500 (culture 151500)	157500
			170000 sgCD45	20000	131625 (culture 91625)	2000000 (culture 500000)	1270000 (culture 300000)	246000 (culture 96000)	82500
			170000 sgRASA3-19	8000	272000 (culture 232000)	2246000 (culture 500000)	905000 (culture 300000)	537000 (culture 187000)	178500
			170000 sgRASA3-26	4000	138000 (culture 98000)	1930000 (culture 500000)	1300000 (culture 300000)	267000 (culture 117000)	76500
C	1.30.20 (isolated 12.16.19 by Ryan)	2000000	(Day 1-1.5) 250000 electroporation only	330000 (culture 180000)	585000 (culture 100000)	1610020 (culture 960020)	2450000/mL
			(Day 1-1.5) 250000 Cas9 only	264000 (culture 214000)	800000 (culture 100000)	2150000 (culture 1500000)	1620000/mL
			(Day 1-1.5) 250000 (-) sgRNA	198000 (culture 148000)	1200000 (culture 100000)	1504840 (culture 854840)	1635000/mL
			(Day 1-1.5) 250000 sgAAVS1	126500 (culture 76500)	1470000 (culture 100000)	910000 (culture 260000)	645000/mL
			(Day 1-1.5) 250000 sgCD45	154000 (culture 104000)	1740000 (culture 100000)	916978 (culture 266978)	480000/mL
			(Day 1-1.5) 250000 sgRASA3-19	165000 (culture 115000)	1240000 (culture 100000)	931029 (culture 281029)	607500/mL
			(Day 1-1.5) 250000 sgRASA3-26	165000 (culture 115000)	404000 (culture 100000)	1690000 (culture 1040000)	1450000/mL
